# Supplementary material for: Transcriptome profiling of pyrethroid resistant and susceptible mosquitoes in the malaria vector, Anopheles sinensis
Source: BMC Genomics. 2014 Jun 9;15(1):448. doi: 10.1186/1471-2164-15-448 (PMC4070547; doi:10.1186/1471-2164-15-448)
Supplement: Supplementary file 2 — Additional file 2: The taxonomy distribution of the contigs matched to the nr databases by BLASTX. (XLSX 21 KB) [file 12864_2013_6125_MOESM2_ESM.xlsx]

## Sheet: taxonomy stat
Additional_file_2: The taxonomy distribution of the contigs matched to the nr databases by BLASTX.
Taxonomy	Count
Anopheles gambiae	6709
Anopheles darlingi	1898
Aedes aegypti	468
Culex quinquefasciatus	391
Tribolium castaneum	34
Anopheles stephensi	31
Anopheles funestus	29
Drosophila melanogaster	29
Drosophila willistoni	23
Rhodospirillum rubrum ATCC 11170	23
Magnetospirillum gryphiswaldense MSR-1	21
Danaus plexippus	20
Rhodospirillum photometricum DSM 122	17
Acyrthosiphon pisum	15
taxonomy ungiven	15
Magnetospirillum magnetotacticum MS-1	12
Anopheles arabiensis	11
Anopheles sinensis	11
Azospirillum lipoferum 4B	10
Magnetospirillum magneticum AMB-1	10
Drosophila ananassae	9
Glossina morsitans morsitans	9
Hydra magnipapillata	9
Azospirillum brasilense Sp245	8
Camponotus floridanus	8
Clonorchis sinensis	8
Drosophila virilis	8
Harpegnathos saltator	8
Nasonia vitripennis	8
Phaeospirillum molischianum DSM 120	8
Schistosoma japonicum	8
Anopheles albimanus	7
Daphnia pulex	7
Drosophila pseudoobscura pseudoobscura	7
Pediculus humanus corporis	7
Rhodospirillum centenum SW	7
Anopheles cracens	6
Anopheles plumbeus	6
Ceratitis capitata	6
Drosophila sechellia	6
Solenopsis invicta	6
Strongylocentrotus purpuratus	6
Anopheles dirus	5
Bombyx mori	5
Curvibacter putative symbiont of Hydra magnipapillata	5
Drosophila erecta	5
Medicago truncatula	5
Ochlerotatus triseriatus	5
Pseudomonas	5
Rheinheimera	5
Aedes albopictus	4
Anopheles quadrimaculatus A	4
Apis mellifera	4
Azorhizobium caulinodans ORS 571	4
Azospirillum	4
Caenorhabditis remanei	4
Culex tarsalis	4
Drosophila grimshawi	4
Drosophila mojavensis	4
Escherichia	4
Megachile rotundata	4
Oreochromis niloticus	4
Roseomonas cervicalis ATCC 49957	4
Schistosoma mansoni	4
Tistrella mobilis KA081020-065	4
Trichinella	4
Acinetobacter	3
Aeromonas hydrophila	3
alpha proteobacterium BAL199	3
Anopheles culicifacies	3
Anopheles melas	3
Anopheles merus	3
Anopheles quadriannulatus	3
Biomphalaria glabrata	3
Bombus impatiens	3
Bombus terrestris	3
Bos taurus	3
Candidatus Puniceispirillum marinum	3
Comamonas testosteroni	3
Danio rerio	3
Drosophila yakuba	3
Escherichia coli STEC_B2F1	3
Flavobacterium johnsoniae UW101	3
Gallus gallus	3
Hahella chejuensis KCTC 2396	3
Ixodes scapularis	3
Macaca fascicularis	3
Niastella koreensis GR20-10	3
Ochlerotatus taeniorhynchus	3
Pantoea	3
Paramecium tetraurelia	3
Quaranfil virus	3
Rhodobacter	3
Rubrivivax benzoatilyticus JA2	3
Schistocerca gregaria	3
Yersinia rohdei ATCC 43380	3
Alishewanella jeotgali KCTC 22429	2
Amblyomma maculatum	2
Amphimedon queenslandica	2
Ascaris suum	2
Aspergillus flavus NRRL3357	2
Azospirillum amazonense Y2	2
Bacteroides capillosus	2
Burkholderia	2
Burkholderia cenocepacia	2
Burkholderia multivorans	2
Caenorhabditis briggsae	2
Candidatus Odyssella thessalonicensis	2
Chironomus tentans	2
Chromobacterium violaceum	2
Chryseobacterium gleum	2
Collinsella aerofaciens	2
Cricetulus griseus	2
Dendrolimus punctatus cypovirus 1	2
Drosophila persimilis	2
Drosophila simulans	2
Flavobacterium psychrophilum JIP02/86	2
Granulibacter bethesdensis CGDNIH1	2
Grapholita molesta	2
Haemophilus influenzae HK1212	2
Heterocephalus glaber	2
Homo sapiens	2
Ichthyophthirius multifiliis	2
Klebsiella	2
Komagataella pastoris CBS 7435	2
Lysiphlebus testaceipes	2
Nasonia vitripennis virus	2
Nematostella vectensis	2
Pseudoalteromonas	2
Psychromonas	2
Rhizobium	2
Rhodospirillum rubrum F11	2
Roseibium	2
Saccharomyces cerevisiae EC1118	2
Salmonella enterica	2
Serratia proteamaculans 568	2
uncultured beta proteobacterium CBNPD1 BAC clone 578	2
uncultured gamma proteobacterium HF0010_05D02	2
uncultured Sphingobacteriales bacterium HF0010_19H17	2
Variovorax paradoxus S110	2
Vibrio cholerae 2740-80	2
Vibrio mimicus VM573	2
Vitis vinifera	2
Wolbachia endosymbiont of Drosophila ananassae	2
Zymomonas mobilis	2
Acetobacter aceti	1
Acetobacter pasteurianus	1
Acidovorax	1
Acidovorax avenae	1
Acinetobacter baumannii	1
Actinomyces viscosus	1
acyl carrier protein	1
acyl-carrier-protein (ACP)	1
Aeromonas caviae Ae398	1
Agrobacterium	1
Agrobacterium tumefaciens F2	1
Amblyomma variegatum	1
Anolis carolinensis	1
Anopheles albitarsis	1
Anopheles aquasalis	1
Anopheles barbirostris	1
Anopheles coustani	1
Anopheles deaneorum	1
Anopheles fluviatilis	1
Anopheles freeborni	1
Anopheles janconnae	1
Anopheles longirostris	1
Anopheles maculatus	1
Anopheles mattogrossensis	1
Anopheles minimus	1
Anopheles pharoensis	1
Arcobacter	1
Arcobacter butzleri ED-1	1
Arcobacter nitrofigilis DSM 7299	1
Arenicola marina	1
Aurantimonas manganoxydans SI85-9A1	1
Aureococcus anophagefferens	1
Azoarcus	1
Azoarcus anaerobius	1
Bacillus macauensis	1
Bacteroides caccae	1
Bactrocera dorsalis	1
Bdellovibrio bacteriovorus	1
Bizionia argentinensis	1
Blueberry necrotic ring blotch virus	1
Bombyx mandarina	1
Bordetella petrii	1
Botryotinia fuckeliana	1
Brachypodium distachyon	1
Bradyrhizobium	1
Brevicoryne brassicae picorna-like virus	1
Brucella suis bv. 3	1
Brugia malayi	1
Burkholderia dolosa	1
Burkholderia gladioli	1
Caenorhabditis brenneri	1
Calanus finmarchicus	1
Candida albicans	1
Candida glabrata	1
Candidatus Solibacter usitatus Ellin6076	1
Capsaspora owczarzaki	1
Centipeda periodontii	1
Cherry necrotic rusty mottle virus	1
Chlorobaculum tepidum	1
Chlorobium limicola	1
Choristoneura occidentalis cypovirus 16	1
Citreicella	1
Commensalibacter intestini	1
Coprinopsis cinerea okayama	1
Corchorus olitorius	1
Culex nigripalpus	1
Culex pipiens pipiens	1
Culex theileri	1
Culicoides sonorensis	1
Cupriavidus basilensis OR16	1
Deformed wing virus	1
Dendroctonus ponderosae	1
Dendrolimus tabulaeformis x Dendrolimus punctatus	1
Desulfobacterium autotrophicum	1
Desulfobulbus propionicus	1
Desulfovibrio	1
Dicentrarchus labrax	1
Dinoroseobacter shibae	1
Drosophila teissieri	1
Dyadobacter fermentans	1
Elizabethkingia anophelis	1
Encephalitozoon romaleae	1
Enterobacter	1
Enterobacter aerogenes KCTC 2190	1
Enterobacter mori LMG 25706	1
Enterocytozoon bieneusi H348	1
Equus caballus	1
Ericerus pela	1
Eriocheir sinensis	1
Escherichia coli B185	1
Escherichia coli DEC10D	1
Escherichia coli E24377A	1
Escherichia coli MS 145-7	1
Escherichia coli MS 200-1	1
Euaontia semirufa	1
Ferrimonas balearica DSM 9799	1
Flavobacteria bacterium BAL38	1
Fluoribacter dumoffii Tex-KL	1
Fluviicola taffensis DSM 16823	1
Fusarium oxysporum Fo5176	1
gamma proteobacterium HdN1	1
Gemella moribillum M424	1
Geobacillus thermoleovorans CCB_US3_UF5	1
Geobacter metallireducens GS-15	1
Gluconacetobacter diazotrophicus PAl 5	1
Gluconacetobacter europaeus LMG 18494	1
Gluconacetobacter hansenii ATCC 23769	1
Gluconacetobacter xylinus NBRC 3288	1
Gluconobacter morbifer G707	1
Gluconobacter oxydans 621H	1
GM37	1
Haematobia irritans	1
Halomonas elongata DSM 2581	1
Helicobacter pullorum MIT 98-5489	1
Helicoverpa armigera	1
Heliobacterium modesticaldum Ice1	1
Heliothis armigera cypovirus 14	1
Herbaspirillum seropedicae SmR1	1
Hordeum vulgare	1
Hypothenemus hampei	1
Johnston Atoll virus	1
Klebsiella oxytoca KCTC 1686	1
Klebsiella pneumoniae	1
Klebsiella pneumoniae 342	1
Kluyveromyces lactis NRRL Y-1140	1
Lactobacillus crispatus ST1	1
Latrodectus hesperus	1
Legionella longbeachae D-4968	1
Leishmania mexicana MHOM/GT/2001/U1103	1
Leptothrix cholodnii SP-6	1
Lygus hesperus	1
Macaca mulatta	1
Maconellicoccus hirsutus	1
Malassezia globosa CBS 7966	1
Marinomonas	1
Maritimibacter alkaliphilus HTCC2654	1
Mayetiola destructor	1
Melampsora larici-populina 98AG31	1
Mesorhizobium loti R7A	1
Metaseiulus occidentalis	1
Methylobacterium	1
Methylobacterium extorquens DSM 13060	1
Methylobacterium nodulans ORS 2060	1
Methylocystis	1
Methylophaga	1
Methylophaga aminisulfidivorans MP	1
Methylotenera mobilis JLW8	1
Methylotenera versatilis 301	1
Methylovorus	1
Micropezidae	1
Mixia osmundae IAM 14324	1
Monodelphis domestica	1
Moorella thermoacetica ATCC 39073	1
Mycobacterium colombiense CECT 3035	1
Mycobacterium rhodesiae NBB3	1
Myroides odoratimimus CCUG 10230	1
Naegleria gruberi	1
Naumovozyma castellii CBS 4309	1
Neisseria lactamica Y92-1009	1
Neisseria mucosa C102	1
Nitratireductor aquibiodomus RA22	1
Nitrosomonas eutropha C91	1
Nomascus leucogenys	1
Novosphingobium nitrogenifigens DSM 19370	1
Oceanobacter	1
Octadecabacter arcticus 238	1
Oncorhynchus mykiss	1
Ornithorhynchus anatinus	1
Oryza sativa Indica Group	1
Ostertagia ostertagi	1
Owenweeksia hongkongensis DSM 17368	1
Paenibacillus peoriae KCTC 3763	1
Pandinus cavimanus	1
Paracyclopina nana	1
Paragonimus westermani	1
Paraprevotella clara YIT 11840	1
Parvibaculum lavamentivorans DS-1	1
Pedobacter heparinus DSM 2366	1
Pedobacter saltans DSM 12145	1
Pelodiscus sinensis	1
Peptoniphilus indolicus ATCC 29427	1
Perkinsus marinus ATCC 50983	1
Pfiesteria piscicida	1
Phaeobacter gallaeciensis DSM 17395	1
Phlebotomus perniciosus	1
Photorhabdus luminescens	1
Physcomitrella patens	1
Phytophthora sojae	1
Pieris rapae	1
Pinus koraiensis	1
Plodia interpunctella	1
Plumarius	1
Polymorphum gilvum SL003B-26A1	1
Polysphondylium pallidum PN500	1
Pseudomonas fluorescens F113	1
Pseudomonas putida BIRD-1	1
Pseudomonas putida GB-1	1
Pseudomonas syringae pv. actinidiae	1
Pseudomonas syringae pv. syringae FF5	1
Pseudoplusia includens	1
Ralstonia solanacearum CMR15	1
Renibacterium salmoninarum ATCC 33209	1
Rhizobium etli CNPAF512	1
Rhizobium leguminosarum bv. trifolii WSM1325	1
Rhodopseudomonas palustris BisA53	1
Rhodovulum	1
Rickettsia bellii OSU 85-389	1
Riemerella anatipestifer DSM 15868	1
Roseobacter	1
Roseobacter denitrificans OCh 114	1
Ruegeria	1
Saccharomyces cerevisiae	1
Saccharomyces cerevisiae RM11-1a	1
Saccharomyces cerevisiae S288c	1
Saccoglossus kowalevskii	1
Salinisphaera shabanensis E1L3A	1
Sarcophaga peregrina	1
Sebaldella termitidis ATCC 33386	1
Serratia	1
Serratia odorifera DSM 4582	1
Shewanella oneidensis MR-1	1
Simulium nigrimanum	1
Simulium vittatum	1
Sinorhizobium fredii USDA 257	1
Soil-borne cereal mosaic virus	1
Sorangium cellulosum	1
Spathaspora passalidarum NRRL Y-27907	1
Sphingobium	1
Sphingobium chlorophenolicum L-1	1
Spodoptera frugiperda	1
Stappia aggregata IAM 12614	1
Streptococcus pneumoniae SP3-BS71	1
Streptococcus suis 98HAH33	1
Streptomyces coelicoflavus ZG0656	1
Suberites domuncula	1
Sulfitobacter	1
Sus scrofa	1
synthetic construct	1
Taeniopygia guttata	1
Tetrahymena thermophila	1
Tetraodon nigroviridis	1
Tetrapisispora phaffii CBS 4417	1
Thermobia domestica	1
Thiobacillus denitrificans ATCC 25259	1
Treponema	1
Treponema brennaborense DSM 12168	1
Triatoma matogrossensis	1
Trichoderma atroviride IMI 206040	1
Trichoplusia ni	1
uncultured Acidobacteriales bacterium HF0200_23L05	1
uncultured bacterium	1
uncultured candidate division OP1 bacterium	1
uncultured Chloroflexi bacterium HF0200_09I09	1
uncultured delta proteobacterium HF0200_14D13	1
uncultured Desulfobacterium	1
uncultured marine bacterium 314	1
Vanderwaltozyma polyspora DSM 70294	1
Venturia canescens picorna-like virus	1
Verrucomicrobium	1
Vibrio cholerae 1587	1
Vibrio cholerae 623-39	1
Vibrio cholerae MZO-3	1
Vibrio parahaemolyticus K5030	1
Vibrio parahaemolyticus Peru-466	1
Vibrio tubiashii ATCC 19109	1
Wolbachia endosymbiont of Callosobruchus chinensis	1
Xenopus (Silurana) tropicalis	1
Yersinia bercovieri ATCC 43970	1
Yersinia pestis KIM10+	1
Yersinia phage PY54	1
Yersinia pseudotuberculosis IP 32953	1
Yersinia ruckeri ATCC 29473	1
Zea mays	1
	10504
