# Supplementary material for: Transcriptome profiling of pyrethroid resistant and susceptible mosquitoes in the malaria vector, Anopheles sinensis
Source: BMC Genomics. 2014 Jun 9;15(1):448. doi: 10.1186/1471-2164-15-448 (PMC4070547; doi:10.1186/1471-2164-15-448)
Supplement: Supplementary file 3 — Additional file 3: Gene Ontology (GO) accession number assignment of the 8057 ESTs. (XLSX 1 MB) [file 12864_2013_6125_MOESM3_ESM.xlsx]

## Sheet: GO 
Additional_file_3: Gene ontology (GO) accession number assignment of the 8057 ESTs
>1	5	contig:5	start:112	end:290	CPIJ012339
>2	5	contig:5	start:222	end:303	AAEL002526
>3	6	contig:6	start:51	end:277	AGAP011627	GO:0005488:GO:0005515:GO:0016070:
>4	10	contig:10	start:18	end:109	AGAP001486
>15	11	contig:11	start:1512	end:1624	CPIJ039676
>16	11	contig:11	start:1512	end:1629	AAEL017585
>5	11	contig:11	start:1512	end:1563	CPIJ039721
>6	11	contig:11	start:1512	end:1618	CPIJ039599
>61	11	contig:11	start:1523	end:1629	AAEL017647
>62	11	contig:11	start:1524	end:1619	AAEL017688
>63	11	contig:11	start:1525	end:1599	CPIJ039639
>64	11	contig:11	start:1556	end:1629	AAEL017581
>65	13	contig:13	start:82	end:368	AGAP011027
>66	18	contig:18	start:1431	end:1464	CPIJ011992
>67	18	contig:18	start:352	end:387	AGAP009595	GO:0005391:GO:0006813:GO:0006814:GO:0016020:GO:0046034:
>68	19	contig:19	start:146	end:271	AGAP011945	GO:0004857:GO:0005739:GO:0043086:GO:0045980:
>69	19	contig:19	start:69	end:383	AGAP008898	GO:0004857:GO:0005739:GO:0043086:GO:0045980:
>70	21	contig:21	start:1325	end:1364	CPIJ004904	GO:0003676:GO:0003677:GO:0005622:GO:0008270:
>71	21	contig:21	start:917	end:1162	AGAP009107
>72	22	contig:22	start:225	end:456	AGAP011840	GO:0000166:GO:0004672:GO:0004674:GO:0004713:GO:0005524:GO:0006468:GO:0016301:GO:0016310:GO:0016740:GO:0016772:
>73	22	contig:22	start:232	end:337	CPIJ000798	GO:0004672:GO:0005524:GO:0006468:GO:0016301:GO:0016310:GO:0016772:
>75	25	contig:25	start:5	end:182	AGAP004919	GO:0003735:GO:0005622:GO:0005840:GO:0006412:GO:0030529:
>76	26	contig:26	start:585	end:691	AGAP009146
>77	29	contig:29	start:1	end:865	AGAP003153	GO:0000166:GO:0005524:GO:0006810:GO:0006811:GO:0015991:GO:0015992:GO:0016469:GO:0016787:GO:0016820:GO:0017111:GO:0033178:GO:0033180:GO:0046034:GO:0046933:GO:0046961:
>78	49	contig:49	start:7	end:197	AGAP009431	GO:0003735:GO:0005622:GO:0005840:GO:0006412:GO:0030529:
>79	54	contig:54	start:430	end:620	AGAP005260	GO:0004798:GO:0005524:GO:0006233:
>80	56	contig:56	start:262	end:388	AGAP005927	GO:0003735:GO:0005622:GO:0005840:GO:0006412:GO:0030529:
>81	58	contig:58	start:288	end:954	AGAP005365
>82	59	contig:59	start:8	end:792	AGAP011174	GO:0000166:GO:0005524:GO:0005737:GO:0016787:GO:0017111:GO:0030163:
>83	63	contig:63	start:754	end:1004	CPIJ007659	GO:0010181:GO:0016491:GO:0055114:
>84	63	contig:63	start:755	end:814	AGAP003304
>85	63	contig:63	start:908	end:1059	AAEL005401	GO:0010181:GO:0016491:GO:0055114:
>86	78	contig:78	start:388	end:803	AGAP013453
>87	80	contig:80	start:101	end:127	AAEL001988	GO:0016301:GO:0016310:
>88	80	contig:80	start:82	end:140	CPIJ801843
>89	80	contig:80	start:83	end:153	CPIJ801847
>90	81	contig:81	start:160	end:842	AGAP010499	GO:0000166:GO:0006069:GO:0008270:GO:0016491:GO:0046872:GO:0051903:GO:0055114:
>91	82	contig:82	start:1299	end:1810	AGAP002879	GO:0004197:GO:0004869:GO:0006508:GO:0008233:GO:0008234:GO:0010466:GO:0016787:GO:0030414:
>92	82	contig:82	start:311	end:334	AGAP000576	GO:0016820:
>100	85	contig:85	start:706	end:996	AAEL017733
>101	85	contig:85	start:711	end:839	CPIJ039779
>102	85	contig:85	start:714	end:996	AAEL017598
>103	85	contig:85	start:720	end:996	CPIJ039685
>104	85	contig:85	start:895	end:996	AAEL017703
>93	85	contig:85	start:1195	end:1749	CPIJ015806
>94	85	contig:85	start:1667	end:1735	CPIJ016613
>95	85	contig:85	start:1916	end:2158	CPIJ016535
>96	85	contig:85	start:627	end:905	CPIJ039736
>97	85	contig:85	start:629	end:996	AAEL017766
>98	85	contig:85	start:657	end:988	AAEL017615
>99	85	contig:85	start:687	end:996	AAEL017603
>105	90	contig:90	start:468	end:1124	AGAP005768	GO:0005344:GO:0006810:GO:0015671:
>106	90	contig:90	start:899	end:1123	CPIJ004282	GO:0005344:GO:0006810:GO:0015671:
>107	96	contig:96	start:216	end:499	AGAP002848
>108	97	contig:97	start:88	end:242	AGAP000849	GO:0003954:GO:0005739:
>109	103	contig:103	start:1019	end:1200	AGAP003237	GO:0000166:GO:0003924:GO:0005198:GO:0005525:GO:0005737:GO:0005856:GO:0005874:GO:0006184:GO:0007017:GO:0007018:GO:0043234:GO:0051258:
>110	103	contig:103	start:1157	end:1239	AGAP002770	GO:0000166:GO:0003924:GO:0005198:GO:0005525:GO:0005737:GO:0005856:GO:0005874:GO:0006184:GO:0007017:GO:0007018:GO:0043234:GO:0051258:
>111	103	contig:103	start:130	end:1486	AAEL013229	GO:0000166:GO:0003924:GO:0005198:GO:0005525:GO:0005737:GO:0005856:GO:0005874:GO:0006184:GO:0007017:GO:0007018:GO:0043234:GO:0051258:
>112	103	contig:103	start:134	end:1486	AGAP001218	GO:0000166:GO:0003924:GO:0005198:GO:0005525:GO:0005737:GO:0005856:GO:0005874:GO:0006184:GO:0007017:GO:0007018:GO:0043234:GO:0051258:
>116	103	contig:103	start:136	end:1486	AGAP010971	GO:0000166:GO:0003924:GO:0005198:GO:0005525:GO:0005737:GO:0005856:GO:0005874:GO:0006184:GO:0007017:GO:0007018:GO:0043234:GO:0051258:
>117	103	contig:103	start:140	end:1434	CPIJ801908	GO:0000166:GO:0003924:GO:0005198:GO:0005525:GO:0005737:GO:0005856:GO:0005874:GO:0006184:GO:0007017:GO:0007018:GO:0043234:GO:0051258:
>118	103	contig:103	start:173	end:1431	AAEL012101	GO:0000166:GO:0003924:GO:0005198:GO:0005525:GO:0005737:GO:0005856:GO:0005874:GO:0006184:GO:0007017:GO:0007018:GO:0043234:GO:0051258:
>119	103	contig:103	start:399	end:499	CPIJ015345	GO:0005525:GO:0005874:GO:0007017:GO:0043234:GO:0051258:
>120	105	contig:105	start:11	end:144	AGAP006339
>121	111	contig:111	start:507	end:762	AGAP006327	GO:0005515:
>122	112	contig:112	start:155	end:1265	AGAP011130	GO:0005524:GO:0006139:GO:0016773:
>123	115	contig:115	start:261	end:294	AGAP010979	GO:0003676:GO:0003677:GO:0005622:GO:0005634:GO:0008270:
>124	115	contig:115	start:57	end:616	AGAP012410	GO:0003676:GO:0005622:GO:0008270:
>125	118	contig:118	start:62	end:951	AGAP002350	GO:0005488:
>126	127	contig:127	start:180	end:471	AGAP005109
>127	145	contig:145	start:148	end:559	AGAP011076	GO:0000166:GO:0005524:GO:0016874:GO:0016881:
>128	145	contig:145	start:292	end:526	AGAP012107	GO:0000166:GO:0005524:GO:0016874:GO:0016881:
>129	147	contig:147	start:166	end:198	AGAP005685
>130	153	contig:153	start:3	end:33	AGAP003318	GO:0003824:GO:0005524:GO:0007269:GO:0008021:GO:0008152:GO:0009055:GO:0016874:GO:0020037:
>131	158	contig:158	start:1	end:121	AGAP011077	GO:0003735:GO:0005622:GO:0005840:GO:0006412:GO:0030529:
>132	169	contig:169	start:943	end:1116	AGAP007039	GO:0005515:
>133	179	contig:179	start:33	end:217	AGAP003155	GO:0016787:
>134	184	contig:184	start:832	end:1088	AGAP003212	GO:0009055:GO:0046872:GO:0051536:GO:0051537:
>135	188	contig:188	start:598	end:629	AAEL008939	GO:0006811:GO:0016020:GO:0016747:
>136	188	contig:188	start:9	end:864	AGAP005802	GO:0003723:GO:0003735:GO:0005622:GO:0005737:GO:0005840:GO:0006412:GO:0015934:GO:0019843:GO:0030529:
>137	193	contig:193	start:1277	end:1965	AGAP000951	GO:0005515:
>138	193	contig:193	start:132	end:410	AGAP000952	GO:0003723:GO:0003735:GO:0005622:GO:0005840:GO:0006412:GO:0019843:GO:0030529:GO:0046872:
>139	199	contig:199	start:171	end:534	AGAP008045	GO:0003677:GO:0006366:
>140	202	contig:202	start:317	end:451	AGAP010466	GO:0005576:GO:0006030:GO:0008061:
>141	205	contig:205	start:1309	end:1419	CPIJ019207
>142	205	contig:205	start:27	end:100	CPIJ007330
>143	205	contig:205	start:316	end:878	CPIJ010237
>144	205	contig:205	start:327	end:509	CPIJ010008
>145	205	contig:205	start:492	end:592	CPIJ008168
>146	206	contig:206	start:16	end:116	AGAP002564	GO:0003824:GO:0004332:GO:0006096:GO:0016829:
>147	207	contig:207	start:353	end:792	AGAP001911	GO:0003735:GO:0005622:GO:0005840:GO:0006412:
>148	207	contig:207	start:598	end:792	AGAP012906	GO:0003735:GO:0005622:GO:0005840:GO:0006412:
>149	210	contig:210	start:181	end:418	AGAP010325	GO:0005215:GO:0006810:GO:0016020:GO:0016021:
>150	213	contig:213	start:71	end:231	AGAP006630
>151	220	contig:220	start:76	end:393	AGAP004093	GO:0032934:
>152	222	contig:222	start:1	end:23	AGAP005880
>153	226	contig:226	start:5	end:42	AGAP000376	GO:0005576:GO:0006826:GO:0006879:GO:0008199:
>154	227	contig:227	start:80	end:170	CPIJ039792
>155	227	contig:227	start:80	end:175	CPIJ039568
>156	227	contig:227	start:80	end:181	AAEL017661
>158	227	contig:227	start:80	end:195	AAEL017921
>159	227	contig:227	start:80	end:196	AAEL017577
>287	227	contig:227	start:80	end:197	CPIJ039541
>398	227	contig:227	start:83	end:196	AAEL017594
>402	227	contig:227	start:89	end:181	CPIJ039560
>403	227	contig:227	start:89	end:196	AAEL017756
>404	229	contig:229	start:49	end:786	AGAP001151	GO:0019904:
>405	239	contig:239	start:183	end:772	AGAP003553	GO:0006810:GO:0016020:GO:0016021:
>406	241	contig:241	start:22	end:599	AGAP003589	GO:0000166:GO:0004812:GO:0004827:GO:0005524:GO:0005737:GO:0006418:GO:0006433:
>407	241	contig:241	start:4	end:643	AGAP003599	GO:0015986:GO:0046933:
>408	254	contig:254	start:147	end:267	AGAP005787
>409	257	contig:257	start:1	end:208	AGAP002935	GO:0003743:GO:0005515:GO:0005737:GO:0006412:GO:0006413:
>410	259	contig:259	start:72	end:1079	AGAP006607	GO:0003743:GO:0005515:GO:0005737:GO:0006412:GO:0006413:
>411	263	contig:263	start:160	end:398	AGAP012416
>412	263	contig:263	start:79	end:601	AGAP012417
>413	266	contig:266	start:250	end:466	AGAP011281	GO:0005524:GO:0006281:GO:0006310:GO:0009378:GO:0009379:
>414	268	contig:268	start:17	end:424	AGAP006456	GO:0008137:GO:0016491:GO:0016651:GO:0055114:
>415	270	contig:270	start:276	end:407	AAEL011706
>418	270	contig:270	start:297	end:369	CPIJ008994
>419	279	contig:279	start:4	end:57	AGAP004367	GO:0005576:GO:0006030:GO:0008061:
>420	280	contig:280	start:181	end:368	CPIJ002548
>421	280	contig:280	start:5	end:509	AGAP004256	GO:0005515:GO:0008270:GO:0046872:
>422	281	contig:281	start:1	end:143	AGAP001372
>423	286	contig:286	start:176	end:501	AGAP013398
>424	294	contig:294	start:139	end:820	AGAP001380	GO:0042256:GO:0043022:
>425	297	contig:297	start:59	end:218	AGAP008963	GO:0003824:GO:0005975:GO:0043169:
>426	300	contig:300	start:4	end:180	AGAP001957	GO:0005622:GO:0006810:
>427	302	contig:302	start:197	end:221	AGAP008054
>428	303	contig:303	start:112	end:200	AGAP010227	GO:0005741:GO:0006886:GO:0015450:
>430	305	contig:305	start:1117	end:2111	AGAP011895	GO:0004853:GO:0006779:GO:0016829:GO:0016831:
>431	305	contig:305	start:40	end:479	AGAP011896	GO:0003735:GO:0005622:GO:0005840:GO:0006412:
>432	309	contig:309	start:87	end:137	AGAP009542	GO:0003676:GO:0003677:GO:0005622:GO:0008270:
>433	311	contig:311	start:625	end:828	AGAP009121	GO:0003824:GO:0004252:GO:0006508:GO:0008233:GO:0008236:GO:0016787:
>434	320	contig:320	start:21	end:616	AGAP002667	GO:0005737:
>435	325	contig:325	start:82	end:622	AGAP004861	GO:0016020:GO:0016021:
>436	326	contig:326	start:207	end:456	AGAP012393
>437	330	contig:330	start:1	end:159	AGAP003538	GO:0003735:GO:0005622:GO:0005840:GO:0006412:GO:0030529:
>438	334	contig:334	start:579	end:858	AGAP008060	GO:0003824:GO:0004553:GO:0004568:GO:0005975:GO:0006032:GO:0043169:
>439	337	contig:337	start:193	end:274	AGAP003640	GO:0006508:GO:0008236:
>440	340	contig:340	start:118	end:152	AAEL005759
>441	340	contig:340	start:119	end:152	AGAP007534
>442	340	contig:340	start:85	end:155	AGAP013228
>443	343	contig:343	start:216	end:299	CPIJ014431
>444	343	contig:343	start:580	end:606	AGAP008938
>445	345	contig:345	start:147	end:189	AGAP001387
>446	347	contig:347	start:8	end:395	AGAP009990	GO:0000166:GO:0003676:GO:0005488:GO:0005634:GO:0006355:
>447	362	contig:362	start:105	end:172	CPIJ015046
>448	362	contig:362	start:115	end:216	CPIJ012622	GO:0005840:
>450	362	contig:362	start:1	end:367	AGAP006037	GO:0000166:GO:0003723:GO:0003735:GO:0005622:GO:0005840:GO:0006412:GO:0030529:
>451	363	contig:363	start:331	end:452	AGAP007588	GO:0008152:GO:0016740:GO:0016757:GO:0016758:
>452	368	contig:368	start:2064	end:2753	AGAP007872
>453	368	contig:368	start:302	end:1170	AGAP007871	GO:0005741:GO:0006820:GO:0008308:GO:0044070:GO:0055085:
>454	374	contig:374	start:1015	end:1086	AAEL016274
>485	376	contig:376	start:547	end:1222	AGAP010557	GO:0005783:GO:0006886:GO:0016021:
>486	378	contig:378	start:225	end:277	AGAP008017	GO:0003677:GO:0005515:GO:0005634:GO:0005737:GO:0008270:GO:0031424:
>487	386	contig:386	start:1	end:524	AGAP010894	GO:0000166:GO:0003924:GO:0005047:GO:0005525:GO:0005785:GO:0006184:GO:0006614:GO:0006810:GO:0006886:GO:0017111:
>488	387	contig:387	start:73	end:853	AGAP003532	GO:0003735:GO:0005622:GO:0005737:GO:0005840:GO:0006412:GO:0030529:
>489	390	contig:390	start:105	end:300	AGAP003025	GO:0003735:GO:0005622:GO:0005840:GO:0006414:
>490	390	contig:390	start:234	end:300	CPIJ010178	GO:0005509:
>491	390	contig:390	start:240	end:300	CPIJ011324
>492	394	contig:394	start:2	end:117	AGAP012188	GO:0006122:GO:0008121:
>493	396	contig:396	start:520	end:542	AGAP003607	GO:0005509:GO:0005886:GO:0007155:GO:0007156:GO:0016020:GO:0016021:
>494	399	contig:399	start:171	end:430	AGAP009588	GO:0016491:GO:0016706:GO:0055114:
>495	404	contig:404	start:234	end:1251	AGAP009173	GO:0005975:GO:0016787:GO:0042578:
>496	404	contig:404	start:942	end:1251	AGAP009171	GO:0003676:GO:0003824:GO:0008033:GO:0008270:GO:0017150:GO:0050660:GO:0055114:
>497	405	contig:405	start:153	end:843	AGAP005529	GO:0016020:GO:0016021:
>498	405	contig:405	start:493	end:597	AGAP005528	GO:0016020:GO:0016021:
>499	405	contig:405	start:706	end:803	CPIJ010794	GO:0004872:GO:0016020:GO:0016021:
>500	406	contig:406	start:352	end:435	AGAP003817
>501	414	contig:414	start:178	end:1253	AGAP007634	GO:0005525:GO:0005634:GO:0005737:
>502	420	contig:420	start:239	end:949	AGAP001139	GO:0003735:GO:0005622:GO:0005840:GO:0006412:
>503	426	contig:426	start:734	end:934	AGAP004641	GO:0005739:GO:0006461:
>504	427	contig:427	start:103	end:762	AGAP007309	GO:0006099:GO:0009055:GO:0016491:GO:0051536:GO:0051537:GO:0055114:
>505	428	contig:428	start:108	end:230	CPIJ016018	GO:0003723:GO:0005840:
>507	428	contig:428	start:173	end:292	CPIJ013400	GO:0003723:GO:0003735:GO:0005622:GO:0005840:GO:0006412:GO:0030529:
>508	428	contig:428	start:21	end:755	AGAP001910	GO:0003723:GO:0003735:GO:0005622:GO:0005840:GO:0006412:GO:0015935:GO:0030529:
>509	428	contig:428	start:391	end:542	AGAP011732	GO:0005515:GO:0008270:GO:0046872:
>510	428	contig:428	start:565	end:609	CPIJ015594	GO:0005840:
>511	428	contig:428	start:570	end:747	CPIJ011899	GO:0005840:
>512	428	contig:428	start:579	end:723	CPIJ002967	GO:0005840:
>513	428	contig:428	start:594	end:655	CPIJ018006	GO:0005840:
>514	428	contig:428	start:594	end:747	CPIJ015427	GO:0003723:GO:0003735:GO:0005622:GO:0005840:GO:0006412:GO:0030529:
>516	433	contig:433	start:1	end:148	AGAP009385	GO:0005215:GO:0005622:GO:0006810:
>517	436	contig:436	start:364	end:737	AGAP010268	GO:0003735:GO:0005622:GO:0005840:GO:0006412:
>518	438	contig:438	start:114	end:831	AGAP001138	GO:0000276:GO:0015078:GO:0015986:
>519	446	contig:446	start:352	end:419	AGAP001511
>520	446	contig:446	start:85	end:107	AGAP003965	GO:0003677:GO:0004871:GO:0005515:GO:0005634:GO:0006351:GO:0006355:GO:0007165:
>521	448	contig:448	start:18	end:953	AGAP009685	GO:0003824:GO:0004069:GO:0006520:GO:0008483:GO:0009058:GO:0016740:GO:0016769:GO:0030170:GO:0080130:
>522	452	contig:452	start:576	end:703	AAEL007192	GO:0042302:
>523	452	contig:452	start:576	end:728	AAEL013514	GO:0042302:
>524	452	contig:452	start:599	end:703	AGAP006000	GO:0042302:
>525	452	contig:452	start:608	end:707	CPIJ016324	GO:0042302:
>526	452	contig:452	start:624	end:693	AGAP009879	GO:0042302:
>527	461	contig:461	start:1	end:667	AGAP010131	GO:0004857:GO:0008073:GO:0043086:
>528	464	contig:464	start:142	end:933	AGAP009380	GO:0005215:GO:0005622:GO:0006810:
>529	464	contig:464	start:210	end:933	AGAP009379	GO:0005215:GO:0005622:GO:0006810:
>530	465	contig:465	start:649	end:1428	AGAP006947
>531	469	contig:469	start:299	end:447	AGAP000975
>532	480	contig:480	start:665	end:812	AGAP003006
>534	482	contig:482	start:222	end:727	AGAP003856
>535	489	contig:489	start:65	end:185	AGAP004748
>536	493	contig:493	start:510	end:670	AGAP010317
>537	497	contig:497	start:166	end:344	AGAP010918	GO:0000166:GO:0003676:
>538	497	contig:497	start:166	end:362	AGAP004414	GO:0000166:GO:0003676:
>539	501	contig:501	start:384	end:889	AGAP009335
>540	514	contig:514	start:1100	end:1430	AGAP005807
>541	520	contig:520	start:5	end:94	AGAP004302
>542	529	contig:529	start:506	end:619	AGAP000498	GO:0005622:GO:0006810:
>543	529	contig:529	start:576	end:626	AGAP007024	GO:0005622:GO:0006810:
>544	534	contig:534	start:87	end:671	AGAP007963	GO:0005509:
>545	536	contig:536	start:113	end:151	AGAP001490	GO:0005488:GO:0006457:GO:0044183:
>546	541	contig:541	start:7	end:918	AGAP009463	GO:0000166:GO:0005524:GO:0006200:GO:0016020:GO:0016021:GO:0016887:GO:0017111:GO:0031177:
>547	545	contig:545	start:26	end:753	AGAP008329	GO:0003723:GO:0003735:GO:0005622:GO:0005840:GO:0006412:GO:0015935:GO:0030529:
>548	545	contig:545	start:26	end:97	AGAP012939	GO:0003735:GO:0005622:GO:0005840:GO:0006412:GO:0015935:
>549	547	contig:547	start:13	end:701	AGAP006344	GO:0005886:GO:0006810:GO:0008643:GO:0016020:GO:0016021:
>550	553	contig:553	start:111	end:166	AGAP004895	GO:0004089:GO:0006730:GO:0008270:GO:0046872:
>551	557	contig:557	start:1	end:302	AGAP011604
>552	558	contig:558	start:102	end:197	CPIJ003483
>555	558	contig:558	start:103	end:197	AGAP008459
>556	558	contig:558	start:160	end:197	AAEL002211
>557	558	contig:558	start:166	end:197	AAEL017232
>558	558	contig:558	start:80	end:253	AGAP008466
>559	558	contig:558	start:90	end:197	AGAP008454
>560	559	contig:559	start:114	end:140	AGAP000116	GO:0005515:
>561	559	contig:559	start:8	end:134	CPIJ017149	GO:0045454:
>562	572	contig:572	start:35	end:83	AGAP010823	GO:0005515:GO:0016020:
>563	574	contig:574	start:196	end:1145	AGAP001161	GO:0004871:GO:0004872:GO:0004930:GO:0007165:GO:0007186:GO:0007601:GO:0007602:GO:0009881:GO:0016020:GO:0016021:GO:0018298:GO:0050896:
>564	574	contig:574	start:196	end:1151	AGAP012982	GO:0004871:GO:0004872:GO:0004930:GO:0007165:GO:0007186:GO:0007601:GO:0007602:GO:0009881:GO:0016020:GO:0016021:GO:0018298:GO:0050896:
>567	574	contig:574	start:208	end:1040	AAEL006484	GO:0004871:GO:0004872:GO:0004930:GO:0007165:GO:0007186:GO:0007601:GO:0007602:GO:0009881:GO:0016020:GO:0016021:GO:0018298:GO:0050896:
>568	574	contig:574	start:211	end:1037	AAEL005621	GO:0004871:GO:0004872:GO:0004930:GO:0007165:GO:0007186:GO:0007601:GO:0007602:GO:0009881:GO:0016020:GO:0016021:GO:0018298:GO:0050896:
>569	574	contig:574	start:211	end:1151	CPIJ011574	GO:0004871:GO:0004872:GO:0004930:GO:0007165:GO:0007186:GO:0007601:GO:0007602:GO:0009881:GO:0016020:GO:0016021:GO:0018298:GO:0050896:
>572	574	contig:574	start:214	end:1141	AGAP001162	GO:0004871:GO:0004872:GO:0004930:GO:0007165:GO:0007186:GO:0007601:GO:0007602:GO:0009881:GO:0016020:GO:0016021:GO:0018298:GO:0050896:
>573	574	contig:574	start:217	end:1037	AAEL005625	GO:0004871:GO:0004872:GO:0004930:GO:0007165:GO:0007186:GO:0007601:GO:0007602:GO:0009881:GO:0016020:GO:0016021:GO:0018298:GO:0050896:
>574	574	contig:574	start:241	end:442	AGAP002462	GO:0004871:GO:0004872:GO:0004930:GO:0007165:GO:0007186:GO:0007601:GO:0007602:GO:0009881:GO:0016020:GO:0016021:GO:0018298:GO:0050896:
>575	574	contig:574	start:380	end:1151	CPIJ013056	GO:0004871:GO:0004872:GO:0004930:GO:0007165:GO:0007186:GO:0007601:GO:0007602:GO:0009881:GO:0016020:GO:0016021:GO:0018298:GO:0050896:
>576	574	contig:574	start:481	end:506	AGAP006126	GO:0004871:GO:0004872:GO:0004930:GO:0007165:GO:0007186:GO:0007601:GO:0007602:GO:0016021:
>577	576	contig:576	start:1	end:145	AAEL017413
>578	576	contig:576	start:75	end:102	AAEL002648	GO:0004571:GO:0005509:GO:0016020:
>579	577	contig:577	start:119	end:369	AGAP008867
>580	579	contig:579	start:135	end:505	AGAP002407	GO:0003735:GO:0005622:GO:0005840:GO:0006412:
>581	579	contig:579	start:384	end:439	AGAP002406
>582	587	contig:587	start:733	end:774	AAEL017659
>586	589	contig:589	start:1	end:118	AGAP004788
>588	592	contig:592	start:286	end:1085	AGAP005418
>589	593	contig:593	start:42	end:67	AGAP005778	GO:0003824:GO:0008152:GO:0008484:
>590	594	contig:594	start:91	end:287	AGAP002316
>591	595	contig:595	start:302	end:511	AGAP008500
>592	595	contig:595	start:391	end:463	AGAP008499	GO:0005515:
>593	596	contig:596	start:1	end:49	AGAP002649
>594	599	contig:599	start:380	end:498	AGAP008474	GO:0005509:
>595	599	contig:599	start:858	end:1298	AGAP008475
>596	606	contig:606	start:1	end:505	AGAP001659	GO:0005344:GO:0006810:GO:0015671:
>597	609	contig:609	start:107	end:434	AGAP012184	GO:0000413:GO:0003755:GO:0006457:GO:0016853:
>598	610	contig:610	start:3	end:487	AGAP010586	GO:0000049:
>599	612	contig:612	start:174	end:671	AGAP007396
>600	618	contig:618	start:13	end:246	AGAP004793	GO:0003824:GO:0008152:GO:0008483:GO:0030170:
>601	619	contig:619	start:351	end:382	AGAP008139
>603	625	contig:625	start:1081	end:1307	AGAP004607
>604	625	contig:625	start:241	end:402	AGAP004606
>605	630	contig:630	start:3	end:264	AGAP003987	GO:0005759:
>606	634	contig:634	start:414	end:763	AGAP009204	GO:0003743:GO:0005515:GO:0005737:GO:0006412:GO:0006413:
>607	635	contig:635	start:8	end:614	AGAP005160	GO:0000166:GO:0003924:GO:0005525:GO:0005622:GO:0006184:GO:0006886:GO:0006913:GO:0007165:GO:0007264:GO:0015031:GO:0016020:
>608	640	contig:640	start:34	end:111	CPIJ800183	GO:0004497:GO:0005506:GO:0009055:GO:0016491:GO:0016705:GO:0020037:GO:0046872:GO:0055114:
>609	642	contig:642	start:595	end:719	AGAP005486	GO:0005739:
>610	643	contig:643	start:384	end:433	CPIJ016836
>611	651	contig:651	start:607	end:1141	AGAP007218	GO:0003743:GO:0006413:
>612	653	contig:653	start:1	end:109	CPIJ802160	GO:0003746:GO:0006414:
>613	653	contig:653	start:1	end:142	CPIJ019448	GO:0003746:GO:0006414:
>614	653	contig:653	start:1	end:264	CPIJ003714	GO:0003746:GO:0005525:GO:0006414:
>615	653	contig:653	start:1	end:265	CPIJ005761	GO:0003746:GO:0005525:GO:0006414:
>616	653	contig:653	start:1	end:70	CPIJ009753	GO:0003746:GO:0006414:
>617	653	contig:653	start:1	end:893	AGAP003541	GO:0000166:GO:0003746:GO:0003924:GO:0005525:GO:0005737:GO:0006184:GO:0006414:GO:0008152:GO:0016491:GO:0055114:
>618	653	contig:653	start:3	end:57	CPIJ020114
>619	653	contig:653	start:363	end:441	CPIJ005262	GO:0003746:GO:0006414:
>620	653	contig:653	start:364	end:442	CPIJ013502
>623	653	contig:653	start:369	end:442	CPIJ009508	GO:0003746:GO:0005525:GO:0006414:
>625	653	contig:653	start:370	end:406	AGAP013524	GO:0005634:GO:0008270:
>626	653	contig:653	start:370	end:412	CPIJ017022	GO:0003676:GO:0005622:GO:0005634:GO:0008270:
>627	653	contig:653	start:3	end:922	AGAP007406	GO:0000166:GO:0003746:GO:0003924:GO:0005525:GO:0005737:GO:0006184:GO:0006414:
>628	653	contig:653	start:393	end:434	CPIJ002246	GO:0003746:GO:0006414:
>629	653	contig:653	start:4	end:163	CPIJ000013
>631	653	contig:653	start:5	end:136	CPIJ004407	GO:0003746:GO:0006414:
>633	653	contig:653	start:538	end:600	CPIJ006626
>634	653	contig:653	start:538	end:601	CPIJ009761	GO:0003746:GO:0006414:
>635	653	contig:653	start:538	end:616	CPIJ008827	GO:0003746:GO:0005525:GO:0006414:
>637	653	contig:653	start:539	end:684	CPIJ000412	GO:0003746:GO:0005525:GO:0006414:
>638	653	contig:653	start:541	end:616	CPIJ020132	GO:0003746:GO:0005525:GO:0006414:
>639	653	contig:653	start:546	end:656	CPIJ802192	GO:0003746:GO:0005525:GO:0006414:
>641	653	contig:653	start:546	end:676	CPIJ010422	GO:0003746:GO:0005525:GO:0006414:
>642	653	contig:653	start:548	end:656	CPIJ020252	GO:0003746:GO:0005525:GO:0006414:
>643	653	contig:653	start:549	end:684	CPIJ010941	GO:0003676:GO:0003746:GO:0005525:GO:0006414:GO:0008270:
>644	653	contig:653	start:549	end:685	CPIJ007423	GO:0003746:GO:0005525:GO:0006414:
>645	653	contig:653	start:549	end:736	CPIJ004826	GO:0003746:GO:0005525:GO:0006414:
>646	653	contig:653	start:549	end:753	CPIJ016114	GO:0003746:GO:0005525:GO:0006414:
>647	653	contig:653	start:553	end:656	CPIJ006444	GO:0003746:GO:0005525:GO:0006414:
>648	653	contig:653	start:562	end:656	CPIJ009557	GO:0003746:GO:0006414:
>649	653	contig:653	start:644	end:685	CPIJ006506
>650	653	contig:653	start:88	end:117	CPIJ008911	GO:0003746:GO:0006414:
>651	653	contig:653	start:88	end:136	AGAP001634	GO:0005215:GO:0006810:GO:0016020:GO:0016021:GO:0055085:
>653	653	contig:653	start:88	end:143	CPIJ002247	GO:0003746:GO:0006414:
>654	653	contig:653	start:88	end:195	CPIJ014075	GO:0003746:GO:0005525:GO:0006414:
>655	654	contig:654	start:297	end:411	AGAP004589	GO:0008080:
>656	663	contig:663	start:331	end:396	AGAP003440
>657	671	contig:671	start:126	end:387	AAEL017466
>658	671	contig:671	start:18	end:1034	AGAP006186	GO:0000166:GO:0003824:GO:0005388:GO:0005524:GO:0005783:GO:0005789:GO:0006754:GO:0006810:GO:0006811:GO:0006812:GO:0006816:GO:0008152:GO:0015662:GO:0016020:GO:0016021:GO:0016529:GO:0016787:GO:0016820:GO:0033017:GO:0046872:
>659	671	contig:671	start:237	end:402	AAEL017456	GO:0000166:GO:0046872:
>660	671	contig:671	start:741	end:895	AAEL017576
>661	673	contig:673	start:31	end:872	AGAP003890
>662	674	contig:674	start:90	end:980	AGAP009031	GO:0003723:GO:0003735:GO:0005622:GO:0005737:GO:0005840:GO:0006412:GO:0008097:GO:0019843:GO:0030529:
>663	677	contig:677	start:132	end:777	AGAP005100	GO:0015031:
>664	682	contig:682	start:111	end:148	AGAP000076
>665	684	contig:684	start:20	end:154	AGAP002351	GO:0005643:GO:0006810:
>666	684	contig:684	start:22	end:71	AAEL013293
>667	686	contig:686	start:371	end:580	AGAP008427	GO:0005622:GO:0006396:
>668	691	contig:691	start:208	end:381	AGAP006991	GO:0005576:GO:0006030:GO:0008061:
>669	691	contig:691	start:211	end:250	AAEL007611	GO:0005576:GO:0006030:GO:0008061:
>671	691	contig:691	start:211	end:342	CPIJ008501	GO:0005576:GO:0006030:GO:0008061:
>672	691	contig:691	start:211	end:343	CPIJ008502	GO:0005576:GO:0006030:GO:0008061:
>673	691	contig:691	start:283	end:342	CPIJ015980	GO:0005576:GO:0006030:GO:0008061:
>674	698	contig:698	start:1090	end:1144	AGAP003141	GO:0005515:
>675	703	contig:703	start:82	end:236	AGAP012402	GO:0003723:GO:0006396:
>676	705	contig:705	start:8	end:110	AGAP007707	GO:0005216:GO:0005230:GO:0005886:GO:0006810:GO:0006811:GO:0016020:GO:0016021:GO:0030054:GO:0045202:GO:0045211:
>677	708	contig:708	start:182	end:996	AGAP011300	GO:0016491:GO:0055114:
>678	714	contig:714	start:54	end:360	AGAP011488
>679	716	contig:716	start:1	end:382	AGAP011515	GO:0000166:GO:0005524:GO:0005737:GO:0005856:
>681	716	contig:716	start:75	end:322	AAEL005964	GO:0000166:GO:0005524:GO:0005737:GO:0005856:
>682	739	contig:739	start:131	end:640	AGAP003069	GO:0006465:GO:0006508:GO:0008233:GO:0008236:GO:0016020:GO:0016021:GO:0016787:
>683	743	contig:743	start:23	end:156	AGAP002849
>684	748	contig:748	start:266	end:345	AGAP013039
>685	760	contig:760	start:15	end:256	AGAP009625	GO:0000166:GO:0005524:GO:0017111:
>686	761	contig:761	start:229	end:625	AGAP002244
>687	764	contig:764	start:304	end:409	AGAP012962
>688	764	contig:764	start:89	end:650	AGAP008909
>689	770	contig:770	start:173	end:727	CPIJ018366	GO:0005509:
>690	770	contig:770	start:181	end:601	AGAP010957	GO:0005509:GO:0005515:
>691	770	contig:770	start:181	end:630	AAEL012326	GO:0005509:GO:0005515:
>692	770	contig:770	start:183	end:727	CPIJ007602	GO:0005509:
>693	770	contig:770	start:184	end:359	CPIJ019224	GO:0005509:
>694	770	contig:770	start:361	end:601	AGAP012844	GO:0005509:
>695	771	contig:771	start:104	end:441	AGAP006182	GO:0005509:
>696	771	contig:771	start:191	end:374	AGAP006181	GO:0005509:
>697	771	contig:771	start:62	end:475	AGAP006178	GO:0005509:
>698	780	contig:780	start:117	end:303	CPIJ007894
>699	780	contig:780	start:118	end:188	AAEL009526
>700	780	contig:780	start:129	end:346	AGAP012129	GO:0000154:GO:0000179:GO:0008649:GO:0031167:
>701	781	contig:781	start:297	end:717	AGAP005234	GO:0004784:GO:0005507:GO:0005634:GO:0005739:GO:0005829:GO:0006801:GO:0008270:GO:0016209:GO:0016491:GO:0019430:GO:0046872:GO:0055114:
>702	783	contig:783	start:37	end:120	AGAP006497	GO:0042302:
>703	786	contig:786	start:3	end:898	AGAP001657	GO:0005344:GO:0006810:GO:0015671:
>704	786	contig:786	start:586	end:698	AGAP001345	GO:0005344:GO:0006810:GO:0015671:
>705	787	contig:787	start:169	end:272	AGAP003154	GO:0005515:
>706	788	contig:788	start:114	end:135	AGAP010261	GO:0005509:GO:0005515:GO:0008270:
>707	791	contig:791	start:644	end:759	AAEL017554
>708	792	contig:792	start:241	end:490	AGAP011832
>709	793	contig:793	start:1247	end:1473	AGAP004296	GO:0005787:GO:0006465:GO:0008233:GO:0016021:
>710	793	contig:793	start:198	end:535	AGAP004295
>711	795	contig:795	start:273	end:367	CPIJ019206
>712	795	contig:795	start:49	end:118	CPIJ010238
>713	798	contig:798	start:149	end:414	AGAP001021	GO:0000166:GO:0003824:GO:0004152:GO:0004158:GO:0005737:GO:0006222:GO:0009055:GO:0016491:GO:0050660:GO:0051536:GO:0055114:
>714	801	contig:801	start:401	end:563	AGAP003024	GO:0006364:
>715	803	contig:803	start:143	end:587	AGAP003119	GO:0003723:GO:0003743:GO:0006412:GO:0006413:
>716	805	contig:805	start:138	end:236	AAEL013987
>717	805	contig:805	start:79	end:243	CPIJ009026
>718	825	contig:825	start:7	end:808	AGAP005414
>719	828	contig:828	start:197	end:444	AGAP005635
>720	833	contig:833	start:105	end:339	AGAP002706
>721	843	contig:843	start:155	end:345	AGAP002455	GO:0005960:GO:0006546:
>722	848	contig:848	start:60	end:427	AGAP004842	GO:0006744:
>723	855	contig:855	start:9	end:313	AGAP001780	GO:0003723:GO:0004356:GO:0004842:GO:0005622:GO:0006464:GO:0006542:GO:0006807:GO:0008270:GO:0016567:GO:0016773:GO:0016881:GO:0043130:
>724	858	contig:858	start:597	end:670	AGAP006275
>725	861	contig:861	start:923	end:947	AGAP005467	GO:0003723:
>726	863	contig:863	start:465	end:628	AGAP002465	GO:0006826:GO:0006879:GO:0008199:GO:0016491:GO:0046914:GO:0055114:
>727	869	contig:869	start:29	end:889	AGAP011123	GO:0000166:GO:0004812:GO:0005096:GO:0005488:GO:0005524:GO:0005622:GO:0005737:GO:0006418:GO:0008152:GO:0016740:GO:0043547:GO:0051056:
>728	870	contig:870	start:116	end:1109	AGAP003592	GO:0003735:GO:0005622:GO:0005840:GO:0006414:GO:0030529:GO:0042254:
>729	870	contig:870	start:753	end:952	AGAP003735	GO:0005515:
>730	870	contig:870	start:901	end:984	CPIJ010260
>731	883	contig:883	start:212	end:363	AGAP011182	GO:0005515:GO:0005622:GO:0008270:
>732	886	contig:886	start:1	end:164	AGAP000986	GO:0005576:GO:0006030:GO:0008061:
>733	886	contig:886	start:1432	end:1478	AGAP000985
>734	889	contig:889	start:204	end:448	CPIJ004225	GO:0003824:GO:0005576:GO:0006629:GO:0016787:
>735	889	contig:889	start:204	end:463	CPIJ004226	GO:0003824:GO:0005576:GO:0006629:GO:0016787:
>736	889	contig:889	start:279	end:382	CPIJ004227	GO:0003824:GO:0005576:GO:0006629:GO:0008970:
>737	889	contig:889	start:300	end:382	AAEL007044	GO:0003824:GO:0005576:GO:0006629:GO:0008970:GO:0016787:
>738	889	contig:889	start:303	end:427	CPIJ004228	GO:0003824:GO:0005576:GO:0006629:GO:0008970:
>739	892	contig:892	start:134	end:443	AGAP006389
>740	893	contig:893	start:480	end:865	AGAP006548	GO:0005960:GO:0006546:GO:0019464:
>741	896	contig:896	start:80	end:578	AGAP007208
>742	898	contig:898	start:1	end:109	AGAP012798	GO:0003735:GO:0005622:GO:0005840:GO:0006412:GO:0030529:
>743	898	contig:898	start:1	end:115	AGAP009998	GO:0003723:GO:0003735:GO:0005622:GO:0005840:GO:0006412:GO:0019843:GO:0030529:
>744	902	contig:902	start:1	end:540	AGAP011833	GO:0003824:GO:0008152:
>745	903	contig:903	start:200	end:851	AGAP002363	GO:0045454:
>746	904	contig:904	start:1	end:418	AGAP004944	GO:0000166:GO:0005524:
>747	904	contig:904	start:1	end:546	AGAP002076	GO:0000166:GO:0005524:
>748	904	contig:904	start:4	end:460	AAEL016995
>749	907	contig:907	start:132	end:356	AGAP007386	GO:0003796:GO:0016998:
>750	907	contig:907	start:268	end:333	AGAP007385	GO:0003796:GO:0016998:
>751	908	contig:908	start:240	end:715	AGAP005990	GO:0005737:GO:0017089:GO:0046836:GO:0051861:
>752	910	contig:910	start:1	end:540	AGAP006023	GO:0004497:GO:0004511:GO:0005506:GO:0008152:GO:0009072:GO:0016597:GO:0016714:GO:0042423:GO:0055114:
>753	910	contig:910	start:66	end:169	AGAP005712	GO:0004497:GO:0004505:GO:0005506:GO:0006559:GO:0008152:GO:0009072:GO:0016597:GO:0016714:GO:0055114:
>754	914	contig:914	start:1	end:143	AGAP003936
>755	926	contig:926	start:102	end:129	AGAP000055
>756	928	contig:928	start:95	end:279	AGAP009077	GO:0003735:GO:0005622:GO:0005840:GO:0006412:
>757	929	contig:929	start:187	end:334	AGAP009006	GO:0003824:GO:0004252:GO:0006508:
>758	929	contig:929	start:798	end:1475	AGAP001797	GO:0000166:GO:0046417:
>759	941	contig:941	start:98	end:133	AGAP001989
>760	942	contig:942	start:292	end:1083	AGAP001746
>761	946	contig:946	start:70	end:275	AGAP007167	GO:0005739:GO:0005743:GO:0006626:GO:0006810:GO:0015031:GO:0016020:GO:0042719:GO:0045039:GO:0046872:
>762	954	contig:954	start:30	end:103	AGAP007988
>763	972	contig:972	start:129	end:151	CPIJ001093
>764	976	contig:976	start:14	end:173	AGAP003174	GO:0000166:GO:0004672:GO:0004674:GO:0004713:GO:0004812:GO:0005524:GO:0005737:GO:0006418:GO:0006468:GO:0016772:
>765	976	contig:976	start:242	end:271	AGAP002030	GO:0005515:
>767	976	contig:976	start:249	end:271	AGAP010469	GO:0005576:GO:0006030:GO:0008061:
>768	984	contig:984	start:2	end:345	AGAP011211	GO:0003723:
>769	987	contig:987	start:187	end:407	AGAP006009	GO:0042302:
>770	991	contig:991	start:513	end:1524	AGAP004458	GO:0005515:
>771	991	contig:991	start:744	end:773	AGAP000054	GO:0005515:
>772	992	contig:992	start:1	end:309	AGAP005873	GO:0003677:GO:0003899:GO:0006351:GO:0030880:
>773	994	contig:994	start:487	end:524	AGAP008236	GO:0005488:
>774	996	contig:996	start:413	end:504	CPIJ012844
>775	1004	contig:1004	start:135	end:165	AGAP003404	GO:0017176:
>776	1006	contig:1006	start:96	end:245	AGAP000109	GO:0004129:GO:0005746:GO:0009055:
>777	1017	contig:1017	start:734	end:1179	AGAP006533	GO:0016020:
>778	1021	contig:1021	start:92	end:399	AGAP009117	GO:0005509:
>779	1023	contig:1023	start:235	end:824	AGAP006576	GO:0008152:GO:0016491:GO:0055114:
>780	1025	contig:1025	start:512	end:903	AGAP006070	GO:0006457:GO:0016272:GO:0051082:
>781	1033	contig:1033	start:85	end:311	AGAP012453	GO:0003824:GO:0004553:GO:0004563:GO:0005975:GO:0043169:
>782	1042	contig:1042	start:4	end:596	AGAP008165	GO:0005215:GO:0005622:GO:0006810:
>783	1045	contig:1045	start:751	end:972	AGAP008013
>784	1046	contig:1046	start:48	end:515	AGAP007882	GO:0042254:
>785	1047	contig:1047	start:566	end:598	AGAP008445
>786	1054	contig:1054	start:283	end:642	AGAP007281
>787	1063	contig:1063	start:55	end:178	AGAP000853	GO:0003840:
>788	1069	contig:1069	start:342	end:1160	AGAP008225	GO:0003824:GO:0005992:GO:0008152:
>789	1072	contig:1072	start:83	end:104	AAEL014020
>790	1076	contig:1076	start:146	end:687	AGAP006952	GO:0004222:GO:0006508:
>791	1087	contig:1087	start:2	end:452	AGAP000987	GO:0005576:GO:0006030:GO:0008061:
>792	1088	contig:1088	start:226	end:1157	AGAP007119	GO:0006812:GO:0008324:GO:0016020:GO:0055085:
>793	1090	contig:1090	start:2	end:403	AGAP001956
>794	1090	contig:1090	start:2	end:46	AGAP013106
>795	1092	contig:1092	start:66	end:816	AGAP005382	GO:0005673:GO:0006367:
>796	1094	contig:1094	start:15	end:88	AGAP011465
>797	1101	contig:1101	start:84	end:560	AGAP010216
>798	1102	contig:1102	start:1	end:355	AGAP011363	GO:0000166:GO:0003924:GO:0005525:GO:0005622:GO:0006184:GO:0006886:GO:0006913:GO:0007165:GO:0007264:GO:0015031:GO:0016020:
>799	1103	contig:1103	start:624	end:1149	AGAP000392	GO:0006810:GO:0016020:GO:0016021:GO:0016192:
>800	1118	contig:1118	start:109	end:464	AGAP001823	GO:0015992:GO:0016471:GO:0016820:
>801	1119	contig:1119	start:22	end:484	AGAP000083	GO:0005249:GO:0005515:GO:0006813:GO:0008076:GO:0016020:GO:0051260:
>802	1123	contig:1123	start:899	end:924	AGAP013510
>803	1125	contig:1125	start:18	end:116	AGAP000278	GO:0005549:
>804	1126	contig:1126	start:1353	end:2302	AGAP009506	GO:0005515:
>805	1126	contig:1126	start:238	end:1004	AGAP009507	GO:0008242:GO:0019538:
>806	1136	contig:1136	start:25	end:207	AGAP002759	GO:0000166:GO:0005524:GO:0005737:GO:0006457:GO:0044267:GO:0051082:
>807	1138	contig:1138	start:840	end:1559	AGAP003649	GO:0003677:GO:0008270:GO:0046872:
>808	1141	contig:1141	start:295	end:995	AGAP004750	GO:0005488:GO:0005515:GO:0016070:
>809	1148	contig:1148	start:295	end:668	AGAP000886	GO:0008270:GO:0046872:
>810	1148	contig:1148	start:334	end:371	AGAP008493	GO:0008270:GO:0046872:
>811	1149	contig:1149	start:1	end:119	AGAP007157	GO:0003735:GO:0005622:GO:0005840:GO:0006412:GO:0030529:GO:0046872:
>812	1155	contig:1155	start:10	end:301	AAEL017868
>813	1155	contig:1155	start:12	end:211	CPIJ039659
>819	1155	contig:1155	start:275	end:302	CPIJ007382
>820	1155	contig:1155	start:47	end:301	CPIJ039706
>821	1155	contig:1155	start:50	end:211	CPIJ007386
>823	1155	contig:1155	start:9	end:301	AAEL017590
>824	1155	contig:1155	start:9	end:302	AAEL017571	GO:0003723:GO:0003964:GO:0006278:
>825	1158	contig:1158	start:133	end:196	AGAP006460	GO:0000166:GO:0003676:
>826	1162	contig:1162	start:214	end:1132	AGAP012953	GO:0000166:GO:0008152:GO:0016491:GO:0055114:
>827	1162	contig:1162	start:955	end:1055	CPIJ019667
>828	1167	contig:1167	start:43	end:389	AGAP001102
>829	1168	contig:1168	start:197	end:728	AGAP008761	GO:0005784:GO:0006613:GO:0030176:
>830	1168	contig:1168	start:205	end:452	CPIJ018652	GO:0005784:GO:0006613:GO:0030176:
>831	1187	contig:1187	start:1	end:249	AGAP004989	GO:0000166:GO:0004672:GO:0004713:GO:0004715:GO:0005515:GO:0005524:GO:0006468:GO:0016301:GO:0016310:GO:0016740:GO:0016772:
>832	1190	contig:1190	start:102	end:831	AGAP008816	GO:0000502:GO:0004175:GO:0004298:GO:0005634:GO:0005737:GO:0005839:GO:0006508:GO:0006511:GO:0008233:GO:0016787:GO:0019773:GO:0051603:
>833	1191	contig:1191	start:245	end:346	AGAP004316	GO:0004252:
>834	1192	contig:1192	start:55	end:647	AGAP006424	GO:0003824:GO:0004553:GO:0005975:GO:0043169:
>835	1196	contig:1196	start:29	end:700	AGAP010172	GO:0004721:GO:0016787:
>836	1209	contig:1209	start:720	end:766	AGAP006149
>837	1209	contig:1209	start:88	end:352	AGAP000382
>838	1210	contig:1210	start:118	end:455	AGAP007298
>839	1217	contig:1217	start:221	end:621	AGAP002144	GO:0005515:GO:0008380:
>840	1220	contig:1220	start:1487	end:1897	AAEL000482	GO:0000786:GO:0003677:GO:0005634:GO:0005694:GO:0006334:
>846	1220	contig:1220	start:1488	end:1897	CPIJ015006	GO:0000786:GO:0003677:GO:0005634:GO:0005694:GO:0006334:
>847	1220	contig:1220	start:1488	end:1898	CPIJ015009	GO:0000786:GO:0003677:GO:0005634:GO:0005694:GO:0006334:
>848	1220	contig:1220	start:1491	end:1897	AAEL003828	GO:0000786:GO:0003677:GO:0005634:GO:0005694:GO:0006334:
>853	1220	contig:1220	start:1494	end:1897	AAEL003659	GO:0000786:GO:0003677:GO:0005634:GO:0005694:GO:0006334:
>863	1220	contig:1220	start:1500	end:1897	AGAP012196	GO:0000786:GO:0003677:GO:0005634:GO:0005694:GO:0006334:
>874	1220	contig:1220	start:1503	end:1885	CPIJ010355	GO:0000786:GO:0003677:GO:0005634:GO:0005694:GO:0006334:
>875	1220	contig:1220	start:1509	end:1897	AGAP003910	GO:0000786:GO:0003677:GO:0005634:GO:0005694:GO:0006334:
>877	1220	contig:1220	start:1512	end:1897	AAEL003827	GO:0000786:GO:0003677:GO:0005634:GO:0005694:GO:0006334:
>878	1220	contig:1220	start:1518	end:1897	AAEL011424	GO:0000786:GO:0003677:GO:0005634:GO:0005694:GO:0006334:
>882	1220	contig:1220	start:1518	end:1898	AGAP001813	GO:0000786:GO:0003677:GO:0005634:GO:0005694:GO:0006334:
>883	1220	contig:1220	start:1520	end:1897	AAEL012072	GO:0000786:GO:0003677:GO:0005634:GO:0005694:GO:0006334:
>885	1220	contig:1220	start:1563	end:1897	CPIJ005872	GO:0000786:GO:0003677:GO:0005634:GO:0005694:GO:0006334:
>886	1220	contig:1220	start:1590	end:1897	CPIJ014765	GO:0000786:GO:0003677:GO:0005634:GO:0005694:GO:0006334:
>887	1220	contig:1220	start:1614	end:1659	CPIJ003151
>891	1220	contig:1220	start:337	end:713	CPIJ012381	GO:0000786:GO:0003677:GO:0005634:GO:0005694:GO:0006334:
>903	1220	contig:1220	start:339	end:713	AGAP012894	GO:0000786:GO:0003677:GO:0005634:GO:0005694:GO:0005811:GO:0006334:GO:0035267:
>907	1220	contig:1220	start:339	end:719	AGAP012199	GO:0000786:GO:0003677:GO:0005634:GO:0005694:GO:0005811:GO:0006334:GO:0035267:
>910	1220	contig:1220	start:409	end:713	AGAP012560	GO:0000786:GO:0003677:GO:0005634:GO:0006334:
>911	1220	contig:1220	start:431	end:713	AAEL015682	GO:0000786:GO:0003677:GO:0005634:GO:0005694:GO:0006334:
>914	1220	contig:1220	start:435	end:712	CPIJ010361	GO:0000786:GO:0003677:GO:0005634:GO:0005694:GO:0006334:
>915	1220	contig:1220	start:435	end:713	AGAP003912	GO:0000786:GO:0003677:GO:0005634:GO:0005694:GO:0006334:
>917	1220	contig:1220	start:441	end:714	AGAP012555	GO:0000786:GO:0003677:GO:0005634:GO:0005694:GO:0006334:
>918	1220	contig:1220	start:459	end:550	CPIJ011803	GO:0000786:GO:0003677:GO:0005634:GO:0005694:GO:0006334:
>922	1220	contig:1220	start:464	end:712	CPIJ010354	GO:0000786:GO:0003677:GO:0005634:GO:0005694:GO:0006334:
>923	1220	contig:1220	start:508	end:713	AGAP012871	GO:0000786:GO:0003677:GO:0005634:GO:0006334:
>924	1220	contig:1220	start:615	end:712	CPIJ005866	GO:0000786:GO:0003677:GO:0005634:GO:0005694:GO:0006334:
>925	1227	contig:1227	start:1	end:672	AGAP012611	GO:0044237:
>926	1227	contig:1227	start:1	end:801	AGAP003650	GO:0044237:
>927	1227	contig:1227	start:79	end:673	AGAP012799	GO:0044237:
>928	1231	contig:1231	start:324	end:496	AGAP000907	GO:0003824:GO:0008152:
>929	1236	contig:1236	start:80	end:606	AGAP004743	GO:0006810:GO:0016020:GO:0016021:
>930	1239	contig:1239	start:173	end:208	AGAP004659	GO:0003677:GO:0003700:GO:0005634:GO:0006355:GO:0007275:GO:0043565:
>931	1239	contig:1239	start:174	end:210	AGAP004646	GO:0003677:GO:0003700:GO:0005634:GO:0006355:GO:0007275:GO:0043565:
>932	1239	contig:1239	start:176	end:213	AGAP005727	GO:0000976:GO:0003677:GO:0003700:GO:0005634:GO:0006355:GO:0043565:
>933	1239	contig:1239	start:324	end:411	AGAP005041	GO:0003677:GO:0003700:GO:0005634:GO:0006355:GO:0043565:
>934	1242	contig:1242	start:190	end:447	AGAP005428	GO:0005634:GO:0006355:GO:0008270:GO:0032786:
>935	1243	contig:1243	start:250	end:629	AGAP003904	GO:0005737:GO:0016491:GO:0045454:GO:0046872:GO:0050660:GO:0051536:GO:0051537:GO:0055114:
>936	1243	contig:1243	start:334	end:371	AAEL011156
>937	1246	contig:1246	start:309	end:696	AGAP007088	GO:0000413:GO:0003755:GO:0006457:GO:0016853:
>938	1246	contig:1246	start:536	end:652	AGAP000462	GO:0000413:GO:0003755:GO:0006457:GO:0016853:
>939	1255	contig:1255	start:126	end:1035	AGAP006782	GO:0005215:GO:0005488:GO:0005739:GO:0005743:GO:0006810:GO:0016020:GO:0016021:GO:0055085:
>940	1255	contig:1255	start:216	end:427	CPIJ019655	GO:0005215:GO:0005488:GO:0005743:GO:0006810:GO:0016020:GO:0016021:GO:0055085:
>941	1255	contig:1255	start:222	end:724	AAEL012198	GO:0005215:GO:0005488:GO:0005743:GO:0006810:GO:0016020:GO:0016021:GO:0055085:
>942	1255	contig:1255	start:228	end:724	AAEL014127	GO:0005215:GO:0005488:GO:0005743:GO:0006810:GO:0016020:GO:0016021:GO:0055085:
>943	1255	contig:1255	start:816	end:1033	CPIJ018192	GO:0006810:GO:0016020:GO:0016021:
>944	1256	contig:1256	start:18	end:535	AGAP006487	GO:0003824:GO:0004252:GO:0006508:
>945	1258	contig:1258	start:95	end:592	AGAP010612	GO:0003746:GO:0005853:GO:0006412:GO:0006414:
>947	1263	contig:1263	start:186	end:457	AGAP012325	GO:0005549:
>948	1264	contig:1264	start:126	end:172	CPIJ001239	GO:0004197:GO:0006508:GO:0008233:GO:0008234:GO:0016787:
>949	1264	contig:1264	start:129	end:224	AGAP004531	GO:0004197:GO:0006508:GO:0008234:
>950	1264	contig:1264	start:129	end:230	CPIJ001240	GO:0004197:GO:0006508:GO:0008233:GO:0008234:GO:0016787:
>951	1265	contig:1265	start:4	end:423	AGAP001751	GO:0016998:
>953	1267	contig:1267	start:13	end:843	AGAP004802	GO:0003868:GO:0004462:GO:0009072:GO:0016701:GO:0046872:GO:0055114:
>954	1274	contig:1274	start:173	end:1858	AGAP007926
>955	1277	contig:1277	start:549	end:809	AGAP008667	GO:0000166:GO:0008152:GO:0016491:GO:0032934:GO:0055114:
>956	1279	contig:1279	start:27	end:128	AGAP010337	GO:0008121:
>957	1283	contig:1283	start:101	end:259	AGAP006378
>958	1296	contig:1296	start:807	end:1188	AGAP007121	GO:0020037:GO:0046872:
>959	1296	contig:1296	start:892	end:1079	CPIJ004595	GO:0020037:
>960	1301	contig:1301	start:200	end:240	AGAP001529	GO:0009982:GO:0030515:GO:0031120:GO:0031429:GO:0042254:
>961	1304	contig:1304	start:278	end:1168	AGAP005421	GO:0016020:GO:0016021:GO:0051205:
>962	1316	contig:1316	start:1	end:476	AGAP000061	GO:0003677:GO:0003700:GO:0005634:GO:0006355:GO:0043565:
>963	1328	contig:1328	start:46	end:96	AGAP003900	GO:0005743:GO:0008137:GO:0042773:
>965	1331	contig:1331	start:1	end:898	AGAP002306	GO:0003735:GO:0005840:GO:0006412:
>966	1333	contig:1333	start:1	end:95	AGAP005061	GO:0003723:GO:0003735:GO:0005622:GO:0005840:GO:0006412:GO:0015935:GO:0019843:GO:0030529:
>967	1333	contig:1333	start:27	end:80	CPIJ001405	GO:0005840:
>968	1334	contig:1334	start:294	end:642	AGAP001240	GO:0006508:GO:0008236:
>1033	1335	contig:1335	start:3	end:73	CPIJ001148
>1034	1335	contig:1335	start:6	end:73	CPIJ029131
>969	1335	contig:1335	start:12	end:73	AAEL016455
>970	1335	contig:1335	start:2	end:73	AAEL016197
>1035	1349	contig:1349	start:192	end:379	CPIJ011247	GO:0005524:GO:0006457:GO:0006950:GO:0051082:
>1036	1353	contig:1353	start:1	end:118	AGAP000044	GO:0006662:GO:0009055:GO:0015035:GO:0016853:GO:0045454:
>1037	1354	contig:1354	start:140	end:769	AGAP003621
>1038	1368	contig:1368	start:418	end:723	AGAP006602
>1039	1385	contig:1385	start:488	end:528	AAEL003223
>1040	1389	contig:1389	start:169	end:443	AGAP003971	GO:0003824:GO:0004252:GO:0006508:
>1041	1391	contig:1391	start:25	end:308	AGAP011252
>1042	1398	contig:1398	start:63	end:276	AGAP013427
>1043	1400	contig:1400	start:26	end:719	AGAP004610	GO:0000166:GO:0005525:GO:0006614:GO:0008312:GO:0017111:GO:0048500:
>1044	1401	contig:1401	start:79	end:788	AGAP002499	GO:0004491:GO:0005739:GO:0008152:GO:0016491:GO:0016620:GO:0018478:GO:0055114:
>1045	1408	contig:1408	start:112	end:209	CPIJ017405	GO:0006508:GO:0008233:
>1046	1408	contig:1408	start:112	end:224	CPIJ014072	GO:0006508:GO:0008233:
>1047	1408	contig:1408	start:112	end:240	CPIJ016610	GO:0006508:GO:0008233:
>1048	1408	contig:1408	start:112	end:245	CPIJ013425	GO:0006508:GO:0008233:
>1049	1408	contig:1408	start:128	end:168	CPIJ009292	GO:0006508:GO:0008233:
>1050	1408	contig:1408	start:178	end:227	CPIJ017768	GO:0006508:GO:0008233:
>1051	1408	contig:1408	start:289	end:408	AGAP011721	GO:0005634:GO:0008270:
>1052	1408	contig:1408	start:298	end:386	CPIJ010864	GO:0006508:GO:0008233:
>1055	1408	contig:1408	start:325	end:368	CPIJ018362	GO:0006508:GO:0008233:
>1062	1408	contig:1408	start:325	end:463	CPIJ017726	GO:0006508:GO:0008233:
>1063	1408	contig:1408	start:331	end:463	AGAP000637	GO:0005328:GO:0006810:GO:0006836:GO:0015293:GO:0016020:GO:0016021:
>1065	1408	contig:1408	start:340	end:463	CPIJ016022
>1066	1408	contig:1408	start:352	end:463	CPIJ002385	GO:0006508:GO:0008233:
>1067	1408	contig:1408	start:370	end:463	CPIJ015522	GO:0006508:GO:0008233:
>1070	1408	contig:1408	start:373	end:463	CPIJ014465	GO:0006508:GO:0008233:
>1072	1408	contig:1408	start:379	end:463	CPIJ013806
>1074	1408	contig:1408	start:403	end:463	CPIJ016605	GO:0006508:GO:0008233:
>1076	1413	contig:1413	start:11	end:99	AGAP010743
>1077	1413	contig:1413	start:9	end:57	AGAP010742	GO:0005515:GO:0016020:
>1078	1419	contig:1419	start:60	end:388	AGAP008760
>1079	1422	contig:1422	start:641	end:734	AGAP004723	GO:0005634:
>1080	1423	contig:1423	start:101	end:475	AGAP011997	GO:0000166:GO:0005524:GO:0005737:GO:0005829:GO:0016226:GO:0017111:GO:0046872:GO:0051536:GO:0051539:
>1081	1424	contig:1424	start:72	end:266	AGAP005841
>1082	1425	contig:1425	start:302	end:605	AGAP008400
>1083	1426	contig:1426	start:2	end:509	AGAP008962	GO:0003824:GO:0005975:GO:0043169:
>1084	1427	contig:1427	start:277	end:901	AGAP004775	GO:0004177:GO:0009987:GO:0016787:GO:0030145:GO:0046872:
>1085	1434	contig:1434	start:1	end:76	AGAP002463	GO:0003824:GO:0005515:GO:0005622:GO:0016070:
>1086	1435	contig:1435	start:522	end:618	AGAP001421	GO:0003676:GO:0003677:GO:0005634:GO:0006260:
>1087	1436	contig:1436	start:32	end:284	AGAP012607	GO:0016020:
>1088	1436	contig:1436	start:4	end:362	AGAP011444	GO:0000502:GO:0004175:GO:0004298:GO:0005634:GO:0005737:GO:0005839:GO:0006508:GO:0008233:GO:0016787:GO:0051603:
>1089	1440	contig:1440	start:6	end:39	AGAP013251	GO:0005576:GO:0006030:GO:0008061:
>1090	1441	contig:1441	start:1	end:158	AGAP012292	GO:0004497:GO:0005506:GO:0009055:GO:0016491:GO:0016705:GO:0020037:GO:0046872:GO:0055114:
>1091	1446	contig:1446	start:4	end:1274	AGAP003216	GO:0000166:GO:0005524:GO:0005737:GO:0016787:GO:0017111:GO:0030163:
>1092	1446	contig:1446	start:481	end:521	CPIJ015455	GO:0005634:GO:0006334:
>1093	1452	contig:1452	start:163	end:587	AGAP011497
>1094	1464	contig:1464	start:145	end:269	AGAP011931
>1095	1467	contig:1467	start:228	end:369	AGAP001889
>1096	1468	contig:1468	start:342	end:1480	AGAP010891	GO:0005515:GO:0008270:GO:0046872:
>1097	1478	contig:1478	start:37	end:82	AGAP004134
>1098	1482	contig:1482	start:22	end:436	AGAP011765	GO:0004867:GO:0005515:
>1099	1486	contig:1486	start:608	end:710	AGAP001509
>1100	1486	contig:1486	start:662	end:729	AGAP001510
>1101	1486	contig:1486	start:674	end:720	AGAP001508
>1102	1488	contig:1488	start:30	end:277	AGAP005498	GO:0043546:GO:0055114:
>1103	1488	contig:1488	start:66	end:295	AGAP005504
>1104	1490	contig:1490	start:454	end:743	AGAP010379
>1105	1499	contig:1499	start:453	end:653	AGAP002320	GO:0003824:GO:0008152:
>1106	1500	contig:1500	start:420	end:1120	AGAP003337	GO:0016787:
>1107	1509	contig:1509	start:104	end:501	AGAP009988	GO:0005622:GO:0005840:GO:0030529:GO:0042254:
>1108	1531	contig:1531	start:197	end:256	AGAP006980
>1109	1531	contig:1531	start:197	end:274	AGAP006984
>1110	1533	contig:1533	start:150	end:590	AGAP002020	GO:0003954:GO:0005739:GO:0008137:
>1111	1534	contig:1534	start:221	end:270	AGAP013169
>1112	1534	contig:1534	start:80	end:119	AGAP012959
>1119	1534	contig:1534	start:80	end:126	AGAP013483
>1120	1535	contig:1535	start:209	end:245	AGAP001656	GO:0000166:GO:0003676:
>1121	1536	contig:1536	start:9	end:510	AGAP008785	GO:0005515:
>1122	1537	contig:1537	start:984	end:1228	AGAP010589	GO:0004871:GO:0005834:GO:0005886:GO:0007165:GO:0007186:GO:0016020:
>1123	1539	contig:1539	start:1	end:635	AGAP001759	GO:0006810:GO:0006886:GO:0006888:GO:0008270:GO:0015031:GO:0030127:
>1124	1549	contig:1549	start:475	end:781	AGAP010735	GO:0004601:GO:0006979:GO:0020037:GO:0055114:
>1125	1551	contig:1551	start:148	end:538	AGAP013318	GO:0005215:GO:0005488:GO:0005576:GO:0006810:
>1126	1551	contig:1551	start:232	end:270	AAEL009559	GO:0005215:GO:0005488:GO:0005576:GO:0006810:
>1127	1557	contig:1557	start:6	end:130	AGAP003884	GO:0004571:GO:0005509:GO:0016020:
>1128	1561	contig:1561	start:293	end:483	CPIJ009274
>1129	1563	contig:1563	start:1	end:155	AAEL013087	GO:0005515:GO:0005634:GO:0006351:GO:0006355:
>1131	1563	contig:1563	start:1	end:317	AGAP010251	GO:0005198:GO:0005515:GO:0006886:GO:0016192:GO:0030117:GO:0030126:
>1132	1571	contig:1571	start:693	end:883	AGAP001428
>1133	1578	contig:1578	start:731	end:1033	AGAP004551
>1134	1582	contig:1582	start:20	end:232	AGAP003068
>1135	1590	contig:1590	start:1466	end:1560	AGAP010831	GO:0004866:GO:0005576:GO:0005615:GO:0010951:
>1137	1590	contig:1590	start:1466	end:1593	AGAP010830	GO:0004866:GO:0005576:GO:0005615:GO:0010951:
>1138	1591	contig:1591	start:41	end:348	AGAP009701	GO:0000166:GO:0000287:GO:0003676:GO:0004812:GO:0004813:GO:0005524:GO:0005737:GO:0006419:GO:0009536:GO:0016876:GO:0016984:GO:0043039:
>1139	1597	contig:1597	start:397	end:527	AGAP012392
>1140	1599	contig:1599	start:187	end:404	AGAP013365	GO:0005576:GO:0006869:GO:0008289:
>1141	1601	contig:1601	start:12	end:38	AGAP005936	GO:0000184:GO:0005515:GO:0005634:GO:0005737:GO:0035145:
>1142	1604	contig:1604	start:69	end:314	AGAP006535	GO:0005515:
>1143	1605	contig:1605	start:105	end:696	AGAP011054	GO:0016209:GO:0016491:GO:0051920:GO:0055114:
>1144	1607	contig:1607	start:154	end:636	AGAP006229	GO:0015031:
>1145	1609	contig:1609	start:88	end:450	AGAP004772	GO:0005515:GO:0005622:GO:0007165:
>1146	1614	contig:1614	start:279	end:395	AGAP005645	GO:0000166:GO:0008152:GO:0016491:GO:0055114:
>1147	1614	contig:1614	start:3	end:34	AAEL001461	GO:0000166:GO:0003824:GO:0008152:GO:0016491:GO:0044237:GO:0050662:GO:0055114:
>1148	1615	contig:1615	start:103	end:153	AAEL007669	GO:0000166:GO:0008152:GO:0016491:GO:0055114:
>1149	1615	contig:1615	start:241	end:296	AAEL017320	GO:0000166:GO:0008152:GO:0016491:GO:0047886:GO:0055114:
>1150	1620	contig:1620	start:48	end:70	AGAP012228
>1151	1624	contig:1624	start:482	end:516	AGAP006964	GO:0006508:
>1152	1631	contig:1631	start:117	end:249	AGAP000399	GO:0000166:GO:0003676:
>1153	1634	contig:1634	start:11	end:33	AGAP008243
>1154	1634	contig:1634	start:26	end:118	AGAP004448	GO:0004871:GO:0005515:GO:0005622:GO:0007275:GO:0035556:
>1155	1634	contig:1634	start:8	end:34	CPIJ015061
>1156	1637	contig:1637	start:95	end:584	AGAP012249	GO:0000166:GO:0005524:GO:0006200:GO:0016887:GO:0017111:
>1157	1652	contig:1652	start:1	end:164	AGAP013189	GO:0005215:GO:0005488:GO:0006810:GO:0008289:
>1159	1654	contig:1654	start:48	end:316	AGAP010440
>1160	1668	contig:1668	start:298	end:767	AGAP003003	GO:0000049:GO:0000166:GO:0004812:GO:0004831:GO:0005524:GO:0005737:GO:0006418:GO:0006437:
>1161	1671	contig:1671	start:246	end:284	AGAP003390	GO:0042302:
>1162	1682	contig:1682	start:101	end:123	AGAP001395	GO:0003824:GO:0004252:GO:0006508:
>1163	1682	contig:1682	start:37	end:143	AGAP003251	GO:0003824:GO:0004252:GO:0006508:GO:0008233:GO:0008236:GO:0016787:
>1164	1688	contig:1688	start:1	end:150	AGAP011298	GO:0003723:GO:0003735:GO:0005622:GO:0005840:GO:0006412:GO:0015934:
>1165	1689	contig:1689	start:95	end:285	AGAP003851
>1166	1690	contig:1690	start:235	end:363	AGAP007884
>1167	1699	contig:1699	start:849	end:956	AGAP013011
>1168	1701	contig:1701	start:116	end:440	AGAP009905
>1169	1707	contig:1707	start:6	end:201	AGAP001872
>1170	1712	contig:1712	start:1	end:935	AGAP010024	GO:0004867:GO:0005509:GO:0005515:GO:0005576:GO:0030414:GO:0043546:GO:0055114:
>1171	1714	contig:1714	start:302	end:357	AGAP004678	GO:0005622:GO:0008270:
>1172	1737	contig:1737	start:221	end:691	AGAP013168	GO:0005737:GO:0006777:GO:0016740:
>1173	1737	contig:1737	start:311	end:691	AGAP004290	GO:0000166:GO:0005737:GO:0005829:GO:0006777:GO:0030366:
>1174	1737	contig:1737	start:728	end:903	AGAP004289	GO:0000166:GO:0005737:GO:0005829:GO:0006777:GO:0030366:
>1175	1742	contig:1742	start:70	end:200	AGAP011098	GO:0016787:
>1176	1743	contig:1743	start:1	end:403	AGAP009792	GO:0005488:GO:0005515:GO:0005634:GO:0005737:GO:0006606:GO:0006810:GO:0008565:GO:0015031:
>1177	1750	contig:1750	start:11	end:225	AGAP008094
>1178	1760	contig:1760	start:202	end:401	AGAP011761	GO:0003677:GO:0003899:GO:0006351:GO:0008270:
>1179	1763	contig:1763	start:1293	end:1322	AGAP002655	GO:0000166:GO:0003676:
>1180	1764	contig:1764	start:42	end:94	AGAP002684	GO:0006364:GO:0030688:
>1181	1782	contig:1782	start:1	end:940	AGAP004598	GO:0003824:GO:0004648:GO:0006564:GO:0008152:GO:0008483:GO:0008652:GO:0016740:GO:0030170:
>1182	1782	contig:1782	start:30	end:97	AAEL012570
>1183	1782	contig:1782	start:761	end:940	AGAP004597	GO:0003824:GO:0008081:GO:0015969:GO:0046872:
>1184	1788	contig:1788	start:100	end:334	AGAP010606	GO:0005739:GO:0005743:GO:0006626:GO:0006810:GO:0015031:GO:0016020:GO:0042719:GO:0045039:GO:0046872:
>1185	1800	contig:1800	start:182	end:209	AGAP006089	GO:0000166:GO:0003676:
>1186	1800	contig:1800	start:185	end:207	AGAP001877	GO:0003677:GO:0005515:GO:0006355:GO:0008270:GO:0046872:
>1187	1801	contig:1801	start:27	end:73	AAEL012383	GO:0016301:GO:0016310:
>1188	1801	contig:1801	start:27	end:76	AGAP001303
>1189	1803	contig:1803	start:717	end:1043	AGAP008073
>1190	1808	contig:1808	start:1	end:2606	AGAP009441	GO:0000166:GO:0003924:GO:0005525:GO:0006184:
>1191	1808	contig:1808	start:228	end:298	CPIJ001013	GO:0000079:GO:0005634:GO:0006355:GO:0007165:GO:0010389:GO:0019901:
>1194	1808	contig:1808	start:621	end:703	CPIJ015591
>1195	1815	contig:1815	start:304	end:420	AGAP005997	GO:0042302:
>1196	1816	contig:1816	start:79	end:800	AGAP008680	GO:0000166:GO:0005524:GO:0016874:GO:0016881:
>1197	1817	contig:1817	start:7	end:83	AGAP004350	GO:0016021:GO:0022857:GO:0055085:
>1198	1818	contig:1818	start:3	end:303	AGAP010940	GO:0005509:GO:0005515:
>1199	1824	contig:1824	start:248	end:984	AGAP005323	GO:0000166:GO:0003884:GO:0016491:GO:0016641:GO:0055114:
>1200	1824	contig:1824	start:355	end:440	CPIJ015849	GO:0000166:GO:0016491:GO:0016641:GO:0055114:
>1201	1826	contig:1826	start:1	end:296	AGAP009788	GO:0008565:GO:0015031:GO:0016021:
>1202	1841	contig:1841	start:13	end:74	AGAP000756	GO:0004180:GO:0004181:GO:0006508:GO:0008270:
>1203	1843	contig:1843	start:623	end:754	CPIJ006078	GO:0003824:GO:0004252:GO:0006508:GO:0008233:GO:0008236:GO:0016787:
>1205	1843	contig:1843	start:627	end:756	AAEL005594	GO:0003824:GO:0004252:GO:0006508:GO:0008233:GO:0008236:GO:0016787:
>1206	1843	contig:1843	start:637	end:754	AGAP001245	GO:0003824:GO:0004252:GO:0006508:GO:0008233:GO:0008236:GO:0016787:
>1207	1843	contig:1843	start:696	end:718	AGAP008994	GO:0003824:GO:0004252:GO:0006508:GO:0008233:GO:0008236:GO:0016787:
>1208	1844	contig:1844	start:50	end:72	CPIJ015269	GO:0003676:GO:0005622:GO:0005634:GO:0008270:
>1209	1845	contig:1845	start:1	end:545	AGAP011828	GO:0004197:GO:0006508:GO:0008233:GO:0008234:GO:0016787:
>1210	1849	contig:1849	start:53	end:152	AGAP012666	GO:0005488:
>1211	1857	contig:1857	start:194	end:264	AGAP006347	GO:0005216:GO:0005249:GO:0005267:GO:0006810:GO:0006811:GO:0006813:GO:0008076:GO:0016020:GO:0016021:GO:0055085:GO:0071805:
>1212	1860	contig:1860	start:1	end:664	AGAP007138	GO:0006457:GO:0031072:GO:0051082:
>1213	1862	contig:1862	start:433	end:1091	AGAP000470	GO:0005737:GO:0008652:GO:0009086:GO:0016829:GO:0043167:GO:0046570:GO:0046872:GO:0071267:
>1214	1871	contig:1871	start:214	end:235	AGAP007102	GO:0003824:GO:0008152:
>1215	1876	contig:1876	start:426	end:1101	AGAP005153	GO:0005506:GO:0017172:GO:0046439:GO:0055114:
>1216	1885	contig:1885	start:325	end:1184	AGAP006996	GO:0000166:GO:0003746:GO:0003924:GO:0005525:GO:0005622:GO:0006184:GO:0006414:
>1217	1885	contig:1885	start:325	end:447	CPIJ015845	GO:0000166:GO:0003746:GO:0003924:GO:0005525:GO:0005622:GO:0006184:GO:0006414:
>1218	1885	contig:1885	start:329	end:1092	AAEL008517	GO:0000166:GO:0003746:GO:0003924:GO:0005525:GO:0005622:GO:0006184:GO:0006414:
>1220	1895	contig:1895	start:151	end:478	AGAP005838
>1221	1905	contig:1905	start:120	end:163	AGAP010234	GO:0005319:GO:0006869:
>1222	1919	contig:1919	start:336	end:594	AGAP005179
>1223	1933	contig:1933	start:216	end:466	AGAP009882
>1224	1934	contig:1934	start:2	end:195	AGAP011189	GO:0000166:GO:0008270:GO:0016491:GO:0055114:
>1225	1938	contig:1938	start:20	end:104	AGAP000172	GO:0000154:GO:0000179:GO:0003676:GO:0008168:GO:0008649:GO:0031167:GO:0032259:
>1226	1938	contig:1938	start:238	end:329	AGAP013407
>1227	1949	contig:1949	start:1073	end:1199	AGAP011924	GO:0005216:GO:0005267:GO:0006810:GO:0006811:GO:0016020:GO:0016021:GO:0071805:
>1228	1949	contig:1949	start:1081	end:1199	CPIJ011374
>1229	1949	contig:1949	start:10	end:956	AGAP011061	GO:0008270:GO:0009056:GO:0016788:
>1230	1950	contig:1950	start:101	end:183	AAEL017070
>1231	1950	contig:1950	start:2	end:183	AGAP007715	GO:0000166:GO:0004672:GO:0004713:GO:0005515:GO:0005524:GO:0006468:GO:0016301:GO:0016310:GO:0016740:GO:0016772:
>1232	1950	contig:1950	start:2	end:185	AGAP007716
>1233	1951	contig:1951	start:57	end:103	AGAP002480	GO:0008270:GO:0046872:
>1234	1961	contig:1961	start:118	end:917	AGAP012796	GO:0003677:GO:0003899:GO:0006351:GO:0046983:
>1235	1961	contig:1961	start:188	end:761	AGAP008771	GO:0003677:GO:0003899:GO:0006351:GO:0046983:
>1236	1962	contig:1962	start:625	end:791	AGAP002933	GO:0005506:GO:0016491:GO:0016705:GO:0016706:GO:0031418:GO:0055114:
>1237	1966	contig:1966	start:117	end:365	AGAP004592	GO:0000166:GO:0003676:
>1238	1967	contig:1967	start:171	end:223	AAEL000769	GO:0000166:GO:0003676:
>1239	1977	contig:1977	start:198	end:431	AGAP013742	GO:0003735:GO:0005515:GO:0005622:GO:0005840:GO:0006412:
>1240	1977	contig:1977	start:493	end:641	AAEL002368	GO:0003735:GO:0005515:GO:0005622:GO:0005840:GO:0006412:
>1241	1977	contig:1977	start:512	end:641	AAEL001547
>1242	1977	contig:1977	start:553	end:670	AAEL007168	GO:0003735:GO:0005515:GO:0005622:GO:0005840:GO:0006412:
>1244	1982	contig:1982	start:62	end:438	AGAP001878	GO:0008080:
>1245	1992	contig:1992	start:13	end:85	AGAP010286
>1246	1995	contig:1995	start:21	end:573	AGAP009317	GO:0005524:GO:0006139:GO:0016301:GO:0016310:GO:0016740:GO:0019205:
>1247	1995	contig:1995	start:362	end:573	AGAP010091	GO:0005515:
>1248	1997	contig:1997	start:184	end:251	AGAP008011
>1249	1997	contig:1997	start:863	end:969	AGAP008012
>1250	2006	contig:2006	start:373	end:1040	AGAP007663
>1251	2009	contig:2009	start:34	end:131	AGAP000654	GO:0003735:GO:0005515:GO:0005622:GO:0005840:GO:0006412:
>1252	2014	contig:2014	start:72	end:110	AGAP007682	GO:0005524:
>1253	2017	contig:2017	start:1	end:488	AGAP009783	GO:0003995:GO:0008152:GO:0016491:GO:0016627:GO:0050660:GO:0055114:
>1254	2022	contig:2022	start:218	end:440	AGAP000306	GO:0000786:GO:0003677:GO:0005634:GO:0005694:GO:0006334:
>1255	2026	contig:2026	start:3	end:541	AGAP001805	GO:0003735:GO:0005622:GO:0005840:GO:0006412:GO:0030529:
>1256	2029	contig:2029	start:17	end:63	AGAP011317
>1257	2032	contig:2032	start:1887	end:1973	AGAP007867
>1258	2035	contig:2035	start:1	end:403	AGAP003718	GO:0004871:GO:0005834:GO:0007186:GO:0035556:GO:0038032:
>1260	2037	contig:2037	start:109	end:170	AGAP006124	GO:0005634:GO:0005737:GO:0005739:GO:0005759:GO:0008033:GO:0008168:GO:0016740:GO:0032259:
>1261	2038	contig:2038	start:50	end:73	AGAP007279	GO:0008270:
>1262	2048	contig:2048	start:28	end:246	AGAP007511	GO:0000166:GO:0003676:GO:0003723:GO:0004386:GO:0005524:GO:0005634:GO:0008026:GO:0016787:GO:0016818:
>1263	2050	contig:2050	start:281	end:1285	AGAP005683	GO:0003677:GO:0004518:GO:0090305:
>1264	2051	contig:2051	start:368	end:869	AGAP007952	GO:0000166:GO:0005524:GO:0016874:GO:0016881:
>1265	2051	contig:2051	start:370	end:747	AGAP012754	GO:0000166:GO:0005524:GO:0016874:GO:0016881:
>1266	2054	contig:2054	start:7	end:109	AGAP003534	GO:0016020:GO:0016021:
>1267	2057	contig:2057	start:1	end:107	AGAP007740	GO:0003735:GO:0005622:GO:0005840:GO:0006412:GO:0006414:
>1268	2059	contig:2059	start:239	end:270	AAEL007383	GO:0006826:GO:0006879:GO:0008199:GO:0016491:GO:0046914:GO:0055114:
>1269	2059	contig:2059	start:552	end:715	AGAP002464	GO:0006826:GO:0006879:GO:0008199:GO:0016491:GO:0046914:GO:0055114:
>1270	2060	contig:2060	start:1	end:233	AGAP008491	GO:0016021:
>1271	2065	contig:2065	start:386	end:658	AGAP001109	GO:0004721:GO:0004725:GO:0006470:GO:0016311:GO:0016787:GO:0016791:GO:0035335:
>1272	2078	contig:2078	start:236	end:443	AAEL005471	GO:0005622:GO:0006605:GO:0006886:GO:0015031:GO:0015450:GO:0016020:
>1273	2078	contig:2078	start:266	end:443	CPIJ005137	GO:0005622:GO:0006605:GO:0006886:GO:0015031:GO:0015450:GO:0016020:
>1274	2079	contig:2079	start:82	end:512	AGAP009865
>1275	2082	contig:2082	start:333	end:628	AAEL004513	GO:0005216:GO:0005230:GO:0005886:GO:0006810:GO:0006811:GO:0016020:GO:0016021:GO:0030054:GO:0045202:GO:0045211:
>1276	2082	contig:2082	start:534	end:826	AGAP009616	GO:0006811:GO:0016020:
>1277	2082	contig:2082	start:88	end:656	CPIJ009348	GO:0005216:GO:0005230:GO:0005886:GO:0006810:GO:0006811:GO:0016020:GO:0016021:GO:0030054:GO:0045202:GO:0045211:
>1278	2093	contig:2093	start:11	end:719	AGAP003843	GO:0004408:GO:0005739:
>1279	2094	contig:2094	start:686	end:897	AGAP011288
>1280	2094	contig:2094	start:711	end:793	AGAP011290
>1281	2097	contig:2097	start:746	end:813	CPIJ004216	GO:0003824:GO:0005576:GO:0006629:GO:0008970:GO:0016787:
>1282	2098	contig:2098	start:358	end:435	AGAP006204
>1283	2099	contig:2099	start:201	end:236	AGAP005698
>1284	2100	contig:2100	start:187	end:350	AGAP009282	GO:0005215:GO:0005488:GO:0005576:GO:0006810:
>1285	2101	contig:2101	start:511	end:773	AGAP011328	GO:0003723:GO:0005515:GO:0006396:
>1286	2102	contig:2102	start:339	end:361	AGAP005740	GO:0005524:
>1287	2118	contig:2118	start:702	end:752	AGAP009324	GO:0003735:GO:0005622:GO:0005840:GO:0006412:
>1288	2124	contig:2124	start:388	end:620	AGAP006539	GO:0003824:GO:0004252:GO:0006508:GO:0008233:GO:0008236:GO:0016787:
>1289	2124	contig:2124	start:484	end:614	AGAP004900	GO:0003824:GO:0004252:GO:0006508:GO:0008233:GO:0008236:GO:0016787:
>1290	2127	contig:2127	start:67	end:870	AGAP002300	GO:0000166:GO:0000176:GO:0003676:GO:0003824:GO:0005622:GO:0006139:GO:0006396:GO:0008408:GO:0044237:
>1291	2130	contig:2130	start:100	end:504	AGAP001228	GO:0000166:GO:0003824:GO:0003899:GO:0006351:GO:0044237:
>1292	2140	contig:2140	start:48	end:343	AGAP009493	GO:0004872:GO:0005230:GO:0006810:GO:0006811:GO:0016020:GO:0016021:
>1293	2141	contig:2141	start:221	end:367	AGAP006268	GO:0005576:GO:0006030:GO:0008061:
>1294	2146	contig:2146	start:8	end:41	AGAP009668	GO:0016020:
>1295	2152	contig:2152	start:399	end:1549	AGAP001407	GO:0000166:GO:0005524:GO:0005737:GO:0016787:GO:0017111:GO:0030163:
>1296	2154	contig:2154	start:13	end:152	AGAP007792	GO:0008233:
>1297	2166	contig:2166	start:51	end:441	AGAP012186	GO:0003824:GO:0006464:
>1298	2170	contig:2170	start:338	end:643	AGAP006125	GO:0003743:GO:0006413:
>1299	2173	contig:2173	start:443	end:609	AGAP000759	GO:0008270:
>1300	2175	contig:2175	start:20	end:911	AGAP006383	GO:0004579:GO:0005789:GO:0018279:
>1301	2179	contig:2179	start:1	end:104	AGAP002346	GO:0003674:GO:0003735:GO:0005575:GO:0005622:GO:0005840:GO:0006412:GO:0008150:GO:0030529:
>1302	2179	contig:2179	start:28	end:76	CPIJ802359
>1303	2179	contig:2179	start:4	end:104	AGAP000655	GO:0003674:GO:0003735:GO:0005575:GO:0005622:GO:0005840:GO:0006412:GO:0008150:GO:0030529:
>1304	2182	contig:2182	start:42	end:1053	AGAP007619	GO:0006508:GO:0008152:GO:0008237:GO:0016787:GO:0016805:GO:0034701:
>1305	2188	contig:2188	start:56	end:309	AGAP011637	GO:0000166:GO:0000398:GO:0003676:GO:0017069:
>1306	2190	contig:2190	start:211	end:475	AGAP001335	GO:0005875:GO:0007017:
>1307	2190	contig:2190	start:228	end:315	CPIJ015623	GO:0005875:GO:0007017:
>1308	2207	contig:2207	start:113	end:266	AGAP006575
>1309	2219	contig:2219	start:1	end:37	AGAP007744
>1310	2222	contig:2222	start:8	end:354	AGAP007625
>1311	2223	contig:2223	start:1252	end:1637	CPIJ005964
>1312	2223	contig:2223	start:29	end:1637	AGAP002858	GO:0000166:GO:0003824:GO:0005524:GO:0006754:GO:0006810:GO:0006811:GO:0006812:GO:0008152:GO:0015077:GO:0015662:GO:0015672:GO:0016020:GO:0016021:GO:0016787:GO:0016820:GO:0046872:
>1313	2230	contig:2230	start:1512	end:1612	CPIJ018570	GO:0003824:GO:0005975:GO:0043169:
>1314	2230	contig:2230	start:1	end:565	AGAP002559	GO:0005215:GO:0005622:GO:0006810:
>1315	2230	contig:2230	start:1796	end:1957	AGAP002102	GO:0003824:GO:0005975:GO:0043169:
>1316	2230	contig:2230	start:1855	end:1925	AGAP008961	GO:0003824:GO:0004872:GO:0005975:GO:0043169:
>1317	2234	contig:2234	start:261	end:556	AGAP010476
>1318	2242	contig:2242	start:516	end:625	AGAP007314
>1319	2248	contig:2248	start:150	end:234	AGAP008580
>1320	2250	contig:2250	start:6	end:205	AGAP010254	GO:0016491:GO:0046914:GO:0055114:
>1321	2252	contig:2252	start:36	end:601	AGAP013272
>1322	2254	contig:2254	start:3	end:176	AGAP002122	GO:0003735:GO:0005622:GO:0005840:GO:0006412:
>1323	2256	contig:2256	start:1023	end:1069	CPIJ011111	GO:0003824:GO:0005975:GO:0016616:GO:0016773:GO:0016798:GO:0055114:
>1324	2256	contig:2256	start:492	end:540	CPIJ006727
>1325	2256	contig:2256	start:912	end:1084	AGAP005492
>1327	2256	contig:2256	start:959	end:1062	CPIJ018614	GO:0000166:GO:0003824:GO:0005975:GO:0016616:GO:0055114:
>1328	2256	contig:2256	start:984	end:1069	AGAP001903	GO:0000166:GO:0003824:GO:0005975:GO:0006108:GO:0016491:GO:0016616:GO:0030060:GO:0044262:GO:0055114:
>1329	2256	contig:2256	start:997	end:1087	CPIJ014838	GO:0003824:GO:0005975:GO:0016616:GO:0055114:
>1331	2257	contig:2257	start:1	end:719	AGAP001381	GO:0005509:GO:0005515:
>1332	2260	contig:2260	start:249	end:617	AGAP006459	GO:0003743:GO:0006412:GO:0006413:GO:0006417:
>1333	2261	contig:2261	start:4	end:202	AGAP006645	GO:0005515:
>1334	2269	contig:2269	start:11	end:67	AGAP003783	GO:0006066:GO:0008812:GO:0016614:GO:0050660:GO:0055114:
>1335	2269	contig:2269	start:18	end:64	AGAP003784	GO:0006066:GO:0008812:GO:0016614:GO:0050660:GO:0055114:
>1336	2274	contig:2274	start:1	end:207	AGAP007120	GO:0000166:GO:0004550:GO:0005524:GO:0006165:GO:0006183:GO:0006228:GO:0006241:GO:0016301:GO:0016310:GO:0016740:
>1337	2280	contig:2280	start:33	end:102	AGAP003496	GO:0004222:GO:0005515:GO:0006508:
>1338	2281	contig:2281	start:139	end:1032	AGAP001737	GO:0000166:GO:0003824:GO:0004792:GO:0005524:GO:0005737:GO:0005829:GO:0006777:GO:0008033:GO:0008152:GO:0016740:GO:0046872:
>1339	2282	contig:2282	start:765	end:949	AGAP004654	GO:0046854:
>1340	2287	contig:2287	start:12	end:220	AGAP007700	GO:0003824:GO:0008152:GO:0016829:
>1341	2294	contig:2294	start:2457	end:2489	AAEL017140
>1342	2296	contig:2296	start:53	end:226	AGAP004710	GO:0005740:GO:0006122:GO:0008121:
>1343	2299	contig:2299	start:126	end:184	AGAP007060	GO:0004553:GO:0005515:GO:0005975:GO:0008152:GO:0016740:
>1344	2307	contig:2307	start:671	end:1318	AGAP006542
>1345	2307	contig:2307	start:904	end:1318	AAEL013169
>1346	2308	contig:2308	start:191	end:546	AGAP011301
>1347	2313	contig:2313	start:107	end:198	AGAP005046	GO:0003735:GO:0005622:GO:0005840:GO:0006412:
>1348	2323	contig:2323	start:1	end:141	AGAP009508	GO:0003735:GO:0005622:GO:0005840:GO:0006412:GO:0019843:
>1349	2325	contig:2325	start:1	end:1223	AGAP009863	GO:0003676:GO:0004386:GO:0005524:GO:0008026:
>1350	2328	contig:2328	start:468	end:973	AGAP009161	GO:0003824:GO:0004139:GO:0005737:GO:0009264:GO:0016829:
>1351	2331	contig:2331	start:6	end:403	AGAP003923	GO:0000154:GO:0000179:GO:0005634:GO:0005737:GO:0006338:GO:0006351:GO:0006355:GO:0008152:GO:0008168:GO:0008469:GO:0008649:GO:0016568:GO:0016740:GO:0019919:GO:0032259:GO:0034969:GO:0035241:GO:0035242:GO:0042054:
>1352	2332	contig:2332	start:191	end:278	AGAP000414	GO:0000166:GO:0008270:GO:0016491:GO:0055114:
>1353	2332	contig:2332	start:21	end:313	AGAP000286	GO:0003676:GO:0003677:GO:0005622:GO:0005634:GO:0006351:GO:0008270:
>1355	2333	contig:2333	start:27	end:188	AGAP006673	GO:0003824:GO:0004252:GO:0006508:GO:0008233:GO:0008236:GO:0016787:
>1356	2333	contig:2333	start:90	end:277	AGAP006675	GO:0003824:GO:0004252:GO:0006508:GO:0008233:GO:0008236:GO:0016787:
>1357	2342	contig:2342	start:624	end:989	AGAP010769	GO:0008080:
>1358	2345	contig:2345	start:168	end:337	AGAP011636
>1359	2347	contig:2347	start:218	end:510	AGAP002546
>1360	2349	contig:2349	start:100	end:367	AGAP004161
>1361	2352	contig:2352	start:178	end:407	AGAP001701	GO:0005515:
>1362	2352	contig:2352	start:184	end:417	AGAP000852	GO:0005515:
>1363	2354	contig:2354	start:11	end:367	AGAP012183	GO:0005488:GO:0005515:
>1364	2361	contig:2361	start:16	end:38	AGAP004184
>1365	2362	contig:2362	start:601	end:688	AGAP013238
>1366	2362	contig:2362	start:65	end:322	AGAP013542	GO:0004129:GO:0005739:
>1367	2363	contig:2363	start:1	end:233	AGAP009623	GO:0000166:GO:0004365:GO:0005737:GO:0006006:GO:0006096:GO:0016491:GO:0016620:GO:0050661:GO:0051287:GO:0055114:
>1369	2365	contig:2365	start:92	end:318	AGAP012747	GO:0006457:GO:0031072:GO:0051082:
>1370	2366	contig:2366	start:139	end:363	AGAP008476	GO:0000166:GO:0004672:GO:0004713:GO:0005524:GO:0006468:GO:0016772:
>1371	2366	contig:2366	start:2	end:876	AGAP000627	GO:0000166:GO:0004672:GO:0004674:GO:0004713:GO:0005524:GO:0006468:GO:0016772:
>1372	2366	contig:2366	start:770	end:837	AGAP008477
>1373	2374	contig:2374	start:11	end:68	AGAP000047	GO:0042302:
>1374	2377	contig:2377	start:550	end:659	AGAP004196
>1375	2377	contig:2377	start:731	end:1425	AGAP008345	GO:0004177:GO:0006508:GO:0008233:GO:0008235:GO:0009987:GO:0016787:GO:0046872:
>1376	2383	contig:2383	start:147	end:532	AGAP006613	GO:0003743:GO:0005737:GO:0006412:GO:0006413:
>1377	2385	contig:2385	start:770	end:925	AGAP000119
>1378	2386	contig:2386	start:292	end:679	AGAP010672	GO:0000104:GO:0006099:GO:0009055:GO:0016020:GO:0016627:GO:0045281:
>1379	2389	contig:2389	start:379	end:543	AGAP003238
>1380	2391	contig:2391	start:55	end:138	CPIJ800180	GO:0004497:GO:0005506:GO:0009055:GO:0016491:GO:0016705:GO:0020037:GO:0046872:GO:0055114:
>1381	2391	contig:2391	start:95	end:137	AAEL009124	GO:0004497:GO:0005506:GO:0009055:GO:0016491:GO:0016705:GO:0020037:GO:0046872:GO:0055114:
>1382	2393	contig:2393	start:88	end:611	AGAP006953
>1383	2395	contig:2395	start:3	end:168	AGAP002071	GO:0000166:GO:0005524:GO:0006200:GO:0006810:GO:0016020:GO:0016021:GO:0016887:GO:0017111:GO:0042626:GO:0055085:
>1384	2398	contig:2398	start:550	end:584	AAEL017066
>1385	2399	contig:2399	start:89	end:364	AGAP007156
>1386	2410	contig:2410	start:442	end:1217	AGAP006209	GO:0004180:GO:0004181:GO:0005215:GO:0005576:GO:0006508:GO:0006810:GO:0008270:
>1387	2418	contig:2418	start:53	end:819	AGAP007643	GO:0019904:
>1388	2426	contig:2426	start:363	end:1066	AGAP006206	GO:0004180:GO:0004181:GO:0006508:GO:0008270:
>1389	2426	contig:2426	start:720	end:970	CPIJ010799	GO:0004180:GO:0004181:GO:0006508:GO:0008270:
>1390	2428	contig:2428	start:97	end:475	AGAP009647
>1391	2433	contig:2433	start:338	end:747	AGAP005979
>1392	2437	contig:2437	start:1	end:184	AGAP005515	GO:0000166:GO:0003824:GO:0016620:GO:0044237:GO:0050662:GO:0055114:
>1393	2438	contig:2438	start:116	end:164	AGAP011781	GO:0003824:GO:0004252:GO:0006508:
>1394	2440	contig:2440	start:3	end:250	AGAP007927	GO:0003735:GO:0005515:GO:0005840:GO:0006412:
>1395	2442	contig:2442	start:108	end:370	AGAP004964
>1398	2443	contig:2443	start:62	end:100	AGAP001908	GO:0004366:GO:0008152:GO:0008654:GO:0016020:GO:0016746:GO:0044255:
>1399	2446	contig:2446	start:67	end:172	AGAP000931
>1400	2459	contig:2459	start:75	end:695	AGAP011626	GO:0001104:GO:0006357:GO:0016592:
>1401	2468	contig:2468	start:45	end:611	AGAP009264	GO:0003824:GO:0009058:GO:0016779:
>1402	2469	contig:2469	start:9	end:182	AGAP001237	GO:0005634:GO:0006351:GO:0006355:GO:0016592:
>1403	2479	contig:2479	start:301	end:464	AGAP008968	GO:0005515:
>1404	2479	contig:2479	start:394	end:440	AGAP005450	GO:0005515:
>1405	2482	contig:2482	start:396	end:470	AGAP005776	GO:0005179:GO:0005576:GO:0009416:
>1406	2499	contig:2499	start:1141	end:1581	AGAP010572
>1407	2505	contig:2505	start:110	end:465	CPIJ004104	GO:0000786:GO:0003677:GO:0005634:GO:0005694:GO:0006334:
>1408	2505	contig:2505	start:121	end:253	CPIJ012375
>1409	2505	contig:2505	start:137	end:465	CPIJ015004	GO:0000786:GO:0003677:GO:0005634:GO:0005694:GO:0006334:
>1411	2505	contig:2505	start:158	end:459	CPIJ010360	GO:0000786:GO:0003677:GO:0005634:GO:0005694:GO:0006334:
>1412	2505	contig:2505	start:158	end:461	CPIJ014767	GO:0000786:GO:0003677:GO:0005634:GO:0005694:GO:0006334:
>1413	2505	contig:2505	start:163	end:465	AGAP012198	GO:0000786:GO:0003677:GO:0005634:GO:0005694:GO:0006334:
>1414	2505	contig:2505	start:196	end:446	CPIJ020277	GO:0000786:GO:0003677:GO:0005634:GO:0005694:GO:0006334:
>1415	2505	contig:2505	start:247	end:465	AAEL007925	GO:0000786:GO:0003677:GO:0005634:GO:0005694:GO:0006334:
>1416	2505	contig:2505	start:291	end:465	AAEL000303	GO:0000786:GO:0003677:GO:0005634:GO:0005694:GO:0006334:
>1417	2505	contig:2505	start:91	end:461	AAEL000494	GO:0000786:GO:0003677:GO:0005622:GO:0005634:GO:0005694:GO:0006334:GO:0043565:
>1425	2505	contig:2505	start:91	end:465	AGAP003911	GO:0000786:GO:0003677:GO:0005622:GO:0005634:GO:0005694:GO:0006334:GO:0043565:
>1443	2505	contig:2505	start:91	end:469	AGAP012895	GO:0000786:GO:0003677:GO:0005622:GO:0005634:GO:0005694:GO:0006334:GO:0043565:
>1444	2507	contig:2507	start:11	end:366	AGAP000964
>1445	2516	contig:2516	start:183	end:456	AGAP003229	GO:0003676:
>1446	2518	contig:2518	start:56	end:213	AAEL003312
>1447	2518	contig:2518	start:56	end:270	AGAP007473	GO:0000413:GO:0003755:GO:0006457:GO:0016853:
>1448	2521	contig:2521	start:22	end:218	CPIJ000291
>1449	2521	contig:2521	start:43	end:218	AAEL014022	GO:0005515:
>1450	2521	contig:2521	start:8	end:218	AGAP006045	GO:0005515:
>1451	2524	contig:2524	start:661	end:1174	AGAP000883	GO:0003746:GO:0005515:GO:0005853:GO:0006412:GO:0006414:
>1452	2541	contig:2541	start:294	end:768	AGAP001704	GO:0004452:GO:0008299:GO:0016787:
>1453	2542	contig:2542	start:50	end:608	AGAP005267	GO:0000166:GO:0003924:GO:0005525:GO:0005622:GO:0006184:GO:0006886:GO:0007165:GO:0007264:GO:0015031:GO:0016020:
>1454	2553	contig:2553	start:58	end:211	AAEL017231
>1455	2557	contig:2557	start:370	end:600	AGAP011050	GO:0016491:GO:0055114:
>1456	2558	contig:2558	start:24	end:74	AGAP012852	GO:0016491:GO:0055114:
>1457	2559	contig:2559	start:462	end:517	CPIJ016006	GO:0003993:
>1458	2559	contig:2559	start:462	end:519	CPIJ801824	GO:0005840:
>1459	2559	contig:2559	start:462	end:523	CPIJ010498	GO:0005840:
>1460	2559	contig:2559	start:462	end:972	AGAP008916	GO:0003735:GO:0005622:GO:0005840:GO:0006412:GO:0030529:
>1461	2559	contig:2559	start:534	end:625	CPIJ009265	GO:0003735:GO:0005840:GO:0006412:
>1462	2559	contig:2559	start:549	end:600	CPIJ018513	GO:0005840:
>1463	2559	contig:2559	start:557	end:625	CPIJ007287	GO:0005840:
>1464	2559	contig:2559	start:570	end:621	AAEL007622
>1465	2559	contig:2559	start:918	end:970	CPIJ002588	GO:0003735:GO:0005840:GO:0006412:
>1466	2563	contig:2563	start:9	end:207	AGAP009526	GO:0004129:GO:0005746:GO:0009055:
>1467	2565	contig:2565	start:74	end:237	AGAP002439
>1468	2570	contig:2570	start:352	end:410	AAEL006904
>1470	2570	contig:2570	start:543	end:574	AGAP010243	GO:0003824:GO:0004252:GO:0006508:
>1471	2571	contig:2571	start:170	end:222	AGAP006381
>1472	2574	contig:2574	start:179	end:603	AGAP003515	GO:0006807:GO:0016810:
>1473	2578	contig:2578	start:424	end:503	AGAP009738
>1474	2591	contig:2591	start:6	end:250	AGAP001203	GO:0005576:GO:0006030:GO:0008061:
>1475	2616	contig:2616	start:93	end:307	AGAP008724	GO:0004129:GO:0005740:
>1476	2621	contig:2621	start:16	end:57	AGAP004317	GO:0003824:GO:0004252:GO:0006508:GO:0008233:GO:0008236:GO:0016787:
>1477	2628	contig:2628	start:95	end:477	AGAP008393	GO:0003676:GO:0003677:GO:0003899:GO:0005634:GO:0006351:GO:0008270:GO:0046872:
>1478	2630	contig:2630	start:49	end:410	AGAP009602
>1479	2635	contig:2635	start:284	end:324	AGAP006983
>1480	2635	contig:2635	start:284	end:354	AGAP006981
>1481	2635	contig:2635	start:284	end:366	AGAP006979
>1482	2637	contig:2637	start:127	end:159	AGAP001246	GO:0003824:GO:0004252:GO:0006508:GO:0008233:GO:0008236:GO:0016787:
>1483	2638	contig:2638	start:8	end:94	AGAP001249	GO:0003824:GO:0004252:GO:0006508:GO:0008233:GO:0008236:GO:0016787:
>1484	2639	contig:2639	start:1	end:104	AGAP005991	GO:0003735:GO:0005622:GO:0005840:GO:0006412:
>1485	2656	contig:2656	start:30	end:260	AGAP004626	GO:0030246:
>1486	2657	contig:2657	start:1	end:211	AGAP004191	GO:0001104:GO:0005634:GO:0006351:GO:0006355:GO:0006357:GO:0016592:
>1487	2668	contig:2668	start:142	end:213	AAEL016169
>1519	2668	contig:2668	start:477	end:550	AAEL016046
>1548	2668	contig:2668	start:500	end:550	AAEL016194
>1549	2679	contig:2679	start:6	end:62	AGAP010480	GO:0008440:
>1550	2686	contig:2686	start:133	end:965	AGAP011423	GO:0000502:GO:0004175:GO:0004298:GO:0005634:GO:0005737:GO:0005839:GO:0006508:GO:0008233:GO:0016787:GO:0051603:
>1551	2691	contig:2691	start:316	end:618	AGAP000022	GO:0003824:GO:0005975:GO:0043169:
>1552	2700	contig:2700	start:140	end:178	CPIJ005124	GO:0005216:GO:0005272:GO:0006810:GO:0006811:GO:0006814:GO:0016020:GO:0016021:GO:0035725:
>1553	2705	contig:2705	start:82	end:162	AGAP004968
>1554	2714	contig:2714	start:165	end:236	AGAP000745	GO:0042302:
>1555	2714	contig:2714	start:9	end:371	AGAP003037	GO:0042302:
>1556	2716	contig:2716	start:197	end:305	AGAP000935	GO:0003824:GO:0004222:GO:0006508:GO:0008270:GO:0046872:
>1557	2721	contig:2721	start:1	end:344	AGAP004997	GO:0005102:GO:0005615:GO:0007165:
>1558	2721	contig:2721	start:219	end:251	CPIJ020295	GO:0005102:GO:0007165:
>1559	2721	contig:2721	start:239	end:344	AGAP012446	GO:0005102:GO:0007165:
>1560	2724	contig:2724	start:497	end:555	AGAP007747
>1561	2728	contig:2728	start:196	end:733	AGAP011438	GO:0005956:GO:0019887:
>1562	2729	contig:2729	start:332	end:925	AGAP003336	GO:0005488:GO:0005515:
>1563	2731	contig:2731	start:1	end:238	AGAP005661	GO:0003677:GO:0003700:GO:0003707:GO:0004872:GO:0005634:GO:0006351:GO:0006355:GO:0008270:GO:0043401:GO:0043565:GO:0046872:
>1564	2734	contig:2734	start:97	end:534	AGAP003344	GO:0003723:
>1565	2746	contig:2746	start:303	end:574	AGAP006906	GO:0005615:GO:0009168:GO:0019239:
>1566	2750	contig:2750	start:32	end:53	AGAP010012	GO:0005515:
>1567	2751	contig:2751	start:1259	end:2667	AGAP008601	GO:0003676:GO:0004386:GO:0005524:GO:0008026:GO:0016787:
>1568	2762	contig:2762	start:210	end:320	AGAP002053
>1569	2764	contig:2764	start:228	end:520	AGAP006916
>1570	2768	contig:2768	start:18	end:444	AGAP009676	GO:0003677:GO:0003700:GO:0005634:GO:0006355:GO:0008270:GO:0016747:
>1571	2769	contig:2769	start:195	end:404	AGAP004112	GO:0004672:GO:0004713:GO:0005524:GO:0006468:GO:0016772:
>1572	2771	contig:2771	start:202	end:588	AGAP008503
>1573	2776	contig:2776	start:319	end:495	AGAP010189	GO:0008060:GO:0008270:GO:0032312:
>1574	2776	contig:2776	start:334	end:458	AAEL003534	GO:0008060:GO:0008270:GO:0032312:
>1575	2780	contig:2780	start:3	end:729	AGAP002171
>1576	2786	contig:2786	start:91	end:321	AGAP005314
>1577	2793	contig:2793	start:34	end:312	AGAP002620
>1578	2799	contig:2799	start:1	end:1249	AGAP002762	GO:0000166:GO:0005524:GO:0005737:GO:0006457:GO:0044267:GO:0051082:
>1579	2804	contig:2804	start:6	end:316	AGAP009134
>1580	2811	contig:2811	start:236	end:358	CPIJ006588
>1581	2811	contig:2811	start:98	end:462	AGAP003328
>1583	2818	contig:2818	start:8	end:394	AGAP003475	GO:0004177:GO:0005622:GO:0005737:GO:0006508:GO:0008235:GO:0019538:GO:0030145:
>1584	2824	contig:2824	start:1326	end:1413	AGAP000188	GO:0003824:GO:0004850:GO:0005737:GO:0009116:GO:0009166:GO:0016763:
>1585	2826	contig:2826	start:1	end:41	AGAP008052
>1586	2833	contig:2833	start:164	end:909	AGAP003935	GO:0000502:GO:0004175:GO:0004298:GO:0005634:GO:0005737:GO:0005839:GO:0006508:GO:0006511:GO:0008233:GO:0016787:GO:0019773:GO:0051603:
>1587	2833	contig:2833	start:683	end:907	CPIJ001706
>1588	2836	contig:2836	start:1	end:399	AGAP006038
>1589	2838	contig:2838	start:244	end:704	AGAP001285	GO:0015031:
>1590	2843	contig:2843	start:130	end:751	AGAP003814
>1591	2845	contig:2845	start:34	end:122	AGAP005149
>1592	2856	contig:2856	start:856	end:986	AGAP005650	GO:0003824:GO:0005488:GO:0005524:GO:0008152:GO:0016740:GO:0016887:
>1593	2858	contig:2858	start:14	end:714	AGAP003093	GO:0000166:GO:0003677:GO:0005524:GO:0006260:GO:0017111:
>1594	2874	contig:2874	start:275	end:716	AGAP006103
>1595	2877	contig:2877	start:20	end:149	AGAP007519
>1596	2881	contig:2881	start:5	end:55	CPIJ009544	GO:0016301:GO:0016310:
>1597	2887	contig:2887	start:112	end:1789	AGAP005134	GO:0000166:GO:0005524:GO:0006754:GO:0006810:GO:0006811:GO:0015986:GO:0015991:GO:0015992:GO:0016469:GO:0016820:GO:0033178:GO:0045261:GO:0046034:GO:0046933:GO:0046961:
>1598	2889	contig:2889	start:91	end:167	CPIJ802126
>1599	2908	contig:2908	start:184	end:246	AGAP000639	GO:0000166:GO:0003676:GO:0005524:GO:0005622:GO:0008033:GO:0008270:GO:0017111:
>1600	2915	contig:2915	start:20	end:439	AGAP004091	GO:0003723:GO:0003735:GO:0005622:GO:0005840:GO:0006412:GO:0030529:
>1601	2923	contig:2923	start:8	end:654	AGAP001570	GO:0005874:GO:0007026:
>1602	2924	contig:2924	start:1	end:177	AGAP002274
>1603	2927	contig:2927	start:1	end:245	AGAP007975	GO:0004742:GO:0006090:GO:0008152:GO:0016740:GO:0016746:GO:0045254:
>1604	2933	contig:2933	start:24	end:147	AGAP002658	GO:0005634:GO:0006396:
>1605	2946	contig:2946	start:184	end:218	AGAP011121	GO:0003824:GO:0005576:GO:0006629:GO:0016787:
>1606	2946	contig:2946	start:54	end:294	AGAP004794	GO:0003824:GO:0005576:GO:0006629:GO:0016787:
>1607	2949	contig:2949	start:223	end:1115	AGAP003057	GO:0003677:GO:0003700:GO:0003824:GO:0004252:GO:0006355:GO:0006508:GO:0008233:GO:0008236:GO:0016787:
>1608	2950	contig:2950	start:87	end:1066	AGAP005540	GO:0004221:GO:0005622:GO:0006511:GO:0008242:
>1609	2962	contig:2962	start:1	end:690	AGAP003167	GO:0008750:GO:0015992:GO:0016021:GO:0016491:GO:0050661:GO:0055114:
>1610	2963	contig:2963	start:225	end:1137	AGAP010392	GO:0005509:
>1611	2964	contig:2964	start:34	end:1222	AGAP009310	GO:0000166:GO:0003747:GO:0003924:GO:0005525:GO:0006184:GO:0006415:
>1612	2964	contig:2964	start:760	end:1008	CPIJ020103	GO:0005525:
>1613	2973	contig:2973	start:222	end:672	AGAP001603	GO:0004089:GO:0008270:
>1614	2974	contig:2974	start:144	end:390	AGAP012145
>1615	2991	contig:2991	start:107	end:251	AGAP005245	GO:0003676:GO:0003677:GO:0005515:GO:0005622:GO:0005634:GO:0008270:GO:0046872:
>1616	2991	contig:2991	start:125	end:155	AGAP002303	GO:0003677:GO:0005515:
>1617	2994	contig:2994	start:196	end:410	AGAP002978
>1618	2995	contig:2995	start:90	end:255	AGAP009777	GO:0003700:GO:0005515:GO:0005622:GO:0005634:GO:0005667:GO:0006351:GO:0006355:GO:0007179:
>1619	3001	contig:3001	start:166	end:910	AGAP001630	GO:0003824:GO:0004807:GO:0008152:GO:0016853:
>1620	3002	contig:3002	start:291	end:1423	AGAP004739	GO:0001522:GO:0003723:GO:0006396:GO:0009451:GO:0009982:
>1621	3004	contig:3004	start:15	end:259	AGAP004817	GO:0003674:GO:0005515:GO:0005737:GO:0007610:GO:0007620:
>1622	3008	contig:3008	start:1	end:320	AGAP011442	GO:0004185:GO:0006508:
>1623	3009	contig:3009	start:76	end:508	AGAP005327
>1624	3010	contig:3010	start:273	end:901	AGAP002659	GO:0006814:GO:0008508:GO:0016020:
>1625	3011	contig:3011	start:3	end:134	AGAP003525	GO:0005634:GO:0006355:
>1626	3026	contig:3026	start:1	end:623	AGAP002456	GO:0003924:GO:0005525:GO:0006184:
>1627	3030	contig:3030	start:20	end:106	AGAP006879	GO:0000276:GO:0015078:GO:0015986:
>1628	3037	contig:3037	start:44	end:318	AGAP011801	GO:0003674:GO:0005575:GO:0008150:GO:0016020:GO:0016192:
>1629	3043	contig:3043	start:211	end:680	AGAP009081	GO:0016020:
>1630	3050	contig:3050	start:71	end:313	AGAP002547	GO:0000166:GO:0003676:GO:0003723:GO:0005634:GO:0006370:GO:0006397:GO:0008380:GO:0031047:
>1631	3064	contig:3064	start:1	end:191	AGAP004819
>1632	3069	contig:3069	start:28	end:439	AGAP005118	GO:0003735:GO:0005622:GO:0005840:GO:0006412:
>1633	3071	contig:3071	start:1	end:687	AGAP010324	GO:0005515:GO:0005634:GO:0006355:
>1634	3072	contig:3072	start:266	end:309	AGAP004995	GO:0004930:GO:0007186:GO:0016020:
>1635	3076	contig:3076	start:602	end:729	AGAP007897	GO:0004659:GO:0009234:GO:0016021:GO:0016740:
>1636	3087	contig:3087	start:551	end:657	CPIJ006459	GO:0003824:GO:0008152:GO:0016874:
>1637	3091	contig:3091	start:7	end:548	AGAP010077	GO:0004497:GO:0005506:GO:0009055:GO:0016491:GO:0016705:GO:0020037:GO:0046872:GO:0055114:
>1638	3097	contig:3097	start:1	end:22	AGAP008751	GO:0005515:GO:0005622:GO:0008270:GO:0046872:
>1639	3099	contig:3099	start:56	end:477	AGAP010175	GO:0003779:GO:0005488:GO:0007010:
>1640	3105	contig:3105	start:95	end:540	AGAP004903
>1641	3109	contig:3109	start:11	end:218	AGAP007968	GO:0005509:GO:0005515:
>1642	3112	contig:3112	start:547	end:719	CPIJ014908
>1643	3113	contig:3113	start:189	end:229	AGAP010177
>1644	3114	contig:3114	start:357	end:445	AGAP000167
>1645	3116	contig:3116	start:136	end:200	CPIJ000854	GO:0006629:GO:0020037:GO:0046872:
>1646	3116	contig:3116	start:150	end:263	AAEL005737	GO:0006629:GO:0020037:GO:0046872:
>1647	3116	contig:3116	start:175	end:224	AGAP010149	GO:0006629:GO:0020037:
>1648	3126	contig:3126	start:4	end:998	AGAP002798	GO:0004553:GO:0005975:
>1649	3126	contig:3126	start:757	end:830	AGAP002796	GO:0004553:GO:0005975:
>1650	3126	contig:3126	start:7	end:998	AGAP002799	GO:0004553:GO:0005975:
>1651	3134	contig:3134	start:2	end:327	AGAP001684	GO:0003824:GO:0004035:GO:0008152:GO:0016311:GO:0016787:GO:0016791:
>1652	3136	contig:3136	start:210	end:235	AGAP007866
>1653	3139	contig:3139	start:42	end:80	AGAP008138
>1654	3140	contig:3140	start:32	end:138	AGAP009159	GO:0003824:GO:0008152:
>1655	3147	contig:3147	start:4	end:191	CPIJ015892	GO:0003676:GO:0003677:GO:0003899:GO:0005634:GO:0006351:GO:0008270:GO:0046872:
>1656	3147	contig:3147	start:43	end:224	AAEL001400	GO:0003676:GO:0003677:GO:0003899:GO:0005634:GO:0006351:GO:0008270:GO:0046872:
>1657	3147	contig:3147	start:547	end:587	AGAP007397
>1658	3152	contig:3152	start:761	end:978	CPIJ014690	GO:0004221:GO:0006511:
>1659	3152	contig:3152	start:767	end:960	AGAP009348	GO:0004221:GO:0005515:GO:0006508:GO:0006511:GO:0008233:GO:0008234:GO:0016787:
>1660	3154	contig:3154	start:141	end:373	AGAP006342	GO:0008270:GO:0008745:GO:0009253:
>1662	3156	contig:3156	start:1258	end:1313	CPIJ801535	GO:0005391:GO:0006813:GO:0006814:GO:0016020:GO:0046034:
>1663	3156	contig:3156	start:883	end:964	AGAP007790	GO:0005391:GO:0006813:GO:0006814:GO:0016020:GO:0046034:
>1664	3158	contig:3158	start:444	end:685	AGAP009614
>1665	3164	contig:3164	start:78	end:451	AGAP012662	GO:0006807:GO:0016810:
>1667	3166	contig:3166	start:52	end:290	AGAP008620	GO:0005515:
>1668	3166	contig:3166	start:949	end:1168	AGAP008619	GO:0031965:GO:0055085:
>1669	3167	contig:3167	start:7	end:328	AGAP003134	GO:0000413:GO:0003755:GO:0006457:GO:0016853:
>1670	3171	contig:3171	start:72	end:128	AGAP008008
>1671	3184	contig:3184	start:38	end:90	AAEL001078	GO:0005515:GO:0016740:
>1672	3184	contig:3184	start:95	end:580	AGAP004379	GO:0005515:GO:0016740:
>1673	3188	contig:3188	start:501	end:1537	AGAP003430	GO:0004872:GO:0016021:
>1674	3191	contig:3191	start:259	end:903	AGAP007699	GO:0000166:GO:0003924:GO:0005525:GO:0005622:GO:0006184:GO:0006886:GO:0006913:GO:0007165:GO:0007264:GO:0015031:GO:0016020:
>1675	3191	contig:3191	start:663	end:718	CPIJ014076
>1676	3191	contig:3191	start:705	end:772	CPIJ010935
>1677	3194	contig:3194	start:122	end:655	AGAP006099	GO:0003824:GO:0004222:GO:0006508:GO:0008270:GO:0046872:
>1678	3201	contig:3201	start:167	end:1994	AGAP010876	GO:0000166:GO:0005524:GO:0006457:GO:0051082:
>1679	3201	contig:3201	start:2000	end:2036	AGAP006188	GO:0005089:GO:0005515:GO:0005543:GO:0005622:GO:0035023:
>1680	3212	contig:3212	start:216	end:394	AGAP010477
>1681	3223	contig:3223	start:290	end:328	CPIJ800216	GO:0004497:GO:0005506:GO:0009055:GO:0016491:GO:0016705:GO:0020037:GO:0046872:GO:0055114:
>1682	3225	contig:3225	start:86	end:787	AGAP011476
>1683	3227	contig:3227	start:139	end:434	AGAP010461	GO:0000786:GO:0003677:GO:0005634:GO:0005694:GO:0006334:
>1684	3227	contig:3227	start:150	end:407	AGAP005265	GO:0000786:GO:0003677:GO:0005634:GO:0005694:GO:0006334:
>1685	3227	contig:3227	start:150	end:450	AGAP005264	GO:0000786:GO:0003677:GO:0005634:GO:0005694:GO:0006334:
>1687	3227	contig:3227	start:265	end:345	AGAP011193	GO:0000786:GO:0003677:GO:0005634:GO:0005694:GO:0006334:
>1688	3228	contig:3228	start:9	end:264	AGAP002119	GO:0000166:GO:0004672:GO:0004674:GO:0004713:GO:0005524:GO:0005737:GO:0006468:GO:0016772:GO:0031424:
>1689	3239	contig:3239	start:345	end:670	AGAP004612	GO:0016772:
>1690	3243	contig:3243	start:3	end:490	AGAP010404	GO:0004364:GO:0005515:GO:0016740:
>1691	3245	contig:3245	start:40	end:119	AGAP001649	GO:0003824:GO:0004348:GO:0005764:GO:0005975:GO:0006665:GO:0007040:GO:0043169:
>1692	3249	contig:3249	start:127	end:199	AGAP011435	GO:0004180:GO:0004181:GO:0006508:GO:0008270:GO:0031177:
>1693	3251	contig:3251	start:1	end:384	AGAP005715
>1694	3253	contig:3253	start:145	end:256	AGAP009926	GO:0016787:
>1695	3253	contig:3253	start:154	end:225	AGAP012737	GO:0016787:
>1696	3269	contig:3269	start:242	end:1922	AGAP001966	GO:0005215:GO:0006810:GO:0016020:GO:0016021:GO:0055085:
>1697	3277	contig:3277	start:132	end:1057	AGAP009907	GO:0004463:GO:0005488:GO:0006508:GO:0008237:GO:0008270:GO:0019370:
>1698	3277	contig:3277	start:477	end:511	AAEL003227	GO:0006508:GO:0008233:GO:0008237:GO:0008270:
>1699	3281	contig:3281	start:171	end:535	AGAP013212
>1700	3284	contig:3284	start:343	end:374	AGAP003434	GO:0005488:GO:0005515:GO:0005634:GO:0007049:GO:0007067:GO:0030261:GO:0051301:
>1701	3288	contig:3288	start:56	end:196	AGAP000995	GO:0005801:GO:0006810:GO:0006888:
>1702	3294	contig:3294	start:125	end:391	AGAP011107	GO:0009055:GO:0015035:GO:0045454:
>1703	3295	contig:3295	start:37	end:339	AGAP005843
>1704	3296	contig:3296	start:105	end:582	AGAP011159	GO:0004129:
>1705	3296	contig:3296	start:256	end:485	AAEL011406	GO:0004129:
>1706	3297	contig:3297	start:1491	end:1540	CPIJ801875	GO:0005488:
>1707	3297	contig:3297	start:154	end:232	AAEL006520
>1708	3297	contig:3297	start:636	end:790	AGAP009492
>1709	3299	contig:3299	start:225	end:272	AGAP008376
>1710	3300	contig:3300	start:4	end:350	AGAP008113
>1711	3301	contig:3301	start:1	end:245	AGAP003039	GO:0016021:GO:0022857:GO:0055085:
>1712	3310	contig:3310	start:2	end:159	AGAP011829	GO:0005739:GO:0008137:
>1713	3314	contig:3314	start:7	end:111	AGAP007954	GO:0005515:GO:0008270:GO:0046872:
>1714	3317	contig:3317	start:125	end:601	AGAP002169	GO:0000166:GO:0005524:GO:0016874:GO:0016881:
>1715	3318	contig:3318	start:960	end:988	AGAP007743	GO:0016021:GO:0055085:
>1716	3324	contig:3324	start:168	end:202	AGAP013120	GO:0003824:GO:0004553:GO:0004568:GO:0005975:GO:0006032:GO:0008152:GO:0016787:GO:0016798:GO:0043169:
>1717	3330	contig:3330	start:102	end:536	AGAP002301	GO:0005634:
>1718	3335	contig:3335	start:25	end:129	AGAP010841
>1719	3336	contig:3336	start:59	end:429	AGAP004929
>1720	3351	contig:3351	start:12	end:1311	AGAP000625	GO:0000166:GO:0005524:GO:0017111:
>1721	3351	contig:3351	start:864	end:892	AGAP001783	GO:0000166:GO:0005524:GO:0017111:
>1722	3353	contig:3353	start:1	end:1159	AGAP007921	GO:0003824:GO:0008152:GO:0016747:GO:0032934:
>1723	3362	contig:3362	start:196	end:305	AGAP009473
>1724	3363	contig:3363	start:4	end:374	AGAP006871	GO:0003723:GO:0003735:GO:0005622:GO:0005840:GO:0006412:
>1725	3364	contig:3364	start:6	end:118	AGAP003412	GO:0003735:GO:0005622:GO:0005840:GO:0006412:
>1726	3365	contig:3365	start:200	end:240	AGAP011958	GO:0005488:
>1727	3366	contig:3366	start:111	end:184	AGAP010899	GO:0004601:GO:0006979:GO:0020037:GO:0055114:
>1728	3366	contig:3366	start:99	end:169	AGAP013282	GO:0004601:GO:0006979:GO:0020037:GO:0055114:
>1729	3370	contig:3370	start:228	end:991	AGAP009439	GO:0016020:
>1730	3371	contig:3371	start:385	end:566	AGAP012028	GO:0030001:GO:0046872:
>1731	3380	contig:3380	start:5	end:138	AGAP006398
>1732	3384	contig:3384	start:466	end:579	CPIJ004652
>1733	3390	contig:3390	start:383	end:837	AGAP001233
>1734	3391	contig:3391	start:315	end:350	AGAP004810	GO:0005488:GO:0005529:
>1735	3395	contig:3395	start:273	end:335	AAEL007964	GO:0005515:GO:0016740:
>1736	3395	contig:3395	start:279	end:331	CPIJ018628	GO:0016740:
>1737	3395	contig:3395	start:304	end:335	AGAP004165	GO:0004364:GO:0005515:GO:0016740:
>1738	3395	contig:3395	start:72	end:738	AGAP009197	GO:0005515:GO:0016740:
>1739	3399	contig:3399	start:454	end:743	AGAP008296	GO:0003824:GO:0004252:GO:0005576:GO:0006508:GO:0007586:GO:0008233:GO:0008236:GO:0016787:
>1740	3399	contig:3399	start:508	end:741	AGAP008292	GO:0003824:GO:0004252:GO:0005576:GO:0006508:GO:0007586:GO:0008233:GO:0008236:GO:0016787:
>1741	3399	contig:3399	start:658	end:713	AGAP008999	GO:0003824:GO:0004252:GO:0006508:
>1742	3399	contig:3399	start:680	end:725	AAEL005689	GO:0003824:GO:0004252:GO:0006508:GO:0008233:GO:0008236:GO:0016787:
>1743	3399	contig:3399	start:680	end:726	AAEL007601	GO:0003824:GO:0004252:GO:0006508:GO:0008233:GO:0008236:GO:0016787:
>1746	3399	contig:3399	start:682	end:749	AGAP009966	GO:0003824:GO:0004252:GO:0006508:GO:0008233:GO:0008236:GO:0016787:
>1747	3399	contig:3399	start:697	end:724	CPIJ002940	GO:0003824:GO:0004252:GO:0006508:GO:0008233:GO:0008236:GO:0016787:
>1748	3410	contig:3410	start:44	end:144	AGAP003175	GO:0005525:GO:0005874:GO:0007017:
>1749	3412	contig:3412	start:393	end:507	AGAP013112
>1750	3413	contig:3413	start:7	end:230	AGAP004877	GO:0003774:GO:0016459:
>1751	3419	contig:3419	start:107	end:169	AGAP013213
>1752	3419	contig:3419	start:484	end:1067	AGAP004236	GO:0016787:
>1753	3429	contig:3429	start:319	end:1515	AGAP007505	GO:0004185:GO:0006508:
>1754	3429	contig:3429	start:572	end:688	AGAP005434	GO:0004185:GO:0006508:
>1755	3440	contig:3440	start:97	end:691	AGAP011917	GO:0003824:GO:0004252:GO:0006508:
>1756	3447	contig:3447	start:188	end:266	AGAP003627	GO:0003824:GO:0004252:GO:0006508:GO:0008233:GO:0008236:GO:0016787:
>1757	3447	contig:3447	start:215	end:253	CPIJ004095	GO:0003824:GO:0004252:GO:0006508:GO:0008233:
>1758	3447	contig:3447	start:320	end:396	AGAP012946	GO:0003824:GO:0004252:GO:0006508:GO:0008233:GO:0008236:GO:0016787:
>1759	3455	contig:3455	start:495	end:616	CPIJ014148	GO:0005643:GO:0016973:
>1760	3455	contig:3455	start:58	end:619	AGAP012005	GO:0000166:GO:0005524:GO:0006200:GO:0016887:GO:0017111:
>1761	3456	contig:3456	start:33	end:189	AGAP007540	GO:0005515:
>1762	3465	contig:3465	start:630	end:705	AGAP011367	GO:0005549:
>1763	3466	contig:3466	start:610	end:664	AAEL017386
>1764	3481	contig:3481	start:504	end:1099	AGAP010214	GO:0016021:
>1765	3485	contig:3485	start:1308	end:1337	AGAP006595	GO:0016021:GO:0055085:
>1766	3485	contig:3485	start:928	end:955	AGAP007732	GO:0016021:GO:0055085:
>1767	3485	contig:3485	start:962	end:1332	AGAP008931	GO:0016021:GO:0055085:
>1768	3488	contig:3488	start:153	end:381	AGAP002279	GO:0000166:GO:0003824:GO:0016620:GO:0044237:GO:0050662:GO:0055114:
>1769	3488	contig:3488	start:48	end:76	CPIJ007245	GO:0016620:GO:0055114:
>1770	3492	contig:3492	start:244	end:828	AGAP006518	GO:0015031:
>1771	3494	contig:3494	start:197	end:620	AGAP005937	GO:0044237:
>1772	3499	contig:3499	start:1	end:540	AGAP007827	GO:0000015:GO:0000287:GO:0004634:GO:0006096:
>1773	3503	contig:3503	start:39	end:104	AGAP004616	GO:0000276:GO:0005739:GO:0005743:GO:0006810:GO:0006811:GO:0015078:GO:0015986:GO:0015992:GO:0016020:
>1774	3504	contig:3504	start:283	end:366	AGAP003983
>1775	3505	contig:3505	start:7	end:299	CPIJ019565	GO:0004347:GO:0005737:GO:0006094:GO:0006096:GO:0016853:
>1776	3509	contig:3509	start:169	end:428	AGAP002277	GO:0005739:GO:0005743:GO:0006626:GO:0006810:GO:0015031:GO:0016020:GO:0042719:GO:0045039:GO:0046872:
>1777	3515	contig:3515	start:200	end:343	AGAP004441
>1778	3515	contig:3515	start:264	end:363	AGAP010047
>1779	3516	contig:3516	start:538	end:658	AGAP012253	GO:0005529:GO:0005794:GO:0016020:GO:0016021:GO:0016740:GO:0016757:
>1780	3520	contig:3520	start:32	end:68	AGAP002414	GO:0004180:GO:0004181:GO:0006508:GO:0008270:
>1781	3522	contig:3522	start:1	end:118	AGAP004268	GO:0000166:GO:0003824:GO:0003854:GO:0006694:GO:0016616:GO:0044237:GO:0050662:GO:0055114:
>1782	3533	contig:3533	start:384	end:439	AGAP004174	GO:0000786:GO:0003677:GO:0005634:GO:0007283:
>1783	3534	contig:3534	start:884	end:962	AGAP008206	GO:0004497:GO:0005506:GO:0009055:GO:0016491:GO:0016705:GO:0020037:GO:0046872:GO:0055114:
>1784	3537	contig:3537	start:208	end:242	AGAP003490	GO:0003824:GO:0006520:GO:0008152:GO:0016829:GO:0030170:
>1785	3546	contig:3546	start:804	end:877	AGAP011503	GO:0005515:
>1786	3549	contig:3549	start:61	end:518	AGAP006911	GO:0004867:GO:0005576:GO:0006508:GO:0008233:GO:0010951:GO:0030162:
>1787	3549	contig:3549	start:618	end:1645	AGAP004192	GO:0000166:GO:0005524:
>1788	3552	contig:3552	start:148	end:235	AGAP006665	GO:0005515:
>1789	3554	contig:3554	start:128	end:269	AGAP012352
>1790	3566	contig:3566	start:56	end:239	AGAP007294	GO:0005515:GO:0005622:GO:0008270:GO:0046872:
>1791	3576	contig:3576	start:117	end:304	AGAP005963	GO:0005515:
>1792	3582	contig:3582	start:61	end:242	AGAP010283	GO:0005102:GO:0005576:GO:0005578:GO:0007275:GO:0016055:
>1793	3596	contig:3596	start:43	end:309	AGAP005856	GO:0004180:GO:0030246:
>1794	3601	contig:3601	start:236	end:381	AGAP013377	GO:0005506:GO:0016705:GO:0031418:GO:0055114:
>1795	3602	contig:3602	start:148	end:303	AGAP005115
>1796	3603	contig:3603	start:159	end:894	AGAP006486	GO:0003824:GO:0004252:GO:0006508:
>1797	3607	contig:3607	start:615	end:982	AGAP000272
>1798	3608	contig:3608	start:639	end:747	CPIJ006479	GO:0000166:GO:0003857:GO:0006631:GO:0016491:GO:0016616:GO:0050662:GO:0055114:GO:0070403:
>1799	3608	contig:3608	start:641	end:747	AAEL002841	GO:0000166:GO:0003857:GO:0006631:GO:0016491:GO:0016616:GO:0050662:GO:0055114:GO:0070403:
>1800	3608	contig:3608	start:668	end:747	CPIJ016777	GO:0000166:GO:0003857:GO:0006631:GO:0016491:GO:0055114:GO:0070403:
>1801	3611	contig:3611	start:15	end:233	AGAP008186
>1802	3616	contig:3616	start:19	end:273	AGAP004849	GO:0006457:GO:0031072:GO:0051082:
>1803	3618	contig:3618	start:831	end:858	CPIJ001908	GO:0005102:GO:0007165:
>1804	3629	contig:3629	start:74	end:886	AGAP009304	GO:0016787:
>1805	3631	contig:3631	start:231	end:273	AGAP009634
>1806	3632	contig:3632	start:175	end:563	AGAP012143
>1807	3632	contig:3632	start:789	end:1400	AGAP012144
>1808	3634	contig:3634	start:181	end:534	AGAP004599
>1809	3649	contig:3649	start:701	end:1422	AGAP010229	GO:0006807:GO:0016810:
>1810	3650	contig:3650	start:83	end:104	AGAP001752	GO:0000166:GO:0004672:GO:0004674:GO:0004713:GO:0005524:GO:0006468:GO:0016772:
>1811	3653	contig:3653	start:94	end:992	AGAP005557	GO:0016021:
>1812	3657	contig:3657	start:2	end:75	AGAP010007
>1813	3659	contig:3659	start:10	end:596	AGAP008942	GO:0005215:GO:0005622:GO:0006810:GO:0008270:GO:0016020:GO:0016021:GO:0055085:
>1814	3666	contig:3666	start:1	end:56	AGAP012571
>1815	3668	contig:3668	start:181	end:225	AGAP002428
>1816	3672	contig:3672	start:1	end:266	AGAP007104	GO:0008299:GO:0016740:
>1817	3677	contig:3677	start:7	end:404	AGAP002830	GO:0000166:GO:0003824:GO:0004329:GO:0004488:GO:0005524:GO:0009396:GO:0055114:
>1818	3678	contig:3678	start:15	end:199	AGAP010573
>1819	3680	contig:3680	start:1393	end:1460	AGAP001300
>1820	3680	contig:3680	start:21	end:976	AGAP013277	GO:0003824:GO:0008152:
>1821	3681	contig:3681	start:1	end:46	AAEL009723	GO:0005102:GO:0007165:
>1822	3686	contig:3686	start:412	end:677	AGAP009199	GO:0008270:GO:0046872:
>1823	3687	contig:3687	start:9	end:229	CPIJ002042	GO:0005783:GO:0016021:
>1825	3687	contig:3687	start:9	end:248	AAEL013320	GO:0005783:GO:0016021:
>1826	3691	contig:3691	start:339	end:436	AGAP004056	GO:0016020:GO:0016021:
>1827	3692	contig:3692	start:1	end:442	AGAP001143	GO:0004407:GO:0005634:GO:0006351:GO:0006355:GO:0016568:GO:0016575:GO:0016787:GO:0031078:GO:0032041:GO:0032129:GO:0034739:GO:0046969:GO:0046970:
>1828	3694	contig:3694	start:14	end:489	AGAP004852	GO:0046872:
>1829	3694	contig:3694	start:420	end:444	AGAP002014	GO:0000166:GO:0004812:GO:0004823:GO:0005524:GO:0005737:GO:0006412:GO:0006418:GO:0006429:GO:0016874:
>1830	3710	contig:3710	start:188	end:258	AGAP007245
>1831	3712	contig:3712	start:509	end:562	AGAP011285	GO:0005488:GO:0005515:GO:0016070:
>1832	3714	contig:3714	start:54	end:142	AGAP011125	GO:0016491:GO:0055114:
>1833	3716	contig:3716	start:7	end:50	CPIJ015358	GO:0016021:GO:0022857:GO:0055085:
>1834	3723	contig:3723	start:1	end:141	AGAP006612	GO:0003735:GO:0005622:GO:0005840:GO:0006412:
>1835	3724	contig:3724	start:106	end:414	AGAP011936	GO:0003824:GO:0005515:GO:0005576:GO:0005975:GO:0006030:GO:0008061:GO:0016810:
>1836	3724	contig:3724	start:244	end:326	AGAP008123	GO:0003824:GO:0005515:GO:0005576:GO:0005975:GO:0006030:GO:0008061:GO:0016810:
>1837	3724	contig:3724	start:25	end:809	AGAP011937	GO:0003824:GO:0005515:GO:0005576:GO:0005975:GO:0006030:GO:0008061:GO:0016810:
>1838	3742	contig:3742	start:17	end:774	AGAP002779	GO:0003677:GO:0003824:GO:0005634:GO:0006367:GO:0045893:
>1839	3745	contig:3745	start:120	end:325	AGAP000457	GO:0004719:GO:0006464:
>1840	3754	contig:3754	start:376	end:521	CPIJ013379	GO:0000166:GO:0008270:GO:0016491:GO:0046872:GO:0055114:
>1841	3754	contig:3754	start:412	end:513	AGAP003582	GO:0000166:GO:0008270:GO:0016491:GO:0046872:GO:0055114:
>1842	3754	contig:3754	start:465	end:572	AAEL011130	GO:0000166:GO:0008270:GO:0016491:GO:0046872:GO:0055114:
>1843	3754	contig:3754	start:88	end:617	AGAP003581	GO:0000166:GO:0008270:GO:0016491:GO:0046872:GO:0055114:
>1844	3755	contig:3755	start:317	end:712	AGAP008371	GO:0004181:GO:0006508:GO:0008270:
>1845	3756	contig:3756	start:1108	end:1212	AGAP010334	GO:0008152:GO:0016740:GO:0016757:GO:0016758:
>1846	3756	contig:3756	start:1175	end:1522	AGAP006775	GO:0008152:GO:0016740:GO:0016757:GO:0016758:
>1847	3757	contig:3757	start:155	end:317	AGAP004066	GO:0005509:GO:0005515:
>1848	3760	contig:3760	start:55	end:606	AGAP000806	GO:0005102:GO:0007165:
>1849	3760	contig:3760	start:61	end:118	CPIJ014772	GO:0005102:GO:0005615:GO:0007165:
>1850	3760	contig:3760	start:62	end:113	CPIJ012835	GO:0005102:GO:0007165:
>1851	3760	contig:3760	start:64	end:125	CPIJ006120	GO:0005102:GO:0007165:
>1852	3768	contig:3768	start:263	end:350	AGAP011249
>1853	3771	contig:3771	start:48	end:241	AGAP008423	GO:0000166:GO:0005515:GO:0008152:GO:0016491:GO:0055114:
>1854	3771	contig:3771	start:648	end:913	AGAP008422
>1855	3773	contig:3773	start:1	end:515	AGAP004199	GO:0005215:GO:0006810:GO:0016020:GO:0016021:GO:0055085:
>1856	3779	contig:3779	start:1	end:286	AGAP006120	GO:0003824:GO:0004252:GO:0005975:GO:0006508:GO:0008233:GO:0008236:GO:0016787:
>1857	3781	contig:3781	start:68	end:483	AGAP004986
>1858	3786	contig:3786	start:36	end:423	AGAP009225	GO:0000166:GO:0008152:GO:0016491:GO:0055114:
>1859	3788	contig:3788	start:20	end:782	AGAP005631	GO:0005515:
>1860	3791	contig:3791	start:1	end:111	AGAP006501
>1861	3798	contig:3798	start:1	end:401	AGAP009908	GO:0003735:GO:0005840:GO:0006412:
>1862	3804	contig:3804	start:471	end:802	AGAP010415	GO:0003824:GO:0004252:GO:0006508:
>1863	3804	contig:3804	start:681	end:799	AGAP010662	GO:0003824:GO:0004252:GO:0006508:
>1864	3813	contig:3813	start:44	end:165	AGAP012328	GO:0003824:GO:0004252:GO:0006508:GO:0008233:GO:0008236:GO:0016787:
>1865	3816	contig:3816	start:241	end:591	AGAP006102
>1866	3818	contig:3818	start:475	end:501	AGAP001983
>1867	3818	contig:3818	start:489	end:933	AGAP005581	GO:0000166:GO:0004616:GO:0006098:GO:0006573:GO:0008442:GO:0016491:GO:0016616:GO:0050662:GO:0051287:GO:0055114:
>1868	3826	contig:3826	start:155	end:177	AAEL000040	GO:0003824:GO:0004252:GO:0006508:
>1869	3827	contig:3827	start:1257	end:1287	AGAP001518	GO:0003676:GO:0005622:GO:0008270:
>1871	3827	contig:3827	start:1258	end:1287	AGAP008567	GO:0003677:GO:0003700:GO:0005634:GO:0006351:GO:0006355:
>1872	3827	contig:3827	start:40	end:1298	AGAP003556	GO:0003735:GO:0005622:GO:0005840:GO:0006412:GO:0030529:
>1873	3829	contig:3829	start:118	end:340	AGAP011251	GO:0005515:
>1874	3834	contig:3834	start:58	end:120	AGAP012418
>1875	3839	contig:3839	start:307	end:571	AGAP004153
>1876	3844	contig:3844	start:13	end:329	AGAP007806	GO:0005509:
>1877	3846	contig:3846	start:5	end:273	AGAP002937
>1878	3848	contig:3848	start:170	end:1767	AGAP012577	GO:0004197:GO:0005215:GO:0005576:GO:0006508:GO:0006810:GO:0008233:GO:0008234:GO:0016787:
>1879	3848	contig:3848	start:170	end:674	AGAP010645	GO:0005215:GO:0005576:GO:0006810:
>1880	3848	contig:3848	start:568	end:1736	AGAP012900	GO:0004197:GO:0006508:GO:0008234:
>1881	3858	contig:3858	start:735	end:1308	AGAP002219	GO:0000166:GO:0003924:GO:0005525:GO:0005622:GO:0006184:GO:0006886:GO:0006913:GO:0007165:GO:0007264:GO:0015031:GO:0016020:
>1882	3859	contig:3859	start:23	end:124	AGAP011552	GO:0042981:
>1883	3861	contig:3861	start:207	end:472	AGAP011384	GO:0005515:
>1884	3861	contig:3861	start:214	end:471	CPIJ007684
>1885	3863	contig:3863	start:299	end:338	AGAP003619	GO:0003723:GO:0005515:GO:0006139:GO:0006357:GO:0016788:GO:0032784:
>1886	3868	contig:3868	start:247	end:503	AGAP008641
>1887	3869	contig:3869	start:1	end:363	AGAP011676	GO:0006810:GO:0006839:GO:0016020:GO:0016021:GO:0031966:
>1888	3869	contig:3869	start:261	end:325	CPIJ006858	GO:0006810:GO:0006839:GO:0016020:GO:0016021:GO:0031966:
>1889	3869	contig:3869	start:36	end:344	AGAP011675
>1890	3885	contig:3885	start:88	end:605	AGAP008604	GO:0000166:GO:0004812:GO:0004820:GO:0005524:GO:0005737:GO:0006418:GO:0006426:GO:0008152:GO:0016740:
>1891	3889	contig:3889	start:8	end:509	AGAP003004	GO:0000151:GO:0004842:GO:0005515:GO:0008270:GO:0016567:GO:0046872:
>1892	3892	contig:3892	start:93	end:250	AGAP013337	GO:0042302:
>1893	3893	contig:3893	start:66	end:464	AGAP011606
>1894	3898	contig:3898	start:190	end:302	AGAP007917	GO:0000166:GO:0005524:GO:0006200:GO:0006810:GO:0016021:GO:0016887:GO:0017111:GO:0042626:GO:0055085:
>1895	3899	contig:3899	start:121	end:255	AGAP004984
>1896	3905	contig:3905	start:151	end:927	AGAP011682	GO:0003824:GO:0005576:GO:0006629:GO:0016787:
>1897	3910	contig:3910	start:120	end:640	AGAP009546
>1898	3912	contig:3912	start:45	end:716	AGAP012306
>1899	3929	contig:3929	start:238	end:260	AGAP005275
>1900	3948	contig:3948	start:1	end:166	AGAP003312
>1901	3951	contig:3951	start:1	end:178	AGAP008163	GO:0003723:GO:0005730:GO:0030529:GO:0042254:
>1902	3952	contig:3952	start:564	end:646	AGAP009162
>1903	3954	contig:3954	start:468	end:687	AGAP001795	GO:0005634:
>1904	3957	contig:3957	start:1	end:485	AGAP003810	GO:0005198:GO:0005923:
>1905	3958	contig:3958	start:424	end:937	AGAP009288
>1906	3961	contig:3961	start:4	end:120	AGAP012329
>1907	3965	contig:3965	start:30	end:83	AGAP003844	GO:0003677:GO:0005634:GO:0006351:GO:0006355:
>1908	3971	contig:3971	start:141	end:174	AGAP009652
>1909	3977	contig:3977	start:168	end:287	AGAP000961	GO:0005515:
>1910	3979	contig:3979	start:35	end:234	AGAP005947	GO:0003735:GO:0005622:GO:0005840:GO:0006412:GO:0030529:
>1911	3983	contig:3983	start:99	end:844	AGAP004063	GO:0001104:GO:0005634:GO:0006351:GO:0006355:GO:0006357:GO:0016592:
>1912	3987	contig:3987	start:399	end:425	AAEL016887
>1954	3987	contig:3987	start:399	end:426	AGAP001546	GO:0006066:GO:0008812:GO:0016491:GO:0016614:GO:0050660:GO:0055114:
>1984	4000	contig:4000	start:129	end:151	AGAP011705	GO:0003909:GO:0051103:
>1985	4000	contig:4000	start:132	end:158	AGAP007118	GO:0004721:GO:0004725:GO:0006470:GO:0016311:GO:0016787:GO:0016791:GO:0035335:
>1986	4007	contig:4007	start:257	end:780	AGAP009202	GO:0008430:GO:0045454:
>1987	4010	contig:4010	start:8	end:126	AGAP005131	GO:0000166:GO:0003735:GO:0005622:GO:0005840:GO:0006412:GO:0030529:
>1988	4016	contig:4016	start:193	end:216	AGAP012610	GO:0005515:
>1989	4023	contig:4023	start:41	end:1207	AGAP002525	GO:0005515:
>1990	4031	contig:4031	start:370	end:527	AGAP008905
>1991	4033	contig:4033	start:23	end:739	AGAP003501	GO:0006629:GO:0016788:
>1992	4033	contig:4033	start:43	end:615	AGAP003500	GO:0006629:GO:0016788:
>1993	4036	contig:4036	start:165	end:234	AGAP005009	GO:0000166:GO:0004735:GO:0006561:GO:0008652:GO:0016491:GO:0016616:GO:0055114:
>1994	4037	contig:4037	start:179	end:223	AGAP000989	GO:0005576:GO:0006030:GO:0008061:
>1995	4037	contig:4037	start:47	end:356	AGAP000988	GO:0005576:GO:0006030:GO:0008061:
>1996	4038	contig:4038	start:21	end:269	AGAP007049	GO:0005576:GO:0006952:
>1997	4039	contig:4039	start:137	end:254	AGAP002981	GO:0031966:
>1998	4043	contig:4043	start:187	end:675	AGAP006210	GO:0004181:GO:0006508:GO:0008270:
>1999	4044	contig:4044	start:573	end:1180	AGAP010479
>2000	4046	contig:4046	start:151	end:532	AGAP012167	GO:0004347:GO:0005737:GO:0006094:GO:0006096:GO:0016853:
>2001	4049	contig:4049	start:189	end:210	AGAP011722	GO:0000166:GO:0003676:
>2002	4050	contig:4050	start:181	end:251	CPIJ013781	GO:0042302:
>2003	4050	contig:4050	start:43	end:252	AGAP010103	GO:0042302:
>2010	4050	contig:4050	start:84	end:252	AGAP010102	GO:0042302:
>2011	4051	contig:4051	start:307	end:685	AGAP010386	GO:0016020:GO:0016021:
>2012	4052	contig:4052	start:1	end:177	AGAP012247	GO:0003824:GO:0004647:GO:0006564:GO:0008152:GO:0016311:GO:0016791:
>2013	4053	contig:4053	start:12	end:268	AGAP003597	GO:0000166:GO:0003924:GO:0005515:GO:0005525:GO:0005634:GO:0005694:GO:0006184:GO:0008168:GO:0008270:GO:0016740:GO:0018024:GO:0032259:GO:0034968:
>2014	4059	contig:4059	start:433	end:564	AGAP004916	GO:0005102:GO:0005615:GO:0007165:
>2016	4059	contig:4059	start:440	end:561	AGAP004917	GO:0005102:GO:0005615:GO:0007165:
>2017	4059	contig:4059	start:742	end:807	AGAP006743	GO:0005102:GO:0005615:GO:0007165:
>2018	4066	contig:4066	start:72	end:133	AGAP002049
>2019	4072	contig:4072	start:389	end:612	AGAP011635	GO:0003735:GO:0005622:GO:0005840:GO:0006412:GO:0030529:
>2020	4075	contig:4075	start:1	end:25	AGAP000476	GO:0009987:GO:0016787:
>2021	4075	contig:4075	start:1	end:35	AGAP001037	GO:0009987:GO:0016787:
>2022	4076	contig:4076	start:20	end:95	AAEL001672	GO:0005507:GO:0016491:GO:0046872:GO:0055114:
>2023	4076	contig:4076	start:356	end:424	AGAP008732	GO:0005507:GO:0016491:GO:0046872:GO:0055114:
>2024	4076	contig:4076	start:5	end:95	AGAP008733	GO:0005507:GO:0016491:GO:0055114:
>2025	4078	contig:4078	start:58	end:495	AGAP010750	GO:0005216:GO:0005219:GO:0005262:GO:0005509:GO:0005515:GO:0006810:GO:0006811:GO:0006874:GO:0016020:GO:0016021:GO:0055085:GO:0070588:
>2026	4083	contig:4083	start:392	end:471	AGAP001107
>2027	4085	contig:4085	start:141	end:874	AGAP010298	GO:0015991:GO:0033178:GO:0042626:GO:0046961:
>2028	4086	contig:4086	start:109	end:136	AGAP011894	GO:0006605:GO:0006886:GO:0016020:
>2029	4093	contig:4093	start:7	end:262	AGAP008007	GO:0006511:GO:0031461:GO:0031625:
>2030	4102	contig:4102	start:1	end:498	AGAP006107	GO:0005085:GO:0005089:GO:0005515:GO:0005543:GO:0005622:GO:0035023:GO:0035556:
>2032	4102	contig:4102	start:1	end:503	AAEL001393	GO:0005085:GO:0005089:GO:0005515:GO:0005543:GO:0005622:GO:0035023:GO:0035556:
>2033	4124	contig:4124	start:316	end:530	AGAP003063	GO:0005515:
>2034	4126	contig:4126	start:73	end:309	AGAP008432
>2035	4128	contig:4128	start:249	end:359	AGAP010902
>2036	4130	contig:4130	start:21	end:375	AGAP001321	GO:0000166:
>2037	4134	contig:4134	start:125	end:545	AGAP010354
>2038	4136	contig:4136	start:26	end:588	AGAP008541	GO:0000166:GO:0004672:GO:0004674:GO:0004713:GO:0005524:GO:0006468:GO:0016772:
>2039	4136	contig:4136	start:42	end:81	AGAP004780	GO:0000166:GO:0004672:GO:0004674:GO:0004713:GO:0005524:GO:0006468:GO:0016772:
>2040	4139	contig:4139	start:52	end:113	AGAP009742	GO:0000166:GO:0003676:
>2041	4157	contig:4157	start:19	end:296	AGAP006809
>2042	4161	contig:4161	start:177	end:229	AGAP005846	GO:0003824:GO:0004553:GO:0005975:GO:0008152:GO:0016787:GO:0016798:GO:0043169:
>2043	4162	contig:4162	start:808	end:1004	AGAP007061	GO:0005515:
>2044	4165	contig:4165	start:693	end:775	AGAP001198	GO:0003824:GO:0004252:GO:0006508:
>2045	4165	contig:4165	start:789	end:830	AAEL001294
>2046	4166	contig:4166	start:227	end:664	AGAP006804	GO:0006412:
>2047	4176	contig:4176	start:21	end:512	AGAP007987	GO:0005576:GO:0008083:GO:0040007:
>2048	4188	contig:4188	start:9	end:86	AGAP003571	GO:0003824:GO:0004794:GO:0008152:GO:0016597:GO:0030170:
>2049	4194	contig:4194	start:472	end:643	AGAP009955
>2050	4197	contig:4197	start:161	end:204	AGAP004065	GO:0009058:GO:0016844:
>2051	4198	contig:4198	start:3	end:346	AGAP006520	GO:0016021:
>2052	4202	contig:4202	start:280	end:781	AGAP012582	GO:0003824:GO:0008081:GO:0008152:GO:0046872:
>2053	4202	contig:4202	start:280	end:814	AGAP010140	GO:0003824:GO:0008081:GO:0008152:GO:0046872:
>2054	4206	contig:4206	start:167	end:228	CPIJ013081
>2055	4206	contig:4206	start:41	end:138	AAEL017958
>2056	4206	contig:4206	start:41	end:152	AAEL017645
>2057	4206	contig:4206	start:41	end:228	AAEL017631
>2078	4206	contig:4206	start:45	end:138	AAEL017863
>2079	4206	contig:4206	start:52	end:228	AAEL017679
>2080	4206	contig:4206	start:67	end:228	AAEL017591
>2082	4211	contig:4211	start:10	end:49	AGAP007116
>2083	4215	contig:4215	start:215	end:1478	AGAP011827	GO:0003824:GO:0008152:GO:0016740:GO:0016746:GO:0016747:
>2084	4218	contig:4218	start:6	end:277	AGAP003094	GO:0003677:GO:0006352:
>2085	4219	contig:4219	start:94	end:157	AGAP004633	GO:0005215:GO:0006810:GO:0016020:GO:0016021:GO:0055085:
>2086	4222	contig:4222	start:1	end:38	AGAP005371	GO:0016787:
>2087	4226	contig:4226	start:736	end:810	AGAP006677	GO:0003824:GO:0004252:GO:0006508:
>2088	4226	contig:4226	start:762	end:824	CPIJ002141	GO:0003824:GO:0004252:GO:0006508:GO:0008233:
>2089	4231	contig:4231	start:115	end:380	AGAP009152	GO:0003735:GO:0005622:GO:0005840:GO:0006412:
>2090	4246	contig:4246	start:363	end:434	AGAP012591	GO:0003824:GO:0004252:GO:0006508:
>2091	4246	contig:4246	start:5	end:604	AGAP011789	GO:0003824:GO:0004252:GO:0006508:
>2092	4249	contig:4249	start:204	end:352	AGAP005920	GO:0005634:GO:0006333:
>2093	4254	contig:4254	start:1	end:511	AGAP001730
>2094	4255	contig:4255	start:62	end:478	AGAP005459	GO:0042302:
>2095	4256	contig:4256	start:110	end:161	AGAP009875	GO:0042302:
>2096	4257	contig:4257	start:110	end:206	AGAP007040	GO:0031177:GO:0042302:
>2097	4257	contig:4257	start:112	end:197	AGAP005451	GO:0042302:
>2098	4261	contig:4261	start:3	end:286	CPIJ006160	GO:0016740:
>2099	4265	contig:4265	start:178	end:556	AGAP012191	GO:0005739:
>2100	4265	contig:4265	start:769	end:933	AGAP012192	GO:0005524:GO:0005634:GO:0006298:GO:0030983:
>2101	4267	contig:4267	start:46	end:80	AAEL005654	GO:0003824:GO:0004252:GO:0006508:GO:0008233:GO:0008236:GO:0016787:
>2102	4267	contig:4267	start:50	end:74	CPIJ005852	GO:0003824:GO:0004252:GO:0006508:GO:0008233:GO:0008236:GO:0016787:
>2103	4272	contig:4272	start:174	end:604	AGAP000508	GO:0003735:GO:0005622:GO:0005840:GO:0006412:GO:0015934:GO:0030529:
>2104	4273	contig:4273	start:42	end:97	AGAP002758	GO:0005515:GO:0008270:GO:0046872:
>2105	4283	contig:4283	start:610	end:649	CPIJ015764	GO:0003824:GO:0004252:GO:0006508:GO:0008233:GO:0008236:GO:0016787:
>2106	4288	contig:4288	start:30	end:181	AGAP010895	GO:0003779:GO:0005200:GO:0005515:GO:0005543:GO:0008091:
>2107	4289	contig:4289	start:119	end:293	AGAP004740	GO:0003824:GO:0004252:GO:0006508:
>2108	4291	contig:4291	start:1	end:695	AGAP006867	GO:0042302:
>2109	4292	contig:4292	start:1	end:718	AGAP000679	GO:0004046:GO:0005737:GO:0006520:GO:0008152:GO:0016787:
>2110	4292	contig:4292	start:600	end:668	CPIJ013671	GO:0004046:GO:0005737:GO:0006508:GO:0006520:GO:0008152:GO:0008237:GO:0016787:
>2111	4292	contig:4292	start:609	end:648	CPIJ013669	GO:0004046:GO:0005737:GO:0006508:GO:0006520:GO:0008152:GO:0008237:GO:0016787:
>2112	4302	contig:4302	start:1	end:95	AGAP006511	GO:0004407:GO:0005634:GO:0006351:GO:0006355:GO:0016568:GO:0016575:GO:0016787:GO:0031078:GO:0032041:GO:0032129:GO:0034739:GO:0046969:GO:0046970:
>2113	4307	contig:4307	start:811	end:1211	AGAP003521	GO:0005783:GO:0008201:GO:0050750:
>2114	4310	contig:4310	start:262	end:711	AGAP011792	GO:0003824:GO:0004252:GO:0006508:GO:0008233:
>2115	4310	contig:4310	start:61	end:116	AGAP011793	GO:0003677:GO:0003700:GO:0003824:GO:0004252:GO:0006355:GO:0006508:
>2116	4317	contig:4317	start:5	end:84	AGAP008407	GO:0004866:GO:0005515:GO:0005576:GO:0005615:GO:0010951:
>2117	4323	contig:4323	start:467	end:733	AGAP010434	GO:0005789:GO:0006506:GO:0016021:GO:0016758:
>2118	4329	contig:4329	start:370	end:401	AGAP009728	GO:0005102:GO:0005615:GO:0007165:
>2119	4331	contig:4331	start:533	end:1049	AGAP002482	GO:0008152:GO:0016746:
>2120	4333	contig:4333	start:139	end:474	AGAP002130	GO:0005874:GO:0007021:GO:0051082:
>2121	4336	contig:4336	start:136	end:681	AGAP001617	GO:0000166:GO:0003924:GO:0005525:GO:0005622:GO:0006184:GO:0006886:GO:0006913:GO:0007165:GO:0007264:GO:0015031:GO:0016020:
>2122	4336	contig:4336	start:314	end:344	AGAP009846	GO:0000166:GO:0003924:GO:0005525:GO:0005622:GO:0006184:GO:0006886:GO:0006913:GO:0007165:GO:0007264:GO:0015031:GO:0016020:
>2123	4340	contig:4340	start:279	end:344	AGAP006982
>2124	4340	contig:4340	start:279	end:345	AGAP006985
>2125	4340	contig:4340	start:286	end:328	AGAP006978
>2126	4340	contig:4340	start:287	end:329	AGAP006986
>2127	4341	contig:4341	start:73	end:217	AGAP005975	GO:0005576:GO:0006030:GO:0008061:
>2128	4343	contig:4343	start:605	end:1091	AGAP003857	GO:0000166:GO:0005524:GO:0016874:GO:0016881:
>2129	4344	contig:4344	start:9	end:286	AGAP000305	GO:0005509:GO:0005578:GO:0005615:GO:0007165:
>2130	4348	contig:4348	start:532	end:685	AGAP003353
>2131	4349	contig:4349	start:149	end:706	AGAP002338	GO:0016787:GO:0016788:
>2132	4353	contig:4353	start:53	end:211	AGAP011475	GO:0004222:GO:0006508:GO:0008233:GO:0008237:GO:0008270:GO:0016787:GO:0046872:
>2133	4354	contig:4354	start:348	end:664	AGAP005076	GO:0005515:GO:0005737:GO:0019904:
>2134	4363	contig:4363	start:3	end:298	AGAP007845	GO:0003676:GO:0016787:GO:0046872:
>2135	4372	contig:4372	start:21	end:440	AGAP009435
>2136	4373	contig:4373	start:80	end:416	AGAP006353	GO:0003824:GO:0008152:
>2137	4373	contig:4373	start:954	end:1228	AGAP006354	GO:0000166:GO:0003924:GO:0005524:GO:0005525:GO:0005622:GO:0006184:GO:0006355:GO:0007165:GO:0007264:GO:0008134:GO:0015031:GO:0016020:
>2138	4374	contig:4374	start:198	end:264	AGAP000358
>2139	4378	contig:4378	start:2	end:754	AGAP005569	GO:0000166:GO:0004672:GO:0004674:GO:0004713:GO:0005524:GO:0006468:GO:0016772:
>2140	4378	contig:4378	start:816	end:839	AGAP002601	GO:0003676:GO:0005622:GO:0008270:
>2141	4380	contig:4380	start:143	end:352	AGAP009442	GO:0007049:GO:0016538:
>2142	4381	contig:4381	start:365	end:449	AGAP008444
>2143	4383	contig:4383	start:190	end:269	AGAP007164
>2144	4384	contig:4384	start:517	end:628	AGAP006119
>2145	4386	contig:4386	start:630	end:792	AGAP001896
>2146	4388	contig:4388	start:180	end:240	AGAP011100
>2147	4393	contig:4393	start:125	end:368	AGAP003588	GO:0015078:GO:0015991:GO:0033179:
>2148	4399	contig:4399	start:267	end:459	AGAP007123	GO:0004047:GO:0005737:GO:0006546:GO:0016491:GO:0055114:
>2149	4403	contig:4403	start:118	end:241	AGAP005173	GO:0003779:GO:0004672:GO:0004713:GO:0005515:GO:0005524:GO:0006468:GO:0007154:GO:0016772:GO:0035091:
>2150	4408	contig:4408	start:47	end:105	AGAP013772
>2151	4419	contig:4419	start:132	end:255	AGAP003504
>2152	4423	contig:4423	start:105	end:325	AGAP012448	GO:0003676:GO:0005622:GO:0008270:
>2153	4423	contig:4423	start:48	end:327	AGAP003698	GO:0003676:GO:0005622:GO:0008270:
>2155	4425	contig:4425	start:137	end:876	AGAP002657
>2156	4425	contig:4425	start:749	end:900	AGAP002656
>2157	4430	contig:4430	start:16	end:710	AGAP004991	GO:0004298:GO:0005839:GO:0051603:
>2158	4430	contig:4430	start:259	end:364	CPIJ019649	GO:0000502:
>2159	4433	contig:4433	start:1	end:811	AGAP000092	GO:0005506:GO:0006633:GO:0016020:GO:0016021:GO:0016491:GO:0055114:
>2160	4433	contig:4433	start:632	end:713	AGAP003209	GO:0005506:GO:0006633:GO:0016020:GO:0016021:GO:0016491:GO:0055114:
>2161	4433	contig:4433	start:636	end:713	AGAP002765	GO:0005506:GO:0006633:GO:0016020:GO:0016021:GO:0016491:GO:0055114:
>2162	4434	contig:4434	start:5	end:165	AGAP002769	GO:0005506:GO:0006633:GO:0016020:GO:0016021:GO:0016491:GO:0055114:
>2163	4434	contig:4434	start:7	end:110	AGAP002767	GO:0005506:GO:0006633:GO:0016020:GO:0016021:GO:0016491:GO:0055114:
>2164	4436	contig:4436	start:1	end:140	AGAP010099	GO:0042302:
>2165	4436	contig:4436	start:1	end:175	AGAP010098	GO:0042302:
>2166	4436	contig:4436	start:1	end:187	AGAP010100	GO:0042302:
>2167	4436	contig:4436	start:15	end:127	AGAP006283	GO:0042302:
>2168	4436	contig:4436	start:25	end:93	AAEL008998	GO:0042302:
>2169	4439	contig:4439	start:153	end:548	AGAP011148	GO:0003735:GO:0005840:GO:0006412:GO:0030529:
>2170	4439	contig:4439	start:156	end:548	AGAP011146	GO:0003735:GO:0005840:GO:0006412:GO:0030529:
>2171	4439	contig:4439	start:821	end:984	AGAP011145	GO:0003676:GO:0004386:GO:0005524:GO:0008026:GO:0016787:
>2173	4440	contig:4440	start:11	end:39	AGAP006672	GO:0003824:GO:0004252:GO:0006508:GO:0008233:GO:0008236:GO:0016787:
>2174	4440	contig:4440	start:5	end:33	AAEL011549	GO:0003824:GO:0004252:GO:0006508:GO:0008233:GO:0008236:GO:0016787:
>2175	4440	contig:4440	start:5	end:37	AGAP008861	GO:0003824:GO:0004252:GO:0006508:GO:0008233:GO:0008236:GO:0016787:
>2176	4440	contig:4440	start:9	end:37	CPIJ004660	GO:0003824:GO:0004252:GO:0006508:GO:0008233:GO:0008236:GO:0016787:
>2177	4459	contig:4459	start:62	end:438	AGAP004497
>2178	4468	contig:4468	start:85	end:379	AGAP002088	GO:0005515:GO:0005730:GO:0006364:
>2179	4470	contig:4470	start:1	end:97	AGAP003317
>2180	4493	contig:4493	start:40	end:144	AAEL017637
>2181	4493	contig:4493	start:40	end:146	AAEL017639
>2185	4493	contig:4493	start:41	end:146	CPIJ039670
>2186	4493	contig:4493	start:43	end:146	AAEL017767
>2187	4493	contig:4493	start:44	end:141	CPIJ039586
>2188	4493	contig:4493	start:44	end:146	CPIJ039596
>2189	4493	contig:4493	start:45	end:126	AAEL017928
>2190	4493	contig:4493	start:46	end:127	AAEL017876
>2191	4493	contig:4493	start:46	end:146	AAEL017763
>2196	4493	contig:4493	start:55	end:146	CPIJ039768
>2197	4518	contig:4518	start:3	end:393	AGAP011653	GO:0006508:GO:0008235:GO:0008239:GO:0016805:
>2198	4520	contig:4520	start:266	end:336	AGAP006385	GO:0003824:GO:0004252:GO:0006508:GO:0008233:GO:0008236:GO:0016787:
>2199	4521	contig:4521	start:1	end:185	AGAP007768	GO:0004129:
>2200	4528	contig:4528	start:11	end:37	AGAP003115
>2201	4528	contig:4528	start:8	end:172	AGAP003568
>2202	4531	contig:4531	start:188	end:287	AGAP010982	GO:0003676:GO:0003677:GO:0005622:GO:0008270:
>2203	4537	contig:4537	start:1	end:824	AGAP013333	GO:0006810:GO:0016020:GO:0016021:
>2204	4537	contig:4537	start:1	end:837	AGAP003586	GO:0006810:GO:0016020:GO:0016021:
>2205	4551	contig:4551	start:222	end:1070	AGAP005914	GO:0006508:GO:0008236:
>2206	4552	contig:4552	start:53	end:390	AGAP010273	GO:0005488:GO:0005515:GO:0016303:GO:0016772:GO:0016773:GO:0046854:GO:0048015:
>2207	4565	contig:4565	start:264	end:574	AGAP008311	GO:0003998:
>2208	4569	contig:4569	start:762	end:784	AGAP009371
>2209	4573	contig:4573	start:1	end:137	AGAP008612	GO:0005634:GO:0006352:
>2210	4576	contig:4576	start:3	end:539	AGAP002185	GO:0000166:GO:0005525:
>2211	4582	contig:4582	start:7	end:279	AGAP009154	GO:0003779:GO:0005737:GO:0005856:GO:0030833:
>2212	4597	contig:4597	start:192	end:391	AGAP000180	GO:0004639:GO:0005524:GO:0006164:GO:0006189:GO:0016874:GO:0034023:
>2213	4600	contig:4600	start:1	end:206	AGAP001440	GO:0005488:GO:0005515:
>2214	4610	contig:4610	start:31	end:212	AGAP005215	GO:0004222:GO:0006508:
>2215	4610	contig:4610	start:415	end:449	AGAP005216	GO:0005524:GO:0016307:GO:0035556:GO:0044267:GO:0046488:GO:0046854:GO:0046872:
>2216	4613	contig:4613	start:31	end:218	AGAP000546	GO:0000062:GO:0005488:
>2217	4613	contig:4613	start:55	end:80	AGAP000752	GO:0000062:GO:0005488:GO:0005515:
>2218	4615	contig:4615	start:1	end:416	AGAP004570	GO:0003824:GO:0004252:GO:0006508:GO:0008233:GO:0008236:GO:0016787:
>2219	4615	contig:4615	start:225	end:259	CPIJ008567	GO:0003824:GO:0004252:GO:0006508:GO:0008233:
>2220	4615	contig:4615	start:225	end:261	AGAP002784	GO:0003824:GO:0004252:GO:0006508:
>2221	4623	contig:4623	start:72	end:284	AGAP007913	GO:0005515:
>2222	4631	contig:4631	start:117	end:1059	AGAP010173	GO:0005515:
>2223	4631	contig:4631	start:124	end:682	AAEL005562	GO:0004872:GO:0005515:GO:0016301:GO:0016310:
>2224	4631	contig:4631	start:163	end:340	CPIJ019808	GO:0004872:GO:0016301:GO:0016310:
>2225	4631	contig:4631	start:195	end:397	CPIJ020180	GO:0004872:GO:0016301:GO:0016310:
>2226	4631	contig:4631	start:195	end:433	CPIJ017661	GO:0004872:GO:0016301:GO:0016310:
>2227	4631	contig:4631	start:320	end:556	CPIJ007852	GO:0004872:GO:0016301:GO:0016310:
>2229	4631	contig:4631	start:369	end:538	CPIJ011058	GO:0004872:GO:0016301:GO:0016310:
>2230	4631	contig:4631	start:467	end:605	CPIJ011286	GO:0004872:GO:0016301:GO:0016310:
>2231	4631	contig:4631	start:578	end:681	CPIJ013002	GO:0004872:GO:0016301:GO:0016310:
>2232	4631	contig:4631	start:693	end:1060	CPIJ009260	GO:0016301:GO:0016310:
>2233	4631	contig:4631	start:699	end:990	CPIJ002378	GO:0004872:GO:0016301:GO:0016310:
>2235	4631	contig:4631	start:699	end:991	CPIJ016593	GO:0004872:GO:0016301:GO:0016310:
>2236	4631	contig:4631	start:702	end:975	CPIJ019807
>2237	4631	contig:4631	start:824	end:1042	CPIJ006339	GO:0004872:GO:0016301:GO:0016310:
>2239	4632	contig:4632	start:728	end:2051	AGAP005753	GO:0003676:GO:0008152:GO:0008168:GO:0016740:GO:0016757:GO:0016758:GO:0032259:
>2240	4632	contig:4632	start:918	end:996	AGAP005751	GO:0008152:GO:0016740:GO:0016757:GO:0016758:
>2241	4633	contig:4633	start:80	end:902	AGAP005129	GO:0003824:GO:0005634:GO:0005737:GO:0006166:GO:0009116:GO:0016740:GO:0016757:GO:0016763:GO:0017061:
>2242	4639	contig:4639	start:145	end:280	AGAP003753	GO:0003700:GO:0006355:GO:0043565:
>2243	4640	contig:4640	start:233	end:456	AGAP007197
>2244	4640	contig:4640	start:362	end:396	CPIJ012180
>2245	4642	contig:4642	start:11	end:66	AGAP001958	GO:0000060:GO:0000166:GO:0003913:GO:0004872:GO:0005634:GO:0005641:GO:0005737:GO:0006281:GO:0006351:GO:0006355:GO:0009785:GO:0009881:GO:0009882:GO:0018298:GO:0042752:GO:0045892:GO:0048471:GO:0048511:GO:0050660:GO:0050896:
>2246	4644	contig:4644	start:255	end:497	AGAP009842	GO:0003723:GO:0033897:
>2247	4646	contig:4646	start:1	end:158	CPIJ020251
>2248	4646	contig:4646	start:1	end:163	AGAP000659	GO:0005515:
>2249	4649	contig:4649	start:125	end:826	AGAP002401	GO:0015991:GO:0033178:GO:0046961:
>2250	4649	contig:4649	start:191	end:265	CPIJ015354
>2251	4659	contig:4659	start:1	end:152	AGAP010109	GO:0042302:
>2252	4659	contig:4659	start:1	end:176	AGAP010124	GO:0042302:
>2253	4660	contig:4660	start:4	end:164	AAEL003139	GO:0000166:GO:0008152:GO:0016491:GO:0055114:
>2254	4671	contig:4671	start:1	end:121	AGAP001569	GO:0005509:
>2255	4674	contig:4674	start:202	end:254	AGAP013507
>2256	4678	contig:4678	start:698	end:736	AGAP010148
>2257	4684	contig:4684	start:50	end:149	AGAP007937	GO:0003735:GO:0005840:GO:0006412:
>2258	4685	contig:4685	start:153	end:182	AGAP006428	GO:0003676:GO:0003677:GO:0005515:GO:0005622:GO:0005634:GO:0006355:GO:0008270:GO:0046872:
>2259	4692	contig:4692	start:1	end:110	AGAP000113	GO:0004181:GO:0006508:GO:0008270:
>2260	4703	contig:4703	start:146	end:203	AGAP004920	GO:0004197:GO:0006508:GO:0006915:GO:0008233:GO:0008234:GO:0016787:
>2262	4703	contig:4703	start:146	end:234	AGAP011951	GO:0004197:GO:0006508:GO:0006915:GO:0008233:GO:0008234:GO:0016787:
>2263	4703	contig:4703	start:146	end:238	AGAP011952	GO:0004197:GO:0006508:GO:0006915:GO:0008233:GO:0008234:GO:0016787:
>2264	4705	contig:4705	start:1	end:140	AGAP003713
>2265	4706	contig:4706	start:44	end:123	AGAP006208	GO:0004180:GO:0004181:GO:0006508:GO:0008270:
>2266	4707	contig:4707	start:25	end:345	AGAP003942	GO:0003676:GO:0005622:GO:0005634:GO:0008270:
>2267	4710	contig:4710	start:128	end:1530	AGAP012407	GO:0005509:GO:0005783:GO:0006662:GO:0009055:GO:0015035:GO:0016853:GO:0045454:
>2268	4715	contig:4715	start:140	end:344	AGAP001229
>2269	4720	contig:4720	start:1	end:141	AGAP004887	GO:0000028:GO:0003735:GO:0005622:GO:0005840:GO:0006412:GO:0006414:GO:0022627:GO:0030529:
>2270	4724	contig:4724	start:174	end:518	AGAP007201	GO:0006662:GO:0009055:GO:0015035:GO:0045454:
>2271	4729	contig:4729	start:5	end:1626	AGAP007939	GO:0004645:GO:0005975:GO:0016740:GO:0016757:GO:0030170:
>2272	4731	contig:4731	start:428	end:694	AGAP013136
>2273	4735	contig:4735	start:401	end:473	AAEL016014
>2311	4735	contig:4735	start:427	end:471	AAEL016512
>2312	4736	contig:4736	start:164	end:336	AGAP007246
>2313	4741	contig:4741	start:133	end:191	CPIJ012977	GO:0016021:
>2314	4742	contig:4742	start:21	end:113	AGAP004125
>2315	4743	contig:4743	start:1	end:273	AGAP001423	GO:0003824:GO:0003937:GO:0004643:GO:0006164:
>2316	4744	contig:4744	start:110	end:148	CPIJ006867	GO:0003824:GO:0004252:GO:0006508:GO:0008233:GO:0008236:GO:0016021:GO:0016787:
>2318	4744	contig:4744	start:2	end:173	AGAP002813	GO:0003824:GO:0004252:GO:0006508:GO:0008233:GO:0008236:GO:0016787:
>2319	4765	contig:4765	start:62	end:298	AGAP003641	GO:0006508:GO:0008236:
>2320	4765	contig:4765	start:62	end:426	AGAP003639	GO:0006508:GO:0008236:
>2321	4768	contig:4768	start:2	end:94	AGAP011504
>2322	4769	contig:4769	start:231	end:1226	AGAP011800	GO:0003824:GO:0004801:GO:0005737:GO:0005975:GO:0006098:GO:0016740:
>2323	4778	contig:4778	start:15	end:125	AGAP010727
>2324	4781	contig:4781	start:14	end:85	AGAP006546
>2325	4782	contig:4782	start:372	end:1313	AGAP010188	GO:0005488:GO:0005515:
>2326	4785	contig:4785	start:207	end:638	AGAP011581	GO:0003735:GO:0005622:GO:0005840:GO:0006412:
>2327	4787	contig:4787	start:33	end:347	AGAP008375
>2328	4792	contig:4792	start:220	end:365	AGAP013347
>2329	4795	contig:4795	start:5	end:629	AGAP011158	GO:0003824:GO:0009058:GO:0016740:GO:0016769:GO:0016847:GO:0030170:GO:0042218:
>2330	4821	contig:4821	start:16	end:663	CPIJ015054
>2331	4821	contig:4821	start:90	end:243	AGAP012135	GO:0005515:
>2332	4822	contig:4822	start:2	end:689	AGAP006366	GO:0004591:GO:0006099:GO:0008152:GO:0016624:GO:0030976:GO:0055114:
>2333	4833	contig:4833	start:43	end:86	AGAP013336
>2334	4835	contig:4835	start:151	end:460	AGAP013376
>2335	4837	contig:4837	start:11	end:41	CPIJ019204
>2337	4837	contig:4837	start:251	end:647	AGAP013243	GO:0004713:GO:0006468:GO:0016772:
>2338	4838	contig:4838	start:530	end:616	AGAP004480	GO:0003677:GO:0003899:GO:0005666:GO:0006383:
>2339	4838	contig:4838	start:933	end:1191	AGAP004481
>2340	4841	contig:4841	start:1402	end:1992	AGAP009758
>2341	4841	contig:4841	start:1949	end:1984	AGAP008817
>2343	4841	contig:4841	start:52	end:1241	AGAP003652	GO:0008152:GO:0016491:GO:0016620:GO:0055114:
>2344	4842	contig:4842	start:122	end:691	AGAP005121
>2345	4845	contig:4845	start:464	end:751	AGAP007564
>2346	4850	contig:4850	start:487	end:656	AGAP003714	GO:0004601:GO:0006979:GO:0020037:GO:0055114:
>2347	4852	contig:4852	start:102	end:543	AAEL012812	GO:0003723:GO:0004527:GO:0006396:
>2349	4853	contig:4853	start:198	end:280	AGAP007043	GO:0003735:GO:0003824:GO:0004252:GO:0005622:GO:0005840:GO:0006412:GO:0006508:
>2350	4853	contig:4853	start:287	end:624	AGAP005823	GO:0005737:GO:0008033:GO:0034227:
>2351	4879	contig:4879	start:1253	end:1314	AAEL001102	GO:0004001:GO:0006166:GO:0006167:GO:0016301:GO:0016310:GO:0016773:
>2352	4879	contig:4879	start:389	end:492	CPIJ005720	GO:0004001:GO:0006166:GO:0006167:GO:0016301:GO:0016310:GO:0016773:
>2353	4882	contig:4882	start:72	end:182	AGAP005125	GO:0005515:GO:0005622:GO:0008270:
>2354	4885	contig:4885	start:7	end:557	AGAP004371	GO:0008146:GO:0016021:GO:0016051:
>2355	4885	contig:4885	start:7	end:90	AGAP012860	GO:0008146:GO:0016021:GO:0016051:
>2356	4886	contig:4886	start:152	end:822	AGAP003573	GO:0008289:
>2357	4893	contig:4893	start:4	end:176	AGAP009973	GO:0000166:GO:0003824:GO:0004222:GO:0005524:GO:0006508:GO:0008270:GO:0016020:GO:0016021:GO:0016887:GO:0017111:GO:0030163:
>2358	4900	contig:4900	start:302	end:622	AGAP008122
>2359	4904	contig:4904	start:43	end:72	AGAP007874	GO:0005488:GO:0005515:GO:0016070:
>2360	4905	contig:4905	start:292	end:486	AGAP007864	GO:0003779:GO:0005737:GO:0008290:GO:0030036:
>2361	4911	contig:4911	start:219	end:421	AGAP004806	GO:0005529:
>2362	4916	contig:4916	start:148	end:257	AGAP005422
>2363	4921	contig:4921	start:166	end:1340	AGAP006821	GO:0003824:GO:0008152:GO:0016740:GO:0016746:GO:0016747:
>2364	4922	contig:4922	start:82	end:198	AGAP012944
>2365	4922	contig:4922	start:82	end:724	AGAP004210
>2366	4923	contig:4923	start:182	end:584	AGAP001419	GO:0000166:GO:0003676:
>2367	4930	contig:4930	start:20	end:216	AGAP003892	GO:0005337:GO:0006810:GO:0015858:GO:0016021:
>2368	4932	contig:4932	start:1	end:245	AGAP013313
>2369	4933	contig:4933	start:268	end:334	AGAP004845	GO:0007155:GO:0016020:GO:0016021:
>2370	4935	contig:4935	start:65	end:771	AGAP000881	GO:0008152:GO:0016491:GO:0016620:GO:0055114:
>2371	4936	contig:4936	start:1	end:438	AGAP002841	GO:0008152:GO:0016311:GO:0016791:
>2372	4938	contig:4938	start:11	end:32	AGAP000438
>2373	4938	contig:4938	start:1	end:234	AGAP009833	GO:0005741:GO:0006820:GO:0008308:GO:0044070:GO:0055085:
>2374	4943	contig:4943	start:17	end:471	AGAP002247
>2375	4976	contig:4976	start:557	end:732	AGAP005552	GO:0008270:GO:0008745:GO:0009253:
>2378	4977	contig:4977	start:110	end:608	AGAP012106	GO:0005524:GO:0006810:GO:0006811:GO:0015992:GO:0016469:GO:0046034:GO:0046933:GO:0046961:
>2379	4991	contig:4991	start:57	end:296	AGAP008456
>2380	4991	contig:4991	start:61	end:296	AGAP008453
>2381	4992	contig:4992	start:75	end:163	AGAP008463
>2382	4992	contig:4992	start:75	end:171	AGAP008479
>2384	4992	contig:4992	start:75	end:191	AGAP012723
>2385	4992	contig:4992	start:79	end:191	AGAP008461
>2386	4992	contig:4992	start:88	end:191	AGAP008451
>2389	4993	contig:4993	start:225	end:325	AGAP010576
>2390	4997	contig:4997	start:6	end:671	AGAP003165	GO:0008152:GO:0016491:GO:0016620:GO:0055114:
>2391	5006	contig:5006	start:124	end:761	AGAP010517	GO:0004784:GO:0006801:GO:0016491:GO:0046872:GO:0055114:
>2392	5007	contig:5007	start:86	end:112	AAEL011267	GO:0000166:GO:0003676:
>2393	5008	contig:5008	start:2	end:349	AGAP004366	GO:0003842:GO:0005759:GO:0006561:GO:0008152:GO:0016491:GO:0016620:GO:0055114:
>2394	5022	contig:5022	start:289	end:475	AGAP009040
>2395	5022	contig:5022	start:415	end:463	CPIJ801692
>2396	5022	contig:5022	start:420	end:460	AAEL017545
>2397	5031	contig:5031	start:111	end:363	AGAP007627	GO:0005515:
>2398	5033	contig:5033	start:61	end:394	AGAP007000
>2399	5037	contig:5037	start:544	end:600	AGAP002782	GO:0005488:GO:0005515:
>2400	5037	contig:5037	start:858	end:937	AGAP003488	GO:0005488:
>2401	5039	contig:5039	start:139	end:442	AGAP007252	GO:0003824:GO:0004252:GO:0006508:GO:0008233:GO:0008236:GO:0016787:
>2402	5050	contig:5050	start:5	end:126	AGAP004837
>2403	5053	contig:5053	start:114	end:190	AGAP011319	GO:0010466:GO:0030414:
>2404	5064	contig:5064	start:301	end:681	AGAP007363
>2405	5073	contig:5073	start:2	end:132	AGAP008563	GO:0003700:GO:0005634:GO:0006355:
>2406	5075	contig:5075	start:245	end:318	AAEL017176
>2407	5077	contig:5077	start:1	end:350	AGAP001633	GO:0004672:GO:0004674:GO:0004713:GO:0005515:GO:0005524:GO:0006468:GO:0016772:
>2408	5080	contig:5080	start:12	end:340	AGAP001064	GO:0006810:GO:0016020:GO:0016021:
>2409	5082	contig:5082	start:729	end:857	AGAP012425	GO:0005515:
>2410	5083	contig:5083	start:77	end:472	AGAP006248	GO:0001104:GO:0005634:GO:0006351:GO:0006355:GO:0006357:GO:0016592:
>2411	5086	contig:5086	start:12	end:285	AGAP009584	GO:0006662:GO:0009055:GO:0015035:GO:0045454:
>2412	5089	contig:5089	start:61	end:89	AGAP008649	GO:0003824:GO:0004252:GO:0006508:GO:0008233:GO:0008236:GO:0016787:
>2413	5090	contig:5090	start:1	end:477	AGAP010260	GO:0005515:
>2414	5091	contig:5091	start:1176	end:1276	CPIJ003518
>2415	5091	contig:5091	start:1200	end:1276	AAEL002179
>2416	5091	contig:5091	start:209	end:631	AGAP008495	GO:0008796:GO:0016787:
>2417	5092	contig:5092	start:1	end:259	AGAP008883	GO:0005737:GO:0006915:
>2418	5097	contig:5097	start:21	end:300	AGAP012401	GO:0003824:GO:0005975:GO:0043169:
>2419	5100	contig:5100	start:132	end:154	AGAP003400	GO:0005509:GO:0005515:GO:0005578:GO:0007165:
>2420	5100	contig:5100	start:234	end:286	CPIJ008739	GO:0005634:
>2421	5100	contig:5100	start:237	end:265	AAEL014098	GO:0005634:
>2422	5103	contig:5103	start:866	end:1141	AGAP007990	GO:0008152:GO:0016740:GO:0016757:GO:0016758:
>2423	5105	contig:5105	start:11	end:37	CPIJ008914
>2424	5105	contig:5105	start:14	end:37	AGAP007820
>2425	5105	contig:5105	start:151	end:686	AGAP011614	GO:0005576:GO:0006030:GO:0008061:
>2426	5107	contig:5107	start:85	end:407	AGAP004645	GO:0005509:
>2427	5110	contig:5110	start:40	end:622	AGAP001515
>2428	5111	contig:5111	start:86	end:353	AGAP001629
>2429	5112	contig:5112	start:247	end:269	AGAP004080
>2430	5112	contig:5112	start:544	end:614	AGAP010758	GO:0004222:GO:0006508:GO:0008233:GO:0008237:GO:0008270:GO:0016787:GO:0046872:
>2431	5115	contig:5115	start:8	end:462	AGAP002807	GO:0005515:
>2432	5120	contig:5120	start:169	end:247	AGAP012132	GO:0005576:GO:0006030:GO:0008061:
>2433	5122	contig:5122	start:1	end:670	AGAP007243	GO:0000166:GO:0005524:GO:0005737:GO:0016787:GO:0017111:GO:0030163:
>2434	5129	contig:5129	start:279	end:448	AGAP012524
>2435	5129	contig:5129	start:282	end:436	CPIJ016121
>2436	5129	contig:5129	start:285	end:433	AAEL001314
>2437	5134	contig:5134	start:3	end:77	AGAP001466	GO:0005622:
>2438	5138	contig:5138	start:484	end:513	AGAP007983
>2439	5139	contig:5139	start:36	end:102	AGAP004383	GO:0005515:GO:0016740:
>2440	5140	contig:5140	start:125	end:1590	AGAP007809	GO:0004177:GO:0005622:GO:0005737:GO:0006508:GO:0008235:GO:0019538:GO:0030145:
>2441	5142	contig:5142	start:1459	end:1559	AGAP005956	GO:0005975:GO:0016773:
>2442	5144	contig:5144	start:891	end:939	AGAP008630	GO:0008080:GO:0016747:
>2443	5146	contig:5146	start:119	end:204	AGAP004815
>2445	5146	contig:5146	start:256	end:321	AGAP012530
>2446	5147	contig:5147	start:2	end:169	AGAP003688	GO:0003824:GO:0006520:GO:0016829:GO:0030170:
>2448	5151	contig:5151	start:23	end:258	AGAP005603	GO:0005622:GO:0008270:
>2449	5151	contig:5151	start:39	end:253	AGAP005602	GO:0005622:GO:0008270:
>2450	5153	contig:5153	start:462	end:574	AGAP005370	GO:0016787:
>2451	5155	contig:5155	start:1	end:315	AGAP007557
>2453	5155	contig:5155	start:207	end:259	AGAP007414
>2454	5157	contig:5157	start:166	end:200	AAEL017551
>2455	5164	contig:5164	start:424	end:518	AGAP002837
>2456	5165	contig:5165	start:288	end:697	AGAP003470
>2457	5165	contig:5165	start:288	end:793	AGAP012549
>2458	5166	contig:5166	start:44	end:468	AGAP001214	GO:0016020:
>2459	5168	contig:5168	start:986	end:1434	AGAP005197	GO:0000166:GO:0005524:GO:0016874:GO:0016881:
>2460	5173	contig:5173	start:11	end:417	AAEL005656	GO:0000166:GO:0003700:GO:0003774:GO:0003779:GO:0005515:GO:0005524:GO:0006355:GO:0016459:GO:0032982:GO:0043565:
>2461	5173	contig:5173	start:158	end:452	AGAP010147	GO:0003774:GO:0005515:GO:0005524:GO:0016459:
>2462	5173	contig:5173	start:162	end:430	CPIJ000852	GO:0000166:GO:0003774:GO:0003779:GO:0005524:GO:0016459:
>2463	5173	contig:5173	start:5	end:430	CPIJ000848	GO:0000166:GO:0003774:GO:0003779:GO:0005524:GO:0016459:GO:0032982:
>2465	5174	contig:5174	start:889	end:1223	AGAP010280
>2466	5185	contig:5185	start:1	end:149	AGAP010139	GO:0003922:GO:0005524:GO:0006164:GO:0006177:
>2467	5188	contig:5188	start:17	end:421	AGAP005003	GO:0005576:GO:0006826:GO:0006879:GO:0008199:
>2468	5192	contig:5192	start:306	end:385	AGAP002878	GO:0004869:
>2469	5197	contig:5197	start:13	end:647	AGAP001799
>2470	5207	contig:5207	start:132	end:713	AGAP002440	GO:0000166:GO:0003924:GO:0005525:GO:0005622:GO:0005886:GO:0005912:GO:0006184:GO:0006886:GO:0006913:GO:0007165:GO:0007264:GO:0007275:GO:0015031:GO:0016020:GO:0030054:
>2471	5207	contig:5207	start:304	end:369	AGAP005445	GO:0000166:GO:0003924:GO:0005525:GO:0005622:GO:0006184:GO:0006886:GO:0006913:GO:0007165:GO:0007264:GO:0015031:GO:0016020:
>2472	5212	contig:5212	start:37	end:214	AGAP005825	GO:0003951:GO:0004143:GO:0007205:GO:0008152:
>2473	5213	contig:5213	start:347	end:440	AGAP005743	GO:0001522:GO:0003723:GO:0009451:GO:0009982:
>2474	5218	contig:5218	start:10	end:1052	AGAP005949	GO:0016747:
>2475	5218	contig:5218	start:2893	end:3378	AGAP003331	GO:0000287:GO:0003824:GO:0005634:GO:0005737:GO:0008152:GO:0008652:GO:0008967:GO:0009086:GO:0016787:GO:0019509:GO:0043715:GO:0043716:GO:0043874:GO:0046872:
>2476	5218	contig:5218	start:598	end:660	CPIJ020206	GO:0016740:GO:0016746:GO:0016747:
>2477	5219	contig:5219	start:39	end:91	AGAP005960	GO:0005840:GO:0030529:GO:0042254:
>2478	5221	contig:5221	start:138	end:421	AGAP013196
>2479	5222	contig:5222	start:3	end:49	AGAP002367
>2480	5224	contig:5224	start:204	end:288	AGAP005429	GO:0005515:
>2481	5224	contig:5224	start:526	end:869	AGAP005430
>2482	5230	contig:5230	start:1	end:161	AGAP008997	GO:0003824:GO:0004252:GO:0006508:GO:0008233:GO:0008236:GO:0016787:
>2483	5232	contig:5232	start:77	end:162	AGAP009433	GO:0008152:GO:0016787:
>2484	5233	contig:5233	start:223	end:343	AGAP013359
>2485	5239	contig:5239	start:424	end:504	AGAP004587
>2486	5241	contig:5241	start:176	end:320	AGAP007507	GO:0003735:GO:0005622:GO:0005840:GO:0006412:
>2487	5248	contig:5248	start:136	end:161	AGAP004059
>2489	5248	contig:5248	start:144	end:167	AGAP012157	GO:0003723:GO:0005634:GO:0005737:GO:0006397:
>2490	5250	contig:5250	start:4	end:95	AGAP007357	GO:0005215:GO:0005622:GO:0006810:
>2491	5252	contig:5252	start:27	end:179	AGAP001052	GO:0004221:GO:0006508:GO:0006511:GO:0008233:GO:0008234:GO:0016787:
>2492	5254	contig:5254	start:15	end:425	AGAP008827	GO:0003676:GO:0005622:GO:0008270:
>2493	5254	contig:5254	start:237	end:260	AGAP009096	GO:0003676:GO:0003677:GO:0005622:GO:0005634:GO:0008270:
>2494	5254	contig:5254	start:58	end:104	AAEL002120	GO:0003676:GO:0003677:GO:0005622:GO:0008270:GO:0046872:
>2495	5254	contig:5254	start:64	end:98	AGAP011544	GO:0003676:GO:0003677:GO:0005622:GO:0008270:
>2496	5255	contig:5255	start:296	end:318	AGAP002842	GO:0003824:GO:0004252:GO:0006508:GO:0008233:GO:0008236:GO:0016787:
>2497	5259	contig:5259	start:54	end:96	AGAP001323
>2498	5270	contig:5270	start:10	end:102	AGAP002921	GO:0003735:GO:0005622:GO:0005840:GO:0006412:GO:0030529:
>2499	5274	contig:5274	start:107	end:459	AGAP011673
>2500	5278	contig:5278	start:27	end:421	AGAP005705	GO:0003824:GO:0004252:GO:0006508:
>2501	5295	contig:5295	start:518	end:731	AGAP005380
>2502	5305	contig:5305	start:323	end:346	AGAP001196	GO:0003700:GO:0006355:GO:0043565:
>2503	5305	contig:5305	start:73	end:823	AGAP012332	GO:0005515:GO:0005543:
>2504	5310	contig:5310	start:4	end:367	AGAP010228	GO:0003824:GO:0004075:GO:0005524:GO:0008152:GO:0016874:GO:0046872:
>2505	5333	contig:5333	start:102	end:706	AGAP008635	GO:0005488:
>2506	5337	contig:5337	start:33	end:101	AGAP006676	GO:0003824:GO:0004252:GO:0006508:
>2507	5346	contig:5346	start:146	end:504	AGAP002477	GO:0003697:GO:0006260:
>2508	5350	contig:5350	start:112	end:1757	AGAP002969	GO:0000166:GO:0003676:GO:0004812:GO:0004816:GO:0005524:GO:0005737:GO:0006412:GO:0006418:GO:0006421:GO:0016874:
>2509	5354	contig:5354	start:240	end:673	AGAP010320
>2510	5361	contig:5361	start:20	end:539	AGAP005381	GO:0003824:GO:0004553:GO:0004563:GO:0005975:GO:0043169:
>2511	5363	contig:5363	start:399	end:520	AGAP013078	GO:0006508:GO:0008233:
>2512	5363	contig:5363	start:426	end:520	AGAP013443	GO:0006508:GO:0008152:GO:0008233:GO:0016787:
>2513	5366	contig:5366	start:498	end:524	AGAP012031
>2514	5370	contig:5370	start:2	end:87	AGAP009633	GO:0000166:GO:0003824:GO:0008152:GO:0016491:GO:0044237:GO:0050662:GO:0055114:
>2515	5371	contig:5371	start:241	end:308	CPIJ016827	GO:0000502:
>2517	5371	contig:5371	start:48	end:137	AGAP006445	GO:0005515:
>2518	5372	contig:5372	start:1	end:508	AGAP005652	GO:0000166:GO:0003676:GO:0004386:GO:0005524:GO:0008026:GO:0016787:
>2519	5372	contig:5372	start:15	end:151	AGAP005351	GO:0000166:GO:0003676:GO:0004386:GO:0005524:GO:0008026:GO:0016787:
>2520	5372	contig:5372	start:39	end:224	AGAP004912	GO:0000166:GO:0003676:GO:0004386:GO:0005524:GO:0008026:GO:0016787:
>2521	5372	contig:5372	start:9	end:280	AGAP012045	GO:0000166:GO:0003676:GO:0004386:GO:0005524:GO:0008026:GO:0016787:
>2522	5374	contig:5374	start:137	end:268	AGAP002960	GO:0005634:GO:0016458:
>2523	5374	contig:5374	start:138	end:205	AGAP002959	GO:0000166:GO:0003676:GO:0005622:GO:0006396:
>2524	5382	contig:5382	start:3	end:65	AGAP013026
>2525	5385	contig:5385	start:103	end:791	AGAP007522	GO:0006810:GO:0006886:GO:0008565:GO:0015031:GO:0016192:GO:0030117:
>2526	5386	contig:5386	start:262	end:537	AGAP007380
>2527	5387	contig:5387	start:1	end:145	AGAP001177	GO:0005509:
>2528	5388	contig:5388	start:56	end:197	AGAP006261	GO:0042302:
>2529	5392	contig:5392	start:1	end:584	AGAP009486	GO:0000221:GO:0005488:GO:0005515:GO:0015991:GO:0016820:GO:0046961:
>2530	5397	contig:5397	start:215	end:1884	AGAP005860	GO:0000287:GO:0005975:GO:0016868:GO:0046872:
>2531	5399	contig:5399	start:187	end:644	AGAP008952	GO:0000166:GO:0003676:GO:0003723:GO:0005634:GO:0006396:GO:0030529:
>2532	5412	contig:5412	start:17	end:39	AGAP011487	GO:0005515:GO:0008270:GO:0046872:
>2534	5418	contig:5418	start:244	end:294	AAEL005672	GO:0005615:GO:0009168:GO:0019239:
>2535	5418	contig:5418	start:446	end:489	CPIJ010860	GO:0005615:GO:0009168:GO:0019239:
>2536	5418	contig:5418	start:88	end:489	AGAP006907	GO:0005615:GO:0009168:GO:0019239:
>2537	5429	contig:5429	start:71	end:222	AGAP009786	GO:0003824:GO:0004637:GO:0004641:GO:0004644:GO:0005524:GO:0005737:GO:0006189:GO:0008168:GO:0009058:GO:0009113:GO:0016742:GO:0016874:GO:0032259:GO:0046872:
>2538	5434	contig:5434	start:217	end:665	AGAP012394	GO:0016671:GO:0019538:GO:0055114:
>2540	5437	contig:5437	start:386	end:950	AGAP004227	GO:0000166:GO:0003924:GO:0005525:GO:0005622:GO:0006184:GO:0006886:GO:0007165:GO:0007264:GO:0015031:GO:0016020:
>2541	5440	contig:5440	start:1	end:360	AGAP006660	GO:0000287:GO:0004450:GO:0006099:GO:0006102:GO:0016491:GO:0016616:GO:0046872:GO:0051287:GO:0055114:
>2542	5444	contig:5444	start:726	end:753	AGAP004064
>2543	5444	contig:5444	start:901	end:1255	AGAP011582	GO:0005737:GO:0006810:GO:0006914:GO:0015031:
>2544	5449	contig:5449	start:82	end:378	AGAP006184
>2545	5455	contig:5455	start:8	end:337	AGAP011092	GO:0000166:GO:0003676:GO:0003723:
>2546	5461	contig:5461	start:167	end:342	AGAP012498
>2547	5462	contig:5462	start:244	end:308	AGAP012447	GO:0004872:GO:0004970:GO:0005215:GO:0005216:GO:0005234:GO:0005886:GO:0006810:GO:0006811:GO:0016020:GO:0016021:GO:0030054:GO:0030288:GO:0035235:GO:0045202:GO:0045211:
>2548	5462	contig:5462	start:339	end:394	AGAP000798	GO:0004872:GO:0004970:GO:0005215:GO:0005216:GO:0005234:GO:0005886:GO:0006810:GO:0006811:GO:0016020:GO:0016021:GO:0030054:GO:0030288:GO:0035235:GO:0045202:GO:0045211:
>2549	5462	contig:5462	start:360	end:418	AGAP002797	GO:0004872:GO:0004970:GO:0005215:GO:0005216:GO:0005234:GO:0005886:GO:0006810:GO:0006811:GO:0016020:GO:0016021:GO:0030054:GO:0030288:GO:0035235:GO:0045202:GO:0045211:
>2550	5462	contig:5462	start:97	end:134	CPIJ006666	GO:0004970:GO:0005234:GO:0016020:GO:0035235:
>2551	5465	contig:5465	start:31	end:241	CPIJ011018	GO:0006810:GO:0006811:GO:0015078:GO:0015991:GO:0015992:GO:0016020:GO:0016021:GO:0033177:GO:0033179:
>2552	5465	contig:5465	start:32	end:241	AAEL000291	GO:0005773:GO:0005774:GO:0006810:GO:0006811:GO:0015078:GO:0015991:GO:0015992:GO:0016020:GO:0016021:GO:0033177:GO:0033179:
>2553	5465	contig:5465	start:37	end:109	AGAP010692	GO:0003824:GO:0004252:GO:0006508:
>2554	5470	contig:5470	start:1	end:224	AGAP000165	GO:0016740:
>2555	5470	contig:5470	start:147	end:244	CPIJ012756	GO:0016740:
>2556	5470	contig:5470	start:168	end:201	AAEL006829	GO:0016740:
>2557	5470	contig:5470	start:1	end:95	AGAP000163	GO:0016740:
>2558	5477	contig:5477	start:151	end:255	AAEL012942
>2559	5477	contig:5477	start:63	end:251	CPIJ011692
>2560	5485	contig:5485	start:123	end:727	AGAP007285	GO:0003824:GO:0004560:GO:0005975:GO:0006004:GO:0043169:
>2561	5488	contig:5488	start:58	end:249	AGAP011630
>2562	5490	contig:5490	start:43	end:73	AGAP012396
>2563	5490	contig:5490	start:44	end:66	CPIJ017843
>2564	5493	contig:5493	start:11	end:424	AGAP002818	GO:0046872:
>2565	5495	contig:5495	start:204	end:273	AGAP010759	GO:0005102:GO:0005615:GO:0007165:
>2566	5495	contig:5495	start:204	end:291	AGAP010760	GO:0005102:GO:0007165:
>2567	5495	contig:5495	start:204	end:294	AGAP010772	GO:0005102:GO:0005615:GO:0007165:
>2568	5495	contig:5495	start:206	end:273	AGAP010763	GO:0005102:GO:0007165:
>2569	5495	contig:5495	start:210	end:273	CPIJ000333	GO:0005102:GO:0007165:
>2570	5495	contig:5495	start:212	end:273	AGAP012539	GO:0005102:GO:0005615:GO:0007165:
>2571	5495	contig:5495	start:218	end:273	AGAP009184	GO:0005102:GO:0005615:GO:0007165:
>2572	5499	contig:5499	start:1	end:125	CPIJ007889	GO:0000166:GO:0005524:GO:0006200:GO:0016020:GO:0016021:GO:0016887:GO:0017111:
>2573	5499	contig:5499	start:1	end:151	AAEL011863	GO:0005524:GO:0006200:GO:0016020:GO:0016021:GO:0016887:
>2574	5505	contig:5505	start:196	end:312	AGAP002449	GO:0008152:GO:0016740:GO:0016757:GO:0016758:
>2575	5513	contig:5513	start:13	end:401	AGAP003300	GO:0016020:GO:0030001:GO:0046873:GO:0055085:
>2576	5516	contig:5516	start:1	end:144	AGAP012248	GO:0004221:GO:0005515:GO:0006508:GO:0006511:GO:0008233:GO:0008234:GO:0008242:GO:0008270:GO:0016787:GO:0046872:
>2577	5518	contig:5518	start:18	end:101	AGAP011822	GO:0005488:GO:0005515:
>2578	5521	contig:5521	start:107	end:154	AGAP009716	GO:0005509:GO:0005515:GO:0005886:GO:0007155:GO:0007156:GO:0016020:GO:0016021:
>2581	5521	contig:5521	start:111	end:154	AGAP009711	GO:0005509:GO:0005515:GO:0005886:GO:0007155:GO:0007156:GO:0016020:GO:0016021:
>2582	5521	contig:5521	start:113	end:154	AGAP009712	GO:0005509:GO:0005515:GO:0007156:GO:0016020:
>2583	5525	contig:5525	start:1	end:112	AGAP004128
>2584	5527	contig:5527	start:418	end:518	AGAP001720	GO:0000154:GO:0000179:GO:0003712:GO:0005739:GO:0006355:GO:0008168:GO:0008649:GO:0031167:GO:0032259:
>2585	5531	contig:5531	start:693	end:1558	AGAP001802	GO:0003924:GO:0005525:GO:0005741:GO:0006184:GO:0008053:GO:0016021:
>2586	5535	contig:5535	start:517	end:552	AAEL005319	GO:0005515:GO:0005524:GO:0006457:GO:0006950:GO:0016301:GO:0016310:GO:0051082:
>2587	5544	contig:5544	start:175	end:249	AGAP012113	GO:0004221:GO:0005622:GO:0006511:
>2588	5551	contig:5551	start:188	end:932	AGAP002884	GO:0005524:GO:0006810:GO:0006811:GO:0015991:GO:0015992:GO:0016469:GO:0016820:GO:0033178:GO:0033180:GO:0046034:GO:0046933:GO:0046961:
>2589	5552	contig:5552	start:192	end:229	AAEL007349
>2590	5552	contig:5552	start:204	end:246	CPIJ015440
>2591	5554	contig:5554	start:124	end:940	AGAP007668	GO:0000166:GO:0003676:GO:0003723:GO:0003743:GO:0005737:GO:0006412:GO:0006413:
>2592	5555	contig:5555	start:17	end:93	AGAP012537
>2593	5556	contig:5556	start:265	end:352	AGAP002467
>2594	5558	contig:5558	start:125	end:167	AGAP005688	GO:0003824:GO:0004252:GO:0006508:GO:0008233:GO:0008236:GO:0016787:
>2595	5558	contig:5558	start:145	end:182	CPIJ016103	GO:0003824:GO:0004252:GO:0006508:GO:0008233:GO:0008236:GO:0016787:
>2596	5559	contig:5559	start:6	end:426	AGAP006674	GO:0003824:GO:0004252:GO:0006508:GO:0008233:GO:0008236:GO:0016787:
>2597	5560	contig:5560	start:248	end:274	AGAP012422	GO:0004672:GO:0004674:GO:0004713:GO:0005524:GO:0006468:GO:0016772:
>2598	5569	contig:5569	start:149	end:805	AGAP005117	GO:0000166:GO:0003676:
>2599	5573	contig:5573	start:544	end:610	AGAP002405
>2600	5579	contig:5579	start:203	end:451	AGAP011820
>2601	5580	contig:5580	start:6	end:374	AGAP003185	GO:0000062:GO:0005488:GO:0006810:GO:0016021:
>2602	5581	contig:5581	start:217	end:301	CPIJ003492
>2603	5581	contig:5581	start:221	end:301	AAEL002191
>2605	5581	contig:5581	start:228	end:290	AGAP012724
>2606	5582	contig:5582	start:388	end:475	AGAP008446
>2607	5582	contig:5582	start:390	end:482	AGAP008460
>2608	5582	contig:5582	start:395	end:482	CPIJ003479
>2609	5582	contig:5582	start:399	end:460	CPIJ003478
>2610	5582	contig:5582	start:426	end:475	CPIJ003446
>2613	5582	contig:5582	start:426	end:481	CPIJ003449
>2614	5582	contig:5582	start:426	end:482	CPIJ003451
>2616	5587	contig:5587	start:227	end:1071	AGAP007206
>2617	5594	contig:5594	start:11	end:302	AGAP011690	GO:0003774:GO:0005737:GO:0005856:GO:0005869:GO:0005874:GO:0007017:GO:0007067:GO:0008283:GO:0016020:GO:0030286:GO:0031982:
>2618	5596	contig:5596	start:101	end:1064	AGAP004776	GO:0003676:GO:0008270:
>2619	5604	contig:5604	start:23	end:177	AGAP004644	GO:0003824:GO:0004252:GO:0006508:GO:0008233:GO:0008236:GO:0016787:
>2620	5610	contig:5610	start:103	end:458	CPIJ018574	GO:0005737:GO:0005856:GO:0005874:GO:0006810:GO:0007049:GO:0007067:GO:0051301:
>2621	5610	contig:5610	start:67	end:449	AGAP011849	GO:0005515:GO:0005737:GO:0005856:GO:0005874:GO:0006810:GO:0007049:GO:0007067:GO:0051301:
>2622	5611	contig:5611	start:99	end:220	AGAP002893	GO:0003735:GO:0005840:GO:0006412:
>2623	5624	contig:5624	start:177	end:391	AGAP010937	GO:0005375:GO:0016021:GO:0035434:
>2624	5629	contig:5629	start:46	end:119	AGAP002092	GO:0000166:GO:0003924:GO:0005525:GO:0005622:GO:0006184:GO:0006886:GO:0006913:GO:0007165:GO:0007264:GO:0015031:GO:0016020:
>2625	5632	contig:5632	start:105	end:584	AGAP004079	GO:0003993:GO:0004725:GO:0004726:GO:0005737:GO:0006470:GO:0035335:
>2626	5633	contig:5633	start:76	end:1178	AGAP004744	GO:0003824:GO:0005524:GO:0008152:GO:0016874:GO:0046872:
>2627	5641	contig:5641	start:1	end:603	AGAP002513
>2628	5646	contig:5646	start:6	end:371	AGAP002919	GO:0003735:GO:0005622:GO:0005840:GO:0006364:GO:0006412:GO:0022627:GO:0042274:
>2629	5646	contig:5646	start:6	end:77	AGAP000606	GO:0004871:GO:0004872:GO:0004930:GO:0007165:GO:0007186:GO:0016021:
>2630	5646	contig:5646	start:7	end:35	CPIJ018780	GO:0000166:GO:0005524:GO:0005840:GO:0006457:GO:0044267:GO:0051082:
>2631	5651	contig:5651	start:166	end:535	AGAP007209	GO:0016020:GO:0016021:
>2632	5652	contig:5652	start:48	end:395	AGAP002948	GO:0003723:GO:0003743:GO:0005737:GO:0006412:GO:0006413:
>2633	5654	contig:5654	start:9	end:48	AGAP006463
>2634	5661	contig:5661	start:1	end:61	AGAP002060	GO:0000166:GO:0005524:GO:0006200:GO:0006810:GO:0016020:GO:0016887:GO:0017111:GO:0042626:
>2635	5664	contig:5664	start:260	end:536	AGAP004031	GO:0009055:GO:0050660:
>2636	5665	contig:5665	start:43	end:80	AGAP004030
>2637	5667	contig:5667	start:75	end:96	CPIJ012234	GO:0005634:GO:0008270:
>2638	5671	contig:5671	start:4	end:377	AGAP007698	GO:0005484:GO:0005515:GO:0005622:GO:0006886:GO:0016020:GO:0016192:
>2639	5674	contig:5674	start:53	end:91	CPIJ012457	GO:0006508:GO:0008233:GO:0008234:
>2640	5680	contig:5680	start:17	end:249	AGAP005038
>2641	5696	contig:5696	start:132	end:467	AGAP007575
>2642	5697	contig:5697	start:680	end:767	AGAP006643	GO:0005515:
>2643	5702	contig:5702	start:367	end:389	CPIJ011036	GO:0004386:
>2644	5714	contig:5714	start:395	end:570	AGAP006651	GO:0003824:GO:0008152:
>2645	5715	contig:5715	start:204	end:1017	AGAP003615	GO:0005515:
>2646	5717	contig:5717	start:355	end:956	AGAP010224	GO:0004872:GO:0005783:GO:0006621:GO:0006810:GO:0015031:GO:0016020:GO:0016021:GO:0046923:
>2648	5724	contig:5724	start:195	end:494	AGAP000515	GO:0007049:
>2650	5734	contig:5734	start:142	end:334	AGAP011904
>2651	5734	contig:5734	start:277	end:434	AGAP011903	GO:0005488:
>2652	5738	contig:5738	start:104	end:426	AGAP006878
>2653	5747	contig:5747	start:304	end:569	AGAP009156
>2654	5749	contig:5749	start:1	end:1061	AGAP007131	GO:0005515:GO:0006810:GO:0006886:GO:0016192:GO:0030131:GO:0030132:
>2655	5749	contig:5749	start:52	end:109	AGAP011374	GO:0005515:GO:0006810:GO:0006886:GO:0016192:GO:0030131:
>2656	5752	contig:5752	start:186	end:375	AGAP011415	GO:0005576:GO:0006030:GO:0008061:
>2657	5753	contig:5753	start:54	end:555	AGAP008037	GO:0005515:
>2658	5755	contig:5755	start:106	end:261	CPIJ013722	GO:0000166:GO:0004497:GO:0004499:GO:0016491:GO:0050660:GO:0050661:GO:0055114:
>2659	5755	contig:5755	start:110	end:506	AGAP010398	GO:0000166:GO:0004497:GO:0004499:GO:0016491:GO:0050660:GO:0050661:GO:0055114:
>2660	5755	contig:5755	start:146	end:247	AGAP010399	GO:0004497:GO:0004499:GO:0016491:GO:0050660:GO:0050661:GO:0055114:
>2661	5755	contig:5755	start:169	end:231	AGAP010400	GO:0004497:GO:0004499:GO:0016491:GO:0050660:GO:0050661:GO:0055114:
>2662	5759	contig:5759	start:101	end:480	AGAP009276
>2663	5759	contig:5759	start:388	end:445	CPIJ004209
>2664	5771	contig:5771	start:237	end:548	AGAP001354
>2665	5778	contig:5778	start:122	end:351	AGAP000781	GO:0005739:GO:0005743:GO:0006626:GO:0006810:GO:0015031:GO:0016020:GO:0042719:GO:0045039:GO:0046872:
>2666	5779	contig:5779	start:4	end:351	AGAP004904	GO:0004096:GO:0004601:GO:0006979:GO:0016491:GO:0020037:GO:0042744:GO:0046872:GO:0055114:
>2667	5784	contig:5784	start:2	end:332	AGAP004758	GO:0005634:GO:0005737:
>2668	5796	contig:5796	start:149	end:438	AGAP000704	GO:0016020:
>2669	5798	contig:5798	start:110	end:257	AGAP013111
>2670	5798	contig:5798	start:74	end:149	AGAP013222
>2672	5802	contig:5802	start:3	end:598	AGAP003051	GO:0006629:GO:0006633:GO:0008610:GO:0016021:GO:0016491:GO:0016717:GO:0055114:
>2673	5806	contig:5806	start:48	end:523	AGAP008932	GO:0005515:GO:0046872:
>2674	5807	contig:5807	start:76	end:170	AGAP008465
>2675	5808	contig:5808	start:126	end:400	AGAP003642	GO:0006508:GO:0008236:
>2676	5808	contig:5808	start:206	end:233	AGAP004013	GO:0006508:GO:0008236:
>2677	5820	contig:5820	start:28	end:683	AGAP013442	GO:0003824:GO:0004252:GO:0006508:GO:0008233:GO:0008236:GO:0016787:
>2678	5820	contig:5820	start:401	end:462	CPIJ017468	GO:0006508:GO:0008233:
>2679	5820	contig:5820	start:427	end:459	CPIJ015146	GO:0006508:GO:0008233:
>2680	5820	contig:5820	start:521	end:630	AGAP003058	GO:0003824:GO:0004252:GO:0006508:GO:0008233:GO:0008236:GO:0016787:
>2681	5826	contig:5826	start:2	end:193	AGAP012057	GO:0003677:GO:0005634:GO:0006352:GO:0016570:
>2682	5831	contig:5831	start:274	end:494	AGAP008773	GO:0003735:GO:0005622:GO:0005840:GO:0006412:
>2683	5831	contig:5831	start:385	end:511	CPIJ003174	GO:0000151:GO:0003735:GO:0004842:GO:0005622:GO:0005840:GO:0006412:GO:0008270:GO:0016567:
>2684	5836	contig:5836	start:5	end:274	AGAP012305	GO:0008270:GO:0046872:
>2685	5844	contig:5844	start:185	end:832	AGAP013090
>2686	5854	contig:5854	start:333	end:359	AAEL001539
>2687	5864	contig:5864	start:338	end:403	CPIJ801649
>2688	5867	contig:5867	start:1007	end:1465	AGAP010624	GO:0000166:GO:0005525:
>2689	5870	contig:5870	start:583	end:621	AGAP009936	GO:0000166:GO:0004672:GO:0004674:GO:0004713:GO:0005524:GO:0006468:GO:0016772:
>2694	5870	contig:5870	start:583	end:625	AGAP012385	GO:0004888:GO:0005515:GO:0005622:GO:0007165:GO:0008152:GO:0016020:GO:0016021:GO:0016747:GO:0031224:GO:0045087:
>2696	5870	contig:5870	start:584	end:618	AGAP006115	GO:0005215:GO:0005452:GO:0006810:GO:0006820:GO:0008509:GO:0016020:GO:0016021:
>2698	5870	contig:5870	start:584	end:622	CPIJ013272	GO:0003677:
>2699	5870	contig:5870	start:584	end:624	AGAP005356	GO:0007186:GO:0016021:
>2700	5870	contig:5870	start:584	end:625	AGAP002773	GO:0003676:GO:0003677:GO:0005622:GO:0008270:
>2703	5870	contig:5870	start:585	end:624	AGAP009066	GO:0003676:GO:0004252:GO:0005622:GO:0006508:GO:0008270:
>2704	5870	contig:5870	start:587	end:618	AGAP012061
>2705	5870	contig:5870	start:587	end:624	AGAP013298
>2708	5870	contig:5870	start:587	end:625	AGAP012950	GO:0003676:GO:0005622:GO:0008270:
>2710	5870	contig:5870	start:589	end:615	CPIJ008897	GO:0005622:GO:0007165:GO:0035556:GO:0046872:
>2711	5870	contig:5870	start:590	end:621	AGAP013275	GO:0003676:GO:0005515:GO:0005622:GO:0008270:
>2712	5870	contig:5870	start:590	end:624	AAEL011552	GO:0003676:GO:0005622:GO:0008270:
>2713	5870	contig:5870	start:590	end:625	AGAP002902	GO:0003700:GO:0005515:GO:0005622:GO:0005634:GO:0005667:GO:0006351:GO:0006355:GO:0007179:
>2715	5870	contig:5870	start:602	end:624	CPIJ006927
>2716	5883	contig:5883	start:177	end:245	CPIJ004224	GO:0003824:GO:0005576:GO:0006629:GO:0016787:
>2717	5883	contig:5883	start:197	end:286	AAEL007063	GO:0003824:GO:0005576:GO:0006629:GO:0008970:GO:0016787:
>2718	5886	contig:5886	start:32	end:156	AGAP013351
>2719	5899	contig:5899	start:543	end:1337	AGAP005246	GO:0004867:GO:0006508:GO:0008233:GO:0010951:GO:0030162:
>2720	5902	contig:5902	start:214	end:266	AGAP004839
>2721	5907	contig:5907	start:9	end:181	AGAP001536	GO:0003677:GO:0003700:GO:0005634:GO:0006355:GO:0043565:GO:0046983:
>2722	5917	contig:5917	start:5	end:285	AGAP005704	GO:0003824:GO:0004252:GO:0006508:
>2723	5919	contig:5919	start:247	end:613	AGAP012097	GO:0006810:GO:0016020:GO:0016021:
>2724	5920	contig:5920	start:16	end:96	AGAP004054	GO:0004767:GO:0006685:GO:0016787:
>2725	5920	contig:5920	start:53	end:466	AGAP008487	GO:0004767:GO:0006685:GO:0016787:
>2726	5920	contig:5920	start:757	end:780	AGAP005407	GO:0000775:GO:0003677:GO:0005634:GO:0045132:
>2727	5922	contig:5922	start:1	end:1016	AGAP002413	GO:0005488:GO:0016070:
>2728	5922	contig:5922	start:1841	end:2121	AGAP009128	GO:0005488:GO:0006810:GO:0016020:GO:0016021:GO:0055085:
>2729	5928	contig:5928	start:166	end:252	AGAP007560
>2730	5928	contig:5928	start:192	end:236	CPIJ006906
>2731	5931	contig:5931	start:2	end:477	AGAP009019	GO:0004252:GO:0006508:GO:0008233:GO:0008236:GO:0016787:
>2732	5931	contig:5931	start:36	end:463	AGAP009018
>2733	5935	contig:5935	start:54	end:238	AGAP009234	GO:0003746:GO:0005515:GO:0005622:GO:0006414:
>2734	5944	contig:5944	start:324	end:354	CPIJ003633	GO:0003824:GO:0004252:GO:0006508:GO:0008233:
>2735	5944	contig:5944	start:324	end:355	AAEL012953	GO:0003824:GO:0004252:GO:0006508:
>2736	5944	contig:5944	start:326	end:354	AAEL009771	GO:0003824:GO:0004252:GO:0006508:
>2737	5946	contig:5946	start:18	end:276	AGAP012350	GO:0005515:
>2738	5947	contig:5947	start:6	end:331	AGAP010582	GO:0000166:GO:0005524:GO:0006200:GO:0016887:GO:0017111:
>2739	5951	contig:5951	start:273	end:530	AGAP002526
>2740	5953	contig:5953	start:142	end:287	AGAP002530
>2741	5954	contig:5954	start:128	end:1312	AGAP003089	GO:0000166:GO:0003676:GO:0004386:GO:0005524:GO:0008026:GO:0016787:GO:0017111:
>2742	5958	contig:5958	start:334	end:925	AGAP002393	GO:0016020:GO:0016021:GO:0055085:
>2743	5958	contig:5958	start:764	end:880	AGAP002392	GO:0005097:GO:0005622:GO:0032313:GO:0032851:
>2744	5960	contig:5960	start:1	end:393	AGAP009074	GO:0004842:GO:0005515:GO:0005622:GO:0006464:GO:0016567:GO:0016881:
>2745	5960	contig:5960	start:261	end:353	AGAP000797	GO:0005515:GO:0005622:GO:0006464:GO:0016881:
>2746	5968	contig:5968	start:421	end:533	AGAP007671
>2747	5975	contig:5975	start:20	end:283	CPIJ009831
>2748	5975	contig:5975	start:20	end:386	AAEL002952
>2749	5975	contig:5975	start:20	end:419	AGAP003468
>2750	5975	contig:5975	start:312	end:384	CPIJ009830
>2751	5978	contig:5978	start:18	end:181	AGAP005615	GO:0003735:GO:0005622:GO:0005840:GO:0006412:GO:0030529:
>2752	5979	contig:5979	start:166	end:383	AGAP001898	GO:0003723:GO:0003725:GO:0004525:GO:0005622:GO:0006396:
>2753	5983	contig:5983	start:62	end:611	AGAP010718	GO:0000502:GO:0004175:GO:0004298:GO:0005634:GO:0005737:GO:0005839:GO:0006508:GO:0008233:GO:0016787:GO:0051603:
>2754	5987	contig:5987	start:347	end:417	AGAP008504
>2755	5987	contig:5987	start:910	end:980	AGAP008505	GO:0005488:GO:0005515:
>2756	5995	contig:5995	start:14	end:147	AGAP006526	GO:0005515:GO:0008270:GO:0046872:
>2757	5996	contig:5996	start:135	end:290	AGAP003415	GO:0009055:GO:0015035:GO:0045454:
>2758	6002	contig:6002	start:1	end:24	AGAP007776	GO:0000166:GO:0005488:GO:0005634:GO:0046332:
>2759	6002	contig:6002	start:1	end:30	AGAP001328	GO:0005515:GO:0005622:GO:0008270:GO:0046872:
>2760	6002	contig:6002	start:1	end:31	CPIJ014865
>2761	6002	contig:6002	start:1567	end:2040	AGAP008184	GO:0000166:GO:0000287:GO:0003824:GO:0004012:GO:0005524:GO:0006812:GO:0008152:GO:0015662:GO:0015914:GO:0016020:GO:0016021:GO:0046872:
>2762	6002	contig:6002	start:2	end:26	CPIJ006261
>2763	6002	contig:6002	start:2	end:30	AGAP004327	GO:0016773:
>2764	6002	contig:6002	start:84	end:250	AGAP004631	GO:0005509:
>2765	6003	contig:6003	start:806	end:879	AGAP011310
>2766	6005	contig:6005	start:1	end:138	AGAP002850
>2767	6009	contig:6009	start:164	end:688	AGAP006040	GO:0016021:
>2768	6013	contig:6013	start:479	end:563	AGAP010219	GO:0000166:GO:0003677:GO:0004386:GO:0005524:GO:0005634:GO:0006260:GO:0006270:GO:0007049:GO:0007067:GO:0016787:GO:0017111:GO:0046872:GO:0051301:
>2769	6014	contig:6014	start:1	end:234	AGAP010097	GO:0042302:
>2770	6014	contig:6014	start:1	end:33	AGAP010101	GO:0042302:
>2771	6016	contig:6016	start:6	end:1133	AGAP005175	GO:0003824:GO:0003989:GO:0004075:GO:0005524:GO:0006633:GO:0008152:GO:0016874:GO:0046872:
>2772	6019	contig:6019	start:87	end:122	AGAP006146
>2773	6019	contig:6019	start:91	end:121	AGAP010901
>2774	6021	contig:6021	start:183	end:407	AGAP013132	GO:0005529:
>2775	6021	contig:6021	start:196	end:470	AGAP012529	GO:0005529:
>2776	6022	contig:6022	start:152	end:489	AGAP007371
>2777	6024	contig:6024	start:683	end:709	AGAP000066	GO:0005515:
>2778	6024	contig:6024	start:770	end:848	AGAP004293
>2779	6025	contig:6025	start:98	end:162	AGAP005213	GO:0000166:GO:0003774:GO:0005515:GO:0005524:GO:0005525:GO:0005856:GO:0005874:GO:0007017:GO:0016459:GO:0017111:
>2780	6027	contig:6027	start:33	end:171	AGAP003893	GO:0000166:GO:0008152:GO:0016616:GO:0048037:GO:0051287:GO:0055114:
>2782	6045	contig:6045	start:19	end:62	AGAP009844	GO:0003824:GO:0004252:GO:0006508:GO:0008233:GO:0008236:GO:0016787:
>2783	6046	contig:6046	start:102	end:1041	AGAP001526	GO:0003824:GO:0004674:GO:0005524:GO:0006468:GO:0016772:
>2784	6047	contig:6047	start:114	end:148	AGAP009153
>2785	6049	contig:6049	start:1	end:114	AGAP011424	GO:0003735:GO:0005622:GO:0005840:GO:0006412:GO:0030529:
>2786	6055	contig:6055	start:1	end:162	AGAP007642	GO:0000166:GO:0003872:GO:0005524:GO:0005737:GO:0005945:GO:0006096:GO:0016301:GO:0016310:GO:0016740:
>2787	6055	contig:6055	start:1313	end:1371	AGAP007641
>2788	6060	contig:6060	start:533	end:602	AGAP001690	GO:0005515:GO:0005622:GO:0006886:GO:0017137:GO:0046872:
>2789	6067	contig:6067	start:199	end:609	AGAP007400	GO:0003993:
>2790	6071	contig:6071	start:75	end:237	AGAP006681
>2791	6077	contig:6077	start:3	end:334	AGAP003869	GO:0004177:GO:0005622:GO:0005737:GO:0006508:GO:0008235:GO:0019538:GO:0030145:
>2792	6084	contig:6084	start:33	end:259	AGAP004657	GO:0016020:GO:0016021:
>2793	6085	contig:6085	start:280	end:311	AGAP004824	GO:0000166:GO:0003924:GO:0005525:GO:0006184:
>2794	6093	contig:6093	start:137	end:530	AGAP007958	GO:0003995:GO:0003997:GO:0005777:GO:0006631:GO:0006635:GO:0008152:GO:0016627:GO:0050660:GO:0055114:
>2795	6101	contig:6101	start:258	end:934	AGAP005524	GO:0005515:
>2796	6102	contig:6102	start:510	end:763	AGAP013280	GO:0005509:
>2797	6111	contig:6111	start:214	end:311	AGAP005722
>2798	6113	contig:6113	start:56	end:355	AGAP002348	GO:0003723:GO:0006396:
>2799	6122	contig:6122	start:1	end:113	AGAP002754	GO:0003735:GO:0005622:GO:0005840:GO:0006412:
>2800	6124	contig:6124	start:118	end:248	AGAP003612
[truncated: 6,058 more rows]

## Sheet: Accession no.
Contig ID	Accession no.
contig_1	GAFE01000001
contig_4	GAFE01000002
contig_5	GAFE01000003
contig_6	GAFE01000004
contig_7	GAFE01000005
contig_8	GAFE01000006
contig_9	GAFE01000007
contig_10	GAFE01000008
contig_11	GAFE01000009
contig_13	GAFE01000010
contig_14	GAFE01000011
contig_15	GAFE01000012
contig_16	GAFE01000013
contig_18	GAFE01000014
contig_19	GAFE01000015
contig_20	GAFE01000016
contig_21	GAFE01000017
contig_22	GAFE01000018
contig_23	GAFE01000019
contig_26	GAFE01000020
contig_27	GAFE01000021
contig_29	GAFE01000022
contig_30	GAFE01000023
contig_34	GAFE01000024
contig_35	GAFE01000025
contig_36	GAFE01000026
contig_37	GAFE01000027
contig_39	GAFE01000028
contig_40	GAFE01000029
contig_41	GAFE01000030
contig_42	GAFE01000031
contig_44	GAFE01000032
contig_45	GAFE01000033
contig_46	GAFE01000034
contig_47	GAFE01000035
contig_48	GAFE01000036
contig_51	GAFE01000037
contig_53	GAFE01000038
contig_54	GAFE01000039
contig_55	GAFE01000040
contig_56	GAFE01000041
contig_57	GAFE01000042
contig_58	GAFE01000043
contig_59	GAFE01000044
contig_60	GAFE01000045
contig_61	GAFE01000046
contig_62	GAFE01000047
contig_63	GAFE01000048
contig_64	GAFE01000049
contig_67	GAFE01000050
contig_68	GAFE01000051
contig_69	GAFE01000052
contig_70	GAFE01000053
contig_71	GAFE01000054
contig_72	GAFE01000055
contig_74	GAFE01000056
contig_75	GAFE01000057
contig_77	GAFE01000058
contig_78	GAFE01000059
contig_80	GAFE01000060
contig_81	GAFE01000061
contig_82	GAFE01000062
contig_83	GAFE01000063
contig_85	GAFE01000064
contig_86	GAFE01000065
contig_87	GAFE01000066
contig_88	GAFE01000067
contig_89	GAFE01000068
contig_90	GAFE01000069
contig_91	GAFE01000070
contig_92	GAFE01000071
contig_94	GAFE01000072
contig_95	GAFE01000073
contig_96	GAFE01000074
contig_97	GAFE01000075
contig_98	GAFE01000076
contig_101	GAFE01000077
contig_103	GAFE01000078
contig_104	GAFE01000079
contig_106	GAFE01000080
contig_108	GAFE01000081
contig_110	GAFE01000082
contig_111	GAFE01000083
contig_112	GAFE01000084
contig_113	GAFE01000085
contig_114	GAFE01000086
contig_115	GAFE01000087
contig_117	GAFE01000088
contig_118	GAFE01000089
contig_121	GAFE01000090
contig_123	GAFE01000091
contig_124	GAFE01000092
contig_127	GAFE01000093
contig_128	GAFE01000094
contig_129	GAFE01000095
contig_130	GAFE01000096
contig_131	GAFE01000097
contig_138	GAFE01000098
contig_139	GAFE01000099
contig_142	GAFE01000100
contig_143	GAFE01000101
contig_144	GAFE01000102
contig_145	GAFE01000103
contig_147	GAFE01000104
contig_148	GAFE01000105
contig_150	GAFE01000106
contig_151	GAFE01000107
contig_152	GAFE01000108
contig_153	GAFE01000109
contig_154	GAFE01000110
contig_155	GAFE01000111
contig_159	GAFE01000112
contig_160	GAFE01000113
contig_162	GAFE01000114
contig_163	GAFE01000115
contig_166	GAFE01000116
contig_167	GAFE01000117
contig_168	GAFE01000118
contig_169	GAFE01000119
contig_170	GAFE01000120
contig_171	GAFE01000121
contig_172	GAFE01000122
contig_173	GAFE01000123
contig_174	GAFE01000124
contig_175	GAFE01000125
contig_176	GAFE01000126
contig_177	GAFE01000127
contig_178	GAFE01000128
contig_179	GAFE01000129
contig_180	GAFE01000130
contig_182	GAFE01000131
contig_184	GAFE01000132
contig_185	GAFE01000133
contig_187	GAFE01000134
contig_188	GAFE01000135
contig_189	GAFE01000136
contig_190	GAFE01000137
contig_191	GAFE01000138
contig_193	GAFE01000139
contig_194	GAFE01000140
contig_195	GAFE01000141
contig_196	GAFE01000142
contig_197	GAFE01000143
contig_198	GAFE01000144
contig_199	GAFE01000145
contig_202	GAFE01000146
contig_203	GAFE01000147
contig_206	GAFE01000148
contig_207	GAFE01000149
contig_208	GAFE01000150
contig_209	GAFE01000151
contig_210	GAFE01000152
contig_211	GAFE01000153
contig_212	GAFE01000154
contig_213	GAFE01000155
contig_214	GAFE01000156
contig_215	GAFE01000157
contig_216	GAFE01000158
contig_217	GAFE01000159
contig_218	GAFE01000160
contig_219	GAFE01000161
contig_220	GAFE01000162
contig_222	GAFE01000163
contig_223	GAFE01000164
contig_224	GAFE01000165
contig_225	GAFE01000166
contig_227	GAFE01000167
contig_229	GAFE01000168
contig_230	GAFE01000169
contig_231	GAFE01000170
contig_232	GAFE01000171
contig_233	GAFE01000172
contig_236	GAFE01000173
contig_237	GAFE01000174
contig_238	GAFE01000175
contig_239	GAFE01000176
contig_241	GAFE01000177
contig_242	GAFE01000178
contig_243	GAFE01000179
contig_244	GAFE01000180
contig_246	GAFE01000181
contig_247	GAFE01000182
contig_249	GAFE01000183
contig_250	GAFE01000184
contig_251	GAFE01000185
contig_253	GAFE01000186
contig_254	GAFE01000187
contig_255	GAFE01000188
contig_257	GAFE01000189
contig_258	GAFE01000190
contig_259	GAFE01000191
contig_262	GAFE01000192
contig_263	GAFE01000193
contig_264	GAFE01000194
contig_266	GAFE01000195
contig_267	GAFE01000196
contig_268	GAFE01000197
contig_269	GAFE01000198
contig_270	GAFE01000199
contig_274	GAFE01000200
contig_275	GAFE01000201
contig_276	GAFE01000202
contig_278	GAFE01000203
contig_279	GAFE01000204
contig_280	GAFE01000205
contig_281	GAFE01000206
contig_283	GAFE01000207
contig_284	GAFE01000208
contig_285	GAFE01000209
contig_286	GAFE01000210
contig_287	GAFE01000211
contig_288	GAFE01000212
contig_290	GAFE01000213
contig_291	GAFE01000214
contig_293	GAFE01000215
contig_294	GAFE01000216
contig_296	GAFE01000217
contig_297	GAFE01000218
contig_298	GAFE01000219
contig_300	GAFE01000220
contig_301	GAFE01000221
contig_302	GAFE01000222
contig_303	GAFE01000223
contig_304	GAFE01000224
contig_305	GAFE01000225
contig_306	GAFE01000226
contig_307	GAFE01000227
contig_308	GAFE01000228
contig_309	GAFE01000229
contig_310	GAFE01000230
contig_311	GAFE01000231
contig_312	GAFE01000232
contig_313	GAFE01000233
contig_314	GAFE01000234
contig_316	GAFE01000235
contig_317	GAFE01000236
contig_320	GAFE01000237
contig_322	GAFE01000238
contig_323	GAFE01000239
contig_325	GAFE01000240
contig_326	GAFE01000241
contig_328	GAFE01000242
contig_329	GAFE01000243
contig_330	GAFE01000244
contig_331	GAFE01000245
contig_334	GAFE01000246
contig_335	GAFE01000247
contig_336	GAFE01000248
contig_337	GAFE01000249
contig_338	GAFE01000250
contig_341	GAFE01000251
contig_342	GAFE01000252
contig_343	GAFE01000253
contig_344	GAFE01000254
contig_345	GAFE01000255
contig_347	GAFE01000256
contig_348	GAFE01000257
contig_349	GAFE01000258
contig_350	GAFE01000259
contig_351	GAFE01000260
contig_352	GAFE01000261
contig_353	GAFE01000262
contig_355	GAFE01000263
contig_357	GAFE01000264
contig_358	GAFE01000265
contig_359	GAFE01000266
contig_361	GAFE01000267
contig_362	GAFE01000268
contig_363	GAFE01000269
contig_364	GAFE01000270
contig_368	GAFE01000271
contig_369	GAFE01000272
contig_370	GAFE01000273
contig_371	GAFE01000274
contig_373	GAFE01000275
contig_374	GAFE01000276
contig_376	GAFE01000277
contig_378	GAFE01000278
contig_379	GAFE01000279
contig_381	GAFE01000280
contig_382	GAFE01000281
contig_383	GAFE01000282
contig_386	GAFE01000283
contig_387	GAFE01000284
contig_389	GAFE01000285
contig_390	GAFE01000286
contig_391	GAFE01000287
contig_392	GAFE01000288
contig_393	GAFE01000289
contig_395	GAFE01000290
contig_396	GAFE01000291
contig_397	GAFE01000292
contig_399	GAFE01000293
contig_400	GAFE01000294
contig_401	GAFE01000295
contig_402	GAFE01000296
contig_403	GAFE01000297
contig_404	GAFE01000298
contig_405	GAFE01000299
contig_406	GAFE01000300
contig_408	GAFE01000301
contig_409	GAFE01000302
contig_411	GAFE01000303
contig_412	GAFE01000304
contig_413	GAFE01000305
contig_414	GAFE01000306
contig_415	GAFE01000307
contig_416	GAFE01000308
contig_418	GAFE01000309
contig_419	GAFE01000310
contig_420	GAFE01000311
contig_421	GAFE01000312
contig_422	GAFE01000313
contig_425	GAFE01000314
contig_426	GAFE01000315
contig_427	GAFE01000316
contig_428	GAFE01000317
contig_429	GAFE01000318
contig_430	GAFE01000319
contig_431	GAFE01000320
contig_433	GAFE01000321
contig_434	GAFE01000322
contig_435	GAFE01000323
contig_436	GAFE01000324
contig_437	GAFE01000325
contig_438	GAFE01000326
contig_439	GAFE01000327
contig_440	GAFE01000328
contig_442	GAFE01000329
contig_443	GAFE01000330
contig_444	GAFE01000331
contig_445	GAFE01000332
contig_446	GAFE01000333
contig_448	GAFE01000334
contig_449	GAFE01000335
contig_451	GAFE01000336
contig_452	GAFE01000337
contig_453	GAFE01000338
contig_454	GAFE01000339
contig_455	GAFE01000340
contig_456	GAFE01000341
contig_457	GAFE01000342
contig_458	GAFE01000343
contig_460	GAFE01000344
contig_461	GAFE01000345
contig_462	GAFE01000346
contig_464	GAFE01000347
contig_465	GAFE01000348
contig_466	GAFE01000349
contig_467	GAFE01000350
contig_468	GAFE01000351
contig_469	GAFE01000352
contig_470	GAFE01000353
contig_472	GAFE01000354
contig_473	GAFE01000355
contig_474	GAFE01000356
contig_475	GAFE01000357
contig_476	GAFE01000358
contig_478	GAFE01000359
contig_480	GAFE01000360
contig_481	GAFE01000361
contig_482	GAFE01000362
contig_485	GAFE01000363
contig_486	GAFE01000364
contig_487	GAFE01000365
contig_488	GAFE01000366
contig_489	GAFE01000367
contig_490	GAFE01000368
contig_491	GAFE01000369
contig_493	GAFE01000370
contig_495	GAFE01000371
contig_497	GAFE01000372
contig_498	GAFE01000373
contig_499	GAFE01000374
contig_500	GAFE01000375
contig_501	GAFE01000376
contig_502	GAFE01000377
contig_504	GAFE01000378
contig_506	GAFE01000379
contig_508	GAFE01000380
contig_509	GAFE01000381
contig_511	GAFE01000382
contig_513	GAFE01000383
contig_514	GAFE01000384
contig_515	GAFE01000385
contig_516	GAFE01000386
contig_519	GAFE01000387
contig_522	GAFE01000388
contig_523	GAFE01000389
contig_524	GAFE01000390
contig_525	GAFE01000391
contig_527	GAFE01000392
contig_528	GAFE01000393
contig_529	GAFE01000394
contig_530	GAFE01000395
contig_531	GAFE01000396
contig_533	GAFE01000397
contig_534	GAFE01000398
contig_535	GAFE01000399
contig_536	GAFE01000400
contig_537	GAFE01000401
contig_538	GAFE01000402
contig_539	GAFE01000403
contig_541	GAFE01000404
contig_542	GAFE01000405
contig_543	GAFE01000406
contig_545	GAFE01000407
contig_546	GAFE01000408
contig_547	GAFE01000409
contig_548	GAFE01000410
contig_549	GAFE01000411
contig_551	GAFE01000412
contig_553	GAFE01000413
contig_554	GAFE01000414
contig_555	GAFE01000415
contig_557	GAFE01000416
contig_558	GAFE01000417
contig_559	GAFE01000418
contig_560	GAFE01000419
contig_565	GAFE01000420
contig_568	GAFE01000421
contig_570	GAFE01000422
contig_571	GAFE01000423
contig_572	GAFE01000424
contig_574	GAFE01000425
contig_575	GAFE01000426
contig_576	GAFE01000427
contig_577	GAFE01000428
contig_578	GAFE01000429
contig_579	GAFE01000430
contig_580	GAFE01000431
contig_581	GAFE01000432
contig_582	GAFE01000433
contig_583	GAFE01000434
contig_584	GAFE01000435
contig_585	GAFE01000436
contig_587	GAFE01000437
contig_588	GAFE01000438
contig_589	GAFE01000439
contig_591	GAFE01000440
contig_592	GAFE01000441
contig_594	GAFE01000442
contig_595	GAFE01000443
contig_597	GAFE01000444
contig_598	GAFE01000445
contig_599	GAFE01000446
contig_600	GAFE01000447
contig_601	GAFE01000448
contig_602	GAFE01000449
contig_603	GAFE01000450
contig_604	GAFE01000451
contig_605	GAFE01000452
contig_606	GAFE01000453
contig_608	GAFE01000454
contig_609	GAFE01000455
contig_610	GAFE01000456
contig_611	GAFE01000457
contig_612	GAFE01000458
contig_614	GAFE01000459
contig_615	GAFE01000460
contig_617	GAFE01000461
contig_618	GAFE01000462
contig_619	GAFE01000463
contig_620	GAFE01000464
contig_621	GAFE01000465
contig_622	GAFE01000466
contig_623	GAFE01000467
contig_624	GAFE01000468
contig_625	GAFE01000469
contig_626	GAFE01000470
contig_627	GAFE01000471
contig_628	GAFE01000472
contig_629	GAFE01000473
contig_630	GAFE01000474
contig_631	GAFE01000475
contig_632	GAFE01000476
contig_633	GAFE01000477
contig_634	GAFE01000478
contig_635	GAFE01000479
contig_636	GAFE01000480
contig_637	GAFE01000481
contig_638	GAFE01000482
contig_639	GAFE01000483
contig_640	GAFE01000484
contig_641	GAFE01000485
contig_642	GAFE01000486
contig_643	GAFE01000487
contig_645	GAFE01000488
contig_646	GAFE01000489
contig_647	GAFE01000490
contig_648	GAFE01000491
contig_649	GAFE01000492
contig_650	GAFE01000493
contig_651	GAFE01000494
contig_653	GAFE01000495
contig_654	GAFE01000496
contig_655	GAFE01000497
contig_656	GAFE01000498
contig_657	GAFE01000499
contig_658	GAFE01000500
contig_660	GAFE01000501
contig_661	GAFE01000502
contig_662	GAFE01000503
contig_663	GAFE01000504
contig_665	GAFE01000505
contig_669	GAFE01000506
contig_670	GAFE01000507
contig_671	GAFE01000508
contig_673	GAFE01000509
contig_674	GAFE01000510
contig_677	GAFE01000511
contig_680	GAFE01000512
contig_681	GAFE01000513
contig_682	GAFE01000514
contig_683	GAFE01000515
contig_684	GAFE01000516
contig_685	GAFE01000517
contig_686	GAFE01000518
contig_687	GAFE01000519
contig_688	GAFE01000520
contig_691	GAFE01000521
contig_692	GAFE01000522
contig_693	GAFE01000523
contig_694	GAFE01000524
contig_695	GAFE01000525
contig_696	GAFE01000526
contig_697	GAFE01000527
contig_698	GAFE01000528
contig_699	GAFE01000529
contig_700	GAFE01000530
contig_701	GAFE01000531
contig_703	GAFE01000532
contig_704	GAFE01000533
contig_706	GAFE01000534
contig_707	GAFE01000535
contig_708	GAFE01000536
contig_709	GAFE01000537
contig_711	GAFE01000538
contig_712	GAFE01000539
contig_713	GAFE01000540
contig_714	GAFE01000541
contig_715	GAFE01000542
contig_716	GAFE01000543
contig_718	GAFE01000544
contig_721	GAFE01000545
contig_722	GAFE01000546
contig_725	GAFE01000547
contig_726	GAFE01000548
contig_727	GAFE01000549
contig_730	GAFE01000550
contig_731	GAFE01000551
contig_732	GAFE01000552
contig_733	GAFE01000553
contig_735	GAFE01000554
contig_736	GAFE01000555
contig_737	GAFE01000556
contig_738	GAFE01000557
contig_739	GAFE01000558
contig_742	GAFE01000559
contig_743	GAFE01000560
contig_744	GAFE01000561
contig_746	GAFE01000562
contig_747	GAFE01000563
contig_748	GAFE01000564
contig_750	GAFE01000565
contig_751	GAFE01000566
contig_752	GAFE01000567
contig_753	GAFE01000568
contig_754	GAFE01000569
contig_755	GAFE01000570
contig_758	GAFE01000571
contig_759	GAFE01000572
contig_760	GAFE01000573
contig_761	GAFE01000574
contig_762	GAFE01000575
contig_763	GAFE01000576
contig_764	GAFE01000577
contig_765	GAFE01000578
contig_768	GAFE01000579
contig_769	GAFE01000580
contig_770	GAFE01000581
contig_771	GAFE01000582
contig_772	GAFE01000583
contig_773	GAFE01000584
contig_774	GAFE01000585
contig_775	GAFE01000586
contig_776	GAFE01000587
contig_778	GAFE01000588
contig_780	GAFE01000589
contig_781	GAFE01000590
contig_782	GAFE01000591
contig_783	GAFE01000592
contig_786	GAFE01000593
contig_787	GAFE01000594
contig_789	GAFE01000595
contig_791	GAFE01000596
contig_792	GAFE01000597
contig_793	GAFE01000598
contig_794	GAFE01000599
contig_795	GAFE01000600
contig_796	GAFE01000601
contig_798	GAFE01000602
contig_799	GAFE01000603
contig_801	GAFE01000604
contig_802	GAFE01000605
contig_803	GAFE01000606
contig_804	GAFE01000607
contig_805	GAFE01000608
contig_807	GAFE01000609
contig_811	GAFE01000610
contig_812	GAFE01000611
contig_815	GAFE01000612
contig_818	GAFE01000613
contig_819	GAFE01000614
contig_820	GAFE01000615
contig_821	GAFE01000616
contig_823	GAFE01000617
contig_824	GAFE01000618
contig_825	GAFE01000619
contig_826	GAFE01000620
contig_827	GAFE01000621
contig_828	GAFE01000622
contig_829	GAFE01000623
contig_830	GAFE01000624
contig_831	GAFE01000625
contig_832	GAFE01000626
contig_833	GAFE01000627
contig_834	GAFE01000628
contig_835	GAFE01000629
contig_836	GAFE01000630
contig_837	GAFE01000631
contig_839	GAFE01000632
contig_840	GAFE01000633
contig_841	GAFE01000634
contig_843	GAFE01000635
contig_845	GAFE01000636
contig_846	GAFE01000637
contig_847	GAFE01000638
contig_848	GAFE01000639
contig_849	GAFE01000640
contig_850	GAFE01000641
contig_851	GAFE01000642
contig_853	GAFE01000643
contig_854	GAFE01000644
contig_855	GAFE01000645
contig_856	GAFE01000646
contig_858	GAFE01000647
contig_859	GAFE01000648
contig_860	GAFE01000649
contig_861	GAFE01000650
contig_862	GAFE01000651
contig_863	GAFE01000652
contig_864	GAFE01000653
contig_866	GAFE01000654
contig_867	GAFE01000655
contig_868	GAFE01000656
contig_869	GAFE01000657
contig_870	GAFE01000658
contig_874	GAFE01000659
contig_875	GAFE01000660
contig_877	GAFE01000661
contig_879	GAFE01000662
contig_880	GAFE01000663
contig_882	GAFE01000664
contig_883	GAFE01000665
contig_884	GAFE01000666
contig_885	GAFE01000667
contig_886	GAFE01000668
contig_887	GAFE01000669
contig_888	GAFE01000670
contig_889	GAFE01000671
contig_891	GAFE01000672
contig_892	GAFE01000673
contig_893	GAFE01000674
contig_894	GAFE01000675
contig_895	GAFE01000676
contig_896	GAFE01000677
contig_897	GAFE01000678
contig_899	GAFE01000679
contig_900	GAFE01000680
contig_901	GAFE01000681
contig_902	GAFE01000682
contig_903	GAFE01000683
contig_904	GAFE01000684
contig_905	GAFE01000685
contig_907	GAFE01000686
contig_908	GAFE01000687
contig_909	GAFE01000688
contig_910	GAFE01000689
contig_911	GAFE01000690
contig_915	GAFE01000691
contig_916	GAFE01000692
contig_919	GAFE01000693
contig_920	GAFE01000694
contig_922	GAFE01000695
contig_924	GAFE01000696
contig_926	GAFE01000697
contig_927	GAFE01000698
contig_928	GAFE01000699
contig_929	GAFE01000700
contig_930	GAFE01000701
contig_933	GAFE01000702
contig_934	GAFE01000703
contig_937	GAFE01000704
contig_941	GAFE01000705
contig_942	GAFE01000706
contig_944	GAFE01000707
contig_945	GAFE01000708
contig_946	GAFE01000709
contig_947	GAFE01000710
contig_953	GAFE01000711
contig_954	GAFE01000712
contig_955	GAFE01000713
contig_956	GAFE01000714
contig_957	GAFE01000715
contig_959	GAFE01000716
contig_960	GAFE01000717
contig_961	GAFE01000718
contig_963	GAFE01000719
contig_964	GAFE01000720
contig_965	GAFE01000721
contig_966	GAFE01000722
contig_967	GAFE01000723
contig_968	GAFE01000724
contig_969	GAFE01000725
contig_973	GAFE01000726
contig_975	GAFE01000727
contig_976	GAFE01000728
contig_977	GAFE01000729
contig_978	GAFE01000730
contig_979	GAFE01000731
contig_980	GAFE01000732
contig_981	GAFE01000733
contig_982	GAFE01000734
contig_983	GAFE01000735
contig_984	GAFE01000736
contig_986	GAFE01000737
contig_987	GAFE01000738
contig_988	GAFE01000739
contig_989	GAFE01000740
contig_990	GAFE01000741
contig_991	GAFE01000742
contig_992	GAFE01000743
contig_994	GAFE01000744
contig_995	GAFE01000745
contig_996	GAFE01000746
contig_998	GAFE01000747
contig_999	GAFE01000748
contig_1000	GAFE01000749
contig_1001	GAFE01000750
contig_1003	GAFE01000751
contig_1004	GAFE01000752
contig_1005	GAFE01000753
contig_1006	GAFE01000754
contig_1010	GAFE01000755
contig_1011	GAFE01000756
contig_1012	GAFE01000757
contig_1013	GAFE01000758
contig_1014	GAFE01000759
contig_1017	GAFE01000760
contig_1018	GAFE01000761
contig_1019	GAFE01000762
contig_1020	GAFE01000763
contig_1021	GAFE01000764
contig_1023	GAFE01000765
contig_1025	GAFE01000766
contig_1026	GAFE01000767
contig_1029	GAFE01000768
contig_1031	GAFE01000769
contig_1032	GAFE01000770
contig_1033	GAFE01000771
contig_1034	GAFE01000772
contig_1035	GAFE01000773
contig_1036	GAFE01000774
contig_1038	GAFE01000775
contig_1040	GAFE01000776
contig_1041	GAFE01000777
contig_1042	GAFE01000778
contig_1045	GAFE01000779
contig_1046	GAFE01000780
contig_1047	GAFE01000781
contig_1048	GAFE01000782
contig_1049	GAFE01000783
contig_1051	GAFE01000784
contig_1052	GAFE01000785
contig_1054	GAFE01000786
contig_1055	GAFE01000787
contig_1056	GAFE01000788
contig_1057	GAFE01000789
contig_1058	GAFE01000790
contig_1059	GAFE01000791
contig_1060	GAFE01000792
contig_1061	GAFE01000793
contig_1063	GAFE01000794
contig_1065	GAFE01000795
contig_1066	GAFE01000796
contig_1068	GAFE01000797
contig_1069	GAFE01000798
contig_1070	GAFE01000799
contig_1071	GAFE01000800
contig_1072	GAFE01000801
contig_1073	GAFE01000802
contig_1074	GAFE01000803
contig_1076	GAFE01000804
contig_1080	GAFE01000805
contig_1081	GAFE01000806
contig_1082	GAFE01000807
contig_1083	GAFE01000808
contig_1085	GAFE01000809
contig_1086	GAFE01000810
contig_1087	GAFE01000811
contig_1088	GAFE01000812
contig_1089	GAFE01000813
contig_1090	GAFE01000814
contig_1092	GAFE01000815
contig_1093	GAFE01000816
contig_1094	GAFE01000817
contig_1096	GAFE01000818
contig_1097	GAFE01000819
contig_1100	GAFE01000820
contig_1101	GAFE01000821
contig_1102	GAFE01000822
contig_1103	GAFE01000823
contig_1104	GAFE01000824
contig_1105	GAFE01000825
contig_1106	GAFE01000826
contig_1107	GAFE01000827
contig_1108	GAFE01000828
contig_1109	GAFE01000829
contig_1110	GAFE01000830
contig_1111	GAFE01000831
contig_1112	GAFE01000832
contig_1113	GAFE01000833
contig_1115	GAFE01000834
contig_1116	GAFE01000835
contig_1118	GAFE01000836
contig_1119	GAFE01000837
contig_1120	GAFE01000838
contig_1123	GAFE01000839
contig_1124	GAFE01000840
contig_1126	GAFE01000841
contig_1127	GAFE01000842
contig_1128	GAFE01000843
contig_1129	GAFE01000844
contig_1130	GAFE01000845
contig_1131	GAFE01000846
contig_1132	GAFE01000847
contig_1133	GAFE01000848
contig_1134	GAFE01000849
contig_1135	GAFE01000850
contig_1136	GAFE01000851
contig_1137	GAFE01000852
contig_1138	GAFE01000853
contig_1140	GAFE01000854
contig_1141	GAFE01000855
contig_1142	GAFE01000856
contig_1144	GAFE01000857
contig_1146	GAFE01000858
contig_1147	GAFE01000859
contig_1148	GAFE01000860
contig_1150	GAFE01000861
contig_1151	GAFE01000862
contig_1152	GAFE01000863
contig_1153	GAFE01000864
contig_1155	GAFE01000865
contig_1157	GAFE01000866
contig_1158	GAFE01000867
contig_1159	GAFE01000868
contig_1160	GAFE01000869
contig_1161	GAFE01000870
contig_1162	GAFE01000871
contig_1163	GAFE01000872
contig_1164	GAFE01000873
contig_1165	GAFE01000874
contig_1166	GAFE01000875
contig_1167	GAFE01000876
contig_1168	GAFE01000877
contig_1170	GAFE01000878
contig_1171	GAFE01000879
contig_1172	GAFE01000880
contig_1173	GAFE01000881
contig_1175	GAFE01000882
contig_1176	GAFE01000883
contig_1177	GAFE01000884
contig_1179	GAFE01000885
contig_1180	GAFE01000886
contig_1181	GAFE01000887
contig_1182	GAFE01000888
contig_1184	GAFE01000889
contig_1185	GAFE01000890
contig_1186	GAFE01000891
contig_1187	GAFE01000892
contig_1188	GAFE01000893
contig_1190	GAFE01000894
contig_1191	GAFE01000895
contig_1192	GAFE01000896
contig_1194	GAFE01000897
contig_1195	GAFE01000898
contig_1196	GAFE01000899
contig_1198	GAFE01000900
contig_1200	GAFE01000901
contig_1202	GAFE01000902
contig_1204	GAFE01000903
contig_1205	GAFE01000904
contig_1207	GAFE01000905
contig_1209	GAFE01000906
contig_1210	GAFE01000907
contig_1211	GAFE01000908
contig_1213	GAFE01000909
contig_1214	GAFE01000910
contig_1215	GAFE01000911
contig_1217	GAFE01000912
contig_1218	GAFE01000913
contig_1220	GAFE01000914
contig_1221	GAFE01000915
contig_1224	GAFE01000916
contig_1226	GAFE01000917
contig_1227	GAFE01000918
contig_1228	GAFE01000919
contig_1229	GAFE01000920
contig_1230	GAFE01000921
contig_1231	GAFE01000922
contig_1232	GAFE01000923
contig_1233	GAFE01000924
contig_1234	GAFE01000925
contig_1235	GAFE01000926
contig_1236	GAFE01000927
contig_1237	GAFE01000928
contig_1238	GAFE01000929
contig_1239	GAFE01000930
contig_1240	GAFE01000931
contig_1241	GAFE01000932
contig_1242	GAFE01000933
contig_1243	GAFE01000934
contig_1245	GAFE01000935
contig_1246	GAFE01000936
contig_1250	GAFE01000937
contig_1252	GAFE01000938
contig_1255	GAFE01000939
contig_1256	GAFE01000940
contig_1257	GAFE01000941
contig_1258	GAFE01000942
contig_1259	GAFE01000943
contig_1260	GAFE01000944
contig_1261	GAFE01000945
contig_1262	GAFE01000946
contig_1263	GAFE01000947
contig_1264	GAFE01000948
contig_1265	GAFE01000949
contig_1266	GAFE01000950
contig_1267	GAFE01000951
contig_1268	GAFE01000952
contig_1269	GAFE01000953
contig_1270	GAFE01000954
contig_1271	GAFE01000955
contig_1272	GAFE01000956
contig_1273	GAFE01000957
contig_1274	GAFE01000958
contig_1277	GAFE01000959
contig_1278	GAFE01000960
contig_1280	GAFE01000961
contig_1281	GAFE01000962
contig_1282	GAFE01000963
contig_1283	GAFE01000964
contig_1286	GAFE01000965
contig_1287	GAFE01000966
contig_1288	GAFE01000967
contig_1289	GAFE01000968
contig_1290	GAFE01000969
contig_1291	GAFE01000970
contig_1292	GAFE01000971
contig_1294	GAFE01000972
contig_1295	GAFE01000973
contig_1296	GAFE01000974
contig_1297	GAFE01000975
contig_1298	GAFE01000976
contig_1299	GAFE01000977
contig_1301	GAFE01000978
contig_1302	GAFE01000979
contig_1303	GAFE01000980
contig_1304	GAFE01000981
contig_1305	GAFE01000982
contig_1306	GAFE01000983
contig_1307	GAFE01000984
contig_1310	GAFE01000985
contig_1311	GAFE01000986
contig_1312	GAFE01000987
contig_1313	GAFE01000988
contig_1314	GAFE01000989
contig_1315	GAFE01000990
contig_1316	GAFE01000991
contig_1320	GAFE01000992
contig_1322	GAFE01000993
contig_1324	GAFE01000994
contig_1327	GAFE01000995
contig_1330	GAFE01000996
contig_1331	GAFE01000997
contig_1334	GAFE01000998
contig_1336	GAFE01000999
contig_1337	GAFE01001000
contig_1338	GAFE01001001
contig_1340	GAFE01001002
contig_1343	GAFE01001003
contig_1344	GAFE01001004
contig_1345	GAFE01001005
contig_1346	GAFE01001006
contig_1347	GAFE01001007
contig_1348	GAFE01001008
contig_1349	GAFE01001009
contig_1351	GAFE01001010
contig_1352	GAFE01001011
contig_1353	GAFE01001012
contig_1354	GAFE01001013
contig_1355	GAFE01001014
contig_1356	GAFE01001015
contig_1357	GAFE01001016
contig_1358	GAFE01001017
contig_1359	GAFE01001018
contig_1360	GAFE01001019
contig_1361	GAFE01001020
contig_1362	GAFE01001021
contig_1363	GAFE01001022
contig_1366	GAFE01001023
contig_1368	GAFE01001024
contig_1372	GAFE01001025
contig_1373	GAFE01001026
contig_1376	GAFE01001027
contig_1377	GAFE01001028
contig_1379	GAFE01001029
contig_1384	GAFE01001030
contig_1385	GAFE01001031
contig_1386	GAFE01001032
contig_1387	GAFE01001033
contig_1388	GAFE01001034
contig_1389	GAFE01001035
contig_1390	GAFE01001036
contig_1391	GAFE01001037
contig_1393	GAFE01001038
contig_1394	GAFE01001039
contig_1395	GAFE01001040
contig_1397	GAFE01001041
contig_1398	GAFE01001042
contig_1399	GAFE01001043
contig_1400	GAFE01001044
contig_1401	GAFE01001045
contig_1402	GAFE01001046
contig_1403	GAFE01001047
contig_1405	GAFE01001048
contig_1406	GAFE01001049
contig_1407	GAFE01001050
contig_1408	GAFE01001051
contig_1410	GAFE01001052
contig_1412	GAFE01001053
contig_1413	GAFE01001054
contig_1415	GAFE01001055
contig_1416	GAFE01001056
contig_1418	GAFE01001057
contig_1419	GAFE01001058
contig_1420	GAFE01001059
contig_1421	GAFE01001060
contig_1422	GAFE01001061
contig_1423	GAFE01001062
contig_1424	GAFE01001063
contig_1425	GAFE01001064
contig_1426	GAFE01001065
contig_1427	GAFE01001066
contig_1428	GAFE01001067
contig_1429	GAFE01001068
contig_1430	GAFE01001069
contig_1431	GAFE01001070
contig_1432	GAFE01001071
contig_1433	GAFE01001072
contig_1434	GAFE01001073
contig_1435	GAFE01001074
contig_1436	GAFE01001075
contig_1437	GAFE01001076
contig_1438	GAFE01001077
contig_1439	GAFE01001078
contig_1440	GAFE01001079
contig_1441	GAFE01001080
contig_1442	GAFE01001081
contig_1443	GAFE01001082
contig_1444	GAFE01001083
contig_1445	GAFE01001084
contig_1446	GAFE01001085
contig_1447	GAFE01001086
contig_1448	GAFE01001087
contig_1449	GAFE01001088
contig_1450	GAFE01001089
contig_1452	GAFE01001090
contig_1453	GAFE01001091
contig_1455	GAFE01001092
contig_1457	GAFE01001093
contig_1458	GAFE01001094
contig_1460	GAFE01001095
contig_1461	GAFE01001096
contig_1462	GAFE01001097
contig_1463	GAFE01001098
contig_1464	GAFE01001099
contig_1467	GAFE01001100
contig_1468	GAFE01001101
contig_1469	GAFE01001102
contig_1470	GAFE01001103
contig_1473	GAFE01001104
contig_1475	GAFE01001105
contig_1476	GAFE01001106
contig_1478	GAFE01001107
contig_1479	GAFE01001108
contig_1480	GAFE01001109
contig_1482	GAFE01001110
contig_1486	GAFE01001111
contig_1487	GAFE01001112
contig_1488	GAFE01001113
contig_1489	GAFE01001114
contig_1490	GAFE01001115
contig_1493	GAFE01001116
contig_1494	GAFE01001117
contig_1497	GAFE01001118
contig_1498	GAFE01001119
contig_1499	GAFE01001120
contig_1500	GAFE01001121
contig_1501	GAFE01001122
contig_1503	GAFE01001123
contig_1504	GAFE01001124
contig_1505	GAFE01001125
contig_1507	GAFE01001126
contig_1508	GAFE01001127
contig_1509	GAFE01001128
contig_1510	GAFE01001129
contig_1512	GAFE01001130
contig_1514	GAFE01001131
contig_1515	GAFE01001132
contig_1521	GAFE01001133
contig_1522	GAFE01001134
contig_1524	GAFE01001135
contig_1527	GAFE01001136
contig_1528	GAFE01001137
contig_1529	GAFE01001138
contig_1530	GAFE01001139
contig_1531	GAFE01001140
contig_1532	GAFE01001141
contig_1533	GAFE01001142
contig_1534	GAFE01001143
contig_1535	GAFE01001144
contig_1536	GAFE01001145
contig_1537	GAFE01001146
contig_1539	GAFE01001147
contig_1540	GAFE01001148
contig_1541	GAFE01001149
contig_1542	GAFE01001150
contig_1543	GAFE01001151
contig_1545	GAFE01001152
contig_1546	GAFE01001153
contig_1547	GAFE01001154
contig_1548	GAFE01001155
contig_1549	GAFE01001156
contig_1550	GAFE01001157
contig_1551	GAFE01001158
contig_1552	GAFE01001159
contig_1553	GAFE01001160
contig_1554	GAFE01001161
contig_1555	GAFE01001162
contig_1557	GAFE01001163
contig_1558	GAFE01001164
contig_1559	GAFE01001165
contig_1560	GAFE01001166
contig_1561	GAFE01001167
contig_1562	GAFE01001168
contig_1563	GAFE01001169
contig_1564	GAFE01001170
contig_1566	GAFE01001171
contig_1567	GAFE01001172
contig_1568	GAFE01001173
contig_1569	GAFE01001174
contig_1570	GAFE01001175
contig_1571	GAFE01001176
contig_1572	GAFE01001177
contig_1573	GAFE01001178
contig_1576	GAFE01001179
contig_1578	GAFE01001180
contig_1579	GAFE01001181
contig_1581	GAFE01001182
contig_1582	GAFE01001183
contig_1583	GAFE01001184
contig_1584	GAFE01001185
contig_1585	GAFE01001186
contig_1590	GAFE01001187
contig_1591	GAFE01001188
contig_1592	GAFE01001189
contig_1595	GAFE01001190
contig_1596	GAFE01001191
contig_1597	GAFE01001192
contig_1598	GAFE01001193
contig_1599	GAFE01001194
contig_1600	GAFE01001195
contig_1602	GAFE01001196
contig_1604	GAFE01001197
contig_1605	GAFE01001198
contig_1607	GAFE01001199
contig_1608	GAFE01001200
contig_1609	GAFE01001201
contig_1610	GAFE01001202
contig_1612	GAFE01001203
contig_1614	GAFE01001204
contig_1615	GAFE01001205
contig_1616	GAFE01001206
contig_1618	GAFE01001207
contig_1619	GAFE01001208
contig_1620	GAFE01001209
contig_1622	GAFE01001210
contig_1624	GAFE01001211
contig_1625	GAFE01001212
contig_1627	GAFE01001213
contig_1628	GAFE01001214
contig_1630	GAFE01001215
contig_1631	GAFE01001216
contig_1632	GAFE01001217
contig_1633	GAFE01001218
contig_1634	GAFE01001219
contig_1637	GAFE01001220
contig_1638	GAFE01001221
contig_1639	GAFE01001222
contig_1640	GAFE01001223
contig_1641	GAFE01001224
contig_1642	GAFE01001225
contig_1643	GAFE01001226
contig_1645	GAFE01001227
contig_1646	GAFE01001228
contig_1648	GAFE01001229
contig_1649	GAFE01001230
contig_1650	GAFE01001231
contig_1651	GAFE01001232
contig_1653	GAFE01001233
contig_1654	GAFE01001234
contig_1658	GAFE01001235
contig_1659	GAFE01001236
contig_1661	GAFE01001237
contig_1662	GAFE01001238
contig_1666	GAFE01001239
contig_1667	GAFE01001240
contig_1668	GAFE01001241
contig_1671	GAFE01001242
contig_1672	GAFE01001243
contig_1674	GAFE01001244
contig_1675	GAFE01001245
contig_1676	GAFE01001246
contig_1678	GAFE01001247
contig_1680	GAFE01001248
contig_1683	GAFE01001249
contig_1685	GAFE01001250
contig_1686	GAFE01001251
contig_1687	GAFE01001252
contig_1689	GAFE01001253
contig_1690	GAFE01001254
contig_1691	GAFE01001255
contig_1692	GAFE01001256
contig_1693	GAFE01001257
contig_1696	GAFE01001258
contig_1698	GAFE01001259
contig_1699	GAFE01001260
contig_1700	GAFE01001261
contig_1701	GAFE01001262
contig_1702	GAFE01001263
contig_1703	GAFE01001264
contig_1707	GAFE01001265
contig_1710	GAFE01001266
contig_1711	GAFE01001267
contig_1712	GAFE01001268
contig_1713	GAFE01001269
contig_1714	GAFE01001270
contig_1715	GAFE01001271
contig_1718	GAFE01001272
contig_1719	GAFE01001273
contig_1720	GAFE01001274
contig_1722	GAFE01001275
contig_1724	GAFE01001276
contig_1725	GAFE01001277
contig_1726	GAFE01001278
contig_1727	GAFE01001279
contig_1728	GAFE01001280
contig_1729	GAFE01001281
contig_1732	GAFE01001282
contig_1733	GAFE01001283
contig_1735	GAFE01001284
contig_1737	GAFE01001285
contig_1738	GAFE01001286
contig_1739	GAFE01001287
contig_1740	GAFE01001288
contig_1742	GAFE01001289
contig_1743	GAFE01001290
contig_1745	GAFE01001291
contig_1746	GAFE01001292
contig_1747	GAFE01001293
contig_1749	GAFE01001294
contig_1750	GAFE01001295
contig_1754	GAFE01001296
contig_1755	GAFE01001297
contig_1756	GAFE01001298
contig_1757	GAFE01001299
contig_1758	GAFE01001300
contig_1759	GAFE01001301
contig_1760	GAFE01001302
contig_1762	GAFE01001303
contig_1763	GAFE01001304
contig_1765	GAFE01001305
contig_1766	GAFE01001306
contig_1768	GAFE01001307
contig_1769	GAFE01001308
contig_1770	GAFE01001309
contig_1771	GAFE01001310
contig_1772	GAFE01001311
contig_1773	GAFE01001312
contig_1774	GAFE01001313
contig_1775	GAFE01001314
contig_1776	GAFE01001315
contig_1777	GAFE01001316
contig_1779	GAFE01001317
contig_1780	GAFE01001318
contig_1781	GAFE01001319
contig_1782	GAFE01001320
contig_1787	GAFE01001321
contig_1788	GAFE01001322
contig_1789	GAFE01001323
contig_1790	GAFE01001324
contig_1791	GAFE01001325
contig_1794	GAFE01001326
contig_1797	GAFE01001327
contig_1799	GAFE01001328
contig_1800	GAFE01001329
contig_1801	GAFE01001330
contig_1803	GAFE01001331
contig_1804	GAFE01001332
contig_1806	GAFE01001333
contig_1808	GAFE01001334
contig_1809	GAFE01001335
contig_1810	GAFE01001336
contig_1811	GAFE01001337
contig_1812	GAFE01001338
contig_1813	GAFE01001339
contig_1814	GAFE01001340
contig_1815	GAFE01001341
contig_1816	GAFE01001342
contig_1817	GAFE01001343
contig_1818	GAFE01001344
contig_1819	GAFE01001345
contig_1820	GAFE01001346
contig_1822	GAFE01001347
contig_1823	GAFE01001348
contig_1824	GAFE01001349
contig_1825	GAFE01001350
contig_1826	GAFE01001351
contig_1827	GAFE01001352
contig_1828	GAFE01001353
contig_1829	GAFE01001354
contig_1830	GAFE01001355
contig_1831	GAFE01001356
contig_1832	GAFE01001357
contig_1833	GAFE01001358
contig_1840	GAFE01001359
contig_1841	GAFE01001360
contig_1843	GAFE01001361
contig_1844	GAFE01001362
contig_1845	GAFE01001363
contig_1846	GAFE01001364
contig_1847	GAFE01001365
contig_1849	GAFE01001366
contig_1853	GAFE01001367
contig_1854	GAFE01001368
contig_1855	GAFE01001369
contig_1856	GAFE01001370
contig_1857	GAFE01001371
contig_1859	GAFE01001372
contig_1860	GAFE01001373
contig_1861	GAFE01001374
contig_1862	GAFE01001375
contig_1864	GAFE01001376
contig_1865	GAFE01001377
contig_1867	GAFE01001378
contig_1868	GAFE01001379
contig_1869	GAFE01001380
contig_1870	GAFE01001381
contig_1871	GAFE01001382
contig_1872	GAFE01001383
contig_1873	GAFE01001384
contig_1875	GAFE01001385
contig_1876	GAFE01001386
contig_1880	GAFE01001387
contig_1881	GAFE01001388
contig_1882	GAFE01001389
contig_1884	GAFE01001390
contig_1885	GAFE01001391
contig_1886	GAFE01001392
contig_1887	GAFE01001393
contig_1889	GAFE01001394
contig_1890	GAFE01001395
contig_1892	GAFE01001396
contig_1895	GAFE01001397
contig_1896	GAFE01001398
contig_1897	GAFE01001399
contig_1898	GAFE01001400
contig_1899	GAFE01001401
contig_1900	GAFE01001402
contig_1901	GAFE01001403
contig_1904	GAFE01001404
contig_1905	GAFE01001405
contig_1906	GAFE01001406
contig_1907	GAFE01001407
contig_1908	GAFE01001408
contig_1909	GAFE01001409
contig_1911	GAFE01001410
contig_1912	GAFE01001411
contig_1913	GAFE01001412
contig_1914	GAFE01001413
contig_1915	GAFE01001414
contig_1917	GAFE01001415
contig_1918	GAFE01001416
contig_1919	GAFE01001417
contig_1921	GAFE01001418
contig_1922	GAFE01001419
contig_1924	GAFE01001420
contig_1926	GAFE01001421
contig_1929	GAFE01001422
contig_1932	GAFE01001423
contig_1933	GAFE01001424
contig_1934	GAFE01001425
contig_1935	GAFE01001426
contig_1937	GAFE01001427
contig_1938	GAFE01001428
contig_1940	GAFE01001429
contig_1942	GAFE01001430
contig_1944	GAFE01001431
contig_1946	GAFE01001432
contig_1947	GAFE01001433
contig_1949	GAFE01001434
contig_1950	GAFE01001435
contig_1951	GAFE01001436
contig_1953	GAFE01001437
contig_1955	GAFE01001438
contig_1956	GAFE01001439
contig_1958	GAFE01001440
contig_1959	GAFE01001441
contig_1961	GAFE01001442
contig_1962	GAFE01001443
contig_1964	GAFE01001444
contig_1966	GAFE01001445
contig_1967	GAFE01001446
contig_1968	GAFE01001447
contig_1971	GAFE01001448
contig_1972	GAFE01001449
contig_1973	GAFE01001450
contig_1975	GAFE01001451
contig_1976	GAFE01001452
contig_1977	GAFE01001453
contig_1978	GAFE01001454
contig_1979	GAFE01001455
contig_1980	GAFE01001456
contig_1981	GAFE01001457
contig_1982	GAFE01001458
contig_1983	GAFE01001459
contig_1984	GAFE01001460
contig_1985	GAFE01001461
contig_1986	GAFE01001462
contig_1989	GAFE01001463
contig_1990	GAFE01001464
contig_1991	GAFE01001465
contig_1992	GAFE01001466
contig_1993	GAFE01001467
contig_1995	GAFE01001468
contig_1996	GAFE01001469
contig_1997	GAFE01001470
contig_1999	GAFE01001471
contig_2001	GAFE01001472
contig_2002	GAFE01001473
contig_2003	GAFE01001474
contig_2004	GAFE01001475
contig_2005	GAFE01001476
contig_2006	GAFE01001477
contig_2010	GAFE01001478
contig_2011	GAFE01001479
contig_2012	GAFE01001480
contig_2013	GAFE01001481
contig_2017	GAFE01001482
contig_2018	GAFE01001483
contig_2019	GAFE01001484
contig_2021	GAFE01001485
contig_2022	GAFE01001486
contig_2026	GAFE01001487
contig_2027	GAFE01001488
contig_2028	GAFE01001489
contig_2030	GAFE01001490
contig_2031	GAFE01001491
contig_2032	GAFE01001492
contig_2033	GAFE01001493
contig_2035	GAFE01001494
contig_2036	GAFE01001495
contig_2037	GAFE01001496
contig_2038	GAFE01001497
contig_2039	GAFE01001498
contig_2040	GAFE01001499
contig_2041	GAFE01001500
contig_2042	GAFE01001501
contig_2044	GAFE01001502
contig_2045	GAFE01001503
contig_2046	GAFE01001504
contig_2047	GAFE01001505
contig_2048	GAFE01001506
contig_2050	GAFE01001507
contig_2051	GAFE01001508
contig_2053	GAFE01001509
contig_2054	GAFE01001510
contig_2058	GAFE01001511
contig_2059	GAFE01001512
contig_2060	GAFE01001513
contig_2061	GAFE01001514
contig_2062	GAFE01001515
contig_2063	GAFE01001516
contig_2064	GAFE01001517
contig_2065	GAFE01001518
contig_2066	GAFE01001519
contig_2067	GAFE01001520
contig_2069	GAFE01001521
contig_2070	GAFE01001522
contig_2071	GAFE01001523
contig_2072	GAFE01001524
contig_2073	GAFE01001525
contig_2078	GAFE01001526
contig_2079	GAFE01001527
contig_2080	GAFE01001528
contig_2082	GAFE01001529
contig_2085	GAFE01001530
contig_2086	GAFE01001531
contig_2087	GAFE01001532
contig_2088	GAFE01001533
contig_2089	GAFE01001534
contig_2090	GAFE01001535
contig_2091	GAFE01001536
contig_2092	GAFE01001537
contig_2093	GAFE01001538
contig_2094	GAFE01001539
contig_2096	GAFE01001540
contig_2097	GAFE01001541
contig_2098	GAFE01001542
contig_2099	GAFE01001543
contig_2100	GAFE01001544
contig_2101	GAFE01001545
contig_2102	GAFE01001546
contig_2103	GAFE01001547
contig_2104	GAFE01001548
contig_2105	GAFE01001549
contig_2106	GAFE01001550
contig_2107	GAFE01001551
contig_2108	GAFE01001552
contig_2109	GAFE01001553
contig_2110	GAFE01001554
contig_2111	GAFE01001555
contig_2113	GAFE01001556
contig_2114	GAFE01001557
contig_2118	GAFE01001558
contig_2120	GAFE01001559
contig_2123	GAFE01001560
contig_2127	GAFE01001561
contig_2129	GAFE01001562
contig_2130	GAFE01001563
contig_2132	GAFE01001564
contig_2133	GAFE01001565
contig_2134	GAFE01001566
contig_2137	GAFE01001567
contig_2139	GAFE01001568
contig_2140	GAFE01001569
contig_2141	GAFE01001570
contig_2142	GAFE01001571
contig_2143	GAFE01001572
contig_2144	GAFE01001573
contig_2145	GAFE01001574
contig_2146	GAFE01001575
contig_2147	GAFE01001576
contig_2149	GAFE01001577
contig_2150	GAFE01001578
contig_2152	GAFE01001579
contig_2154	GAFE01001580
contig_2156	GAFE01001581
contig_2157	GAFE01001582
contig_2158	GAFE01001583
contig_2160	GAFE01001584
contig_2161	GAFE01001585
contig_2163	GAFE01001586
contig_2164	GAFE01001587
contig_2166	GAFE01001588
contig_2167	GAFE01001589
contig_2168	GAFE01001590
contig_2169	GAFE01001591
contig_2170	GAFE01001592
contig_2171	GAFE01001593
contig_2172	GAFE01001594
contig_2173	GAFE01001595
contig_2174	GAFE01001596
contig_2175	GAFE01001597
contig_2180	GAFE01001598
contig_2181	GAFE01001599
contig_2182	GAFE01001600
contig_2183	GAFE01001601
contig_2185	GAFE01001602
contig_2188	GAFE01001603
contig_2190	GAFE01001604
contig_2192	GAFE01001605
contig_2193	GAFE01001606
contig_2194	GAFE01001607
contig_2195	GAFE01001608
contig_2196	GAFE01001609
contig_2197	GAFE01001610
contig_2198	GAFE01001611
contig_2203	GAFE01001612
contig_2205	GAFE01001613
contig_2207	GAFE01001614
contig_2208	GAFE01001615
contig_2209	GAFE01001616
contig_2210	GAFE01001617
contig_2211	GAFE01001618
contig_2212	GAFE01001619
contig_2213	GAFE01001620
contig_2214	GAFE01001621
contig_2215	GAFE01001622
contig_2216	GAFE01001623
contig_2217	GAFE01001624
contig_2219	GAFE01001625
contig_2220	GAFE01001626
contig_2221	GAFE01001627
contig_2222	GAFE01001628
contig_2223	GAFE01001629
contig_2224	GAFE01001630
contig_2225	GAFE01001631
contig_2226	GAFE01001632
contig_2227	GAFE01001633
contig_2228	GAFE01001634
contig_2229	GAFE01001635
contig_2230	GAFE01001636
contig_2231	GAFE01001637
contig_2232	GAFE01001638
contig_2233	GAFE01001639
contig_2234	GAFE01001640
contig_2235	GAFE01001641
contig_2236	GAFE01001642
contig_2237	GAFE01001643
contig_2239	GAFE01001644
contig_2241	GAFE01001645
contig_2242	GAFE01001646
contig_2243	GAFE01001647
contig_2245	GAFE01001648
contig_2247	GAFE01001649
contig_2248	GAFE01001650
contig_2250	GAFE01001651
contig_2251	GAFE01001652
contig_2252	GAFE01001653
contig_2253	GAFE01001654
contig_2255	GAFE01001655
contig_2256	GAFE01001656
contig_2257	GAFE01001657
contig_2260	GAFE01001658
contig_2261	GAFE01001659
contig_2262	GAFE01001660
contig_2263	GAFE01001661
contig_2264	GAFE01001662
contig_2265	GAFE01001663
contig_2266	GAFE01001664
contig_2268	GAFE01001665
contig_2269	GAFE01001666
contig_2270	GAFE01001667
contig_2272	GAFE01001668
contig_2273	GAFE01001669
contig_2274	GAFE01001670
contig_2275	GAFE01001671
contig_2276	GAFE01001672
contig_2277	GAFE01001673
contig_2279	GAFE01001674
contig_2281	GAFE01001675
contig_2282	GAFE01001676
contig_2283	GAFE01001677
contig_2284	GAFE01001678
contig_2285	GAFE01001679
contig_2286	GAFE01001680
contig_2287	GAFE01001681
contig_2289	GAFE01001682
contig_2290	GAFE01001683
contig_2294	GAFE01001684
contig_2295	GAFE01001685
contig_2296	GAFE01001686
contig_2297	GAFE01001687
contig_2298	GAFE01001688
contig_2299	GAFE01001689
contig_2300	GAFE01001690
contig_2301	GAFE01001691
contig_2303	GAFE01001692
contig_2304	GAFE01001693
contig_2305	GAFE01001694
contig_2306	GAFE01001695
contig_2307	GAFE01001696
contig_2308	GAFE01001697
contig_2310	GAFE01001698
contig_2315	GAFE01001699
contig_2317	GAFE01001700
contig_2320	GAFE01001701
contig_2321	GAFE01001702
contig_2322	GAFE01001703
contig_2324	GAFE01001704
contig_2325	GAFE01001705
contig_2328	GAFE01001706
contig_2329	GAFE01001707
contig_2330	GAFE01001708
contig_2331	GAFE01001709
contig_2332	GAFE01001710
contig_2333	GAFE01001711
contig_2334	GAFE01001712
contig_2337	GAFE01001713
contig_2339	GAFE01001714
contig_2340	GAFE01001715
contig_2341	GAFE01001716
contig_2342	GAFE01001717
contig_2343	GAFE01001718
contig_2344	GAFE01001719
contig_2345	GAFE01001720
contig_2346	GAFE01001721
contig_2347	GAFE01001722
contig_2349	GAFE01001723
contig_2350	GAFE01001724
contig_2351	GAFE01001725
contig_2352	GAFE01001726
contig_2353	GAFE01001727
contig_2354	GAFE01001728
contig_2355	GAFE01001729
contig_2356	GAFE01001730
contig_2358	GAFE01001731
contig_2359	GAFE01001732
contig_2360	GAFE01001733
contig_2361	GAFE01001734
contig_2362	GAFE01001735
contig_2363	GAFE01001736
contig_2364	GAFE01001737
contig_2365	GAFE01001738
contig_2366	GAFE01001739
contig_2368	GAFE01001740
contig_2370	GAFE01001741
contig_2374	GAFE01001742
contig_2375	GAFE01001743
contig_2377	GAFE01001744
contig_2378	GAFE01001745
contig_2380	GAFE01001746
contig_2381	GAFE01001747
contig_2382	GAFE01001748
contig_2383	GAFE01001749
contig_2384	GAFE01001750
contig_2385	GAFE01001751
contig_2386	GAFE01001752
contig_2387	GAFE01001753
contig_2388	GAFE01001754
contig_2389	GAFE01001755
contig_2390	GAFE01001756
contig_2391	GAFE01001757
contig_2392	GAFE01001758
contig_2393	GAFE01001759
contig_2395	GAFE01001760
contig_2396	GAFE01001761
contig_2397	GAFE01001762
contig_2398	GAFE01001763
contig_2399	GAFE01001764
contig_2400	GAFE01001765
contig_2401	GAFE01001766
contig_2402	GAFE01001767
contig_2404	GAFE01001768
contig_2405	GAFE01001769
contig_2406	GAFE01001770
contig_2408	GAFE01001771
contig_2409	GAFE01001772
contig_2410	GAFE01001773
contig_2411	GAFE01001774
contig_2412	GAFE01001775
contig_2413	GAFE01001776
contig_2415	GAFE01001777
contig_2417	GAFE01001778
contig_2418	GAFE01001779
contig_2419	GAFE01001780
contig_2420	GAFE01001781
contig_2421	GAFE01001782
contig_2422	GAFE01001783
contig_2423	GAFE01001784
contig_2425	GAFE01001785
contig_2426	GAFE01001786
contig_2427	GAFE01001787
contig_2428	GAFE01001788
contig_2430	GAFE01001789
contig_2431	GAFE01001790
contig_2432	GAFE01001791
contig_2433	GAFE01001792
contig_2435	GAFE01001793
contig_2436	GAFE01001794
contig_2437	GAFE01001795
contig_2438	GAFE01001796
contig_2439	GAFE01001797
contig_2440	GAFE01001798
contig_2441	GAFE01001799
contig_2442	GAFE01001800
contig_2443	GAFE01001801
contig_2445	GAFE01001802
contig_2446	GAFE01001803
contig_2447	GAFE01001804
contig_2448	GAFE01001805
contig_2450	GAFE01001806
contig_2451	GAFE01001807
contig_2453	GAFE01001808
contig_2455	GAFE01001809
contig_2457	GAFE01001810
contig_2459	GAFE01001811
contig_2460	GAFE01001812
contig_2461	GAFE01001813
contig_2462	GAFE01001814
contig_2463	GAFE01001815
contig_2466	GAFE01001816
contig_2468	GAFE01001817
contig_2469	GAFE01001818
contig_2470	GAFE01001819
contig_2472	GAFE01001820
contig_2474	GAFE01001821
contig_2476	GAFE01001822
contig_2477	GAFE01001823
contig_2479	GAFE01001824
contig_2481	GAFE01001825
contig_2482	GAFE01001826
contig_2483	GAFE01001827
contig_2484	GAFE01001828
contig_2485	GAFE01001829
contig_2486	GAFE01001830
contig_2487	GAFE01001831
contig_2490	GAFE01001832
contig_2492	GAFE01001833
contig_2495	GAFE01001834
contig_2496	GAFE01001835
contig_2497	GAFE01001836
contig_2498	GAFE01001837
contig_2499	GAFE01001838
contig_2501	GAFE01001839
contig_2503	GAFE01001840
contig_2505	GAFE01001841
contig_2507	GAFE01001842
contig_2508	GAFE01001843
contig_2511	GAFE01001844
contig_2512	GAFE01001845
contig_2513	GAFE01001846
contig_2514	GAFE01001847
contig_2515	GAFE01001848
contig_2516	GAFE01001849
contig_2517	GAFE01001850
contig_2518	GAFE01001851
contig_2519	GAFE01001852
contig_2520	GAFE01001853
contig_2521	GAFE01001854
contig_2522	GAFE01001855
contig_2523	GAFE01001856
contig_2524	GAFE01001857
contig_2525	GAFE01001858
contig_2526	GAFE01001859
contig_2528	GAFE01001860
contig_2529	GAFE01001861
contig_2534	GAFE01001862
contig_2536	GAFE01001863
contig_2537	GAFE01001864
contig_2541	GAFE01001865
contig_2542	GAFE01001866
contig_2543	GAFE01001867
contig_2544	GAFE01001868
contig_2546	GAFE01001869
contig_2547	GAFE01001870
contig_2549	GAFE01001871
contig_2550	GAFE01001872
contig_2552	GAFE01001873
contig_2553	GAFE01001874
contig_2554	GAFE01001875
contig_2557	GAFE01001876
contig_2559	GAFE01001877
contig_2561	GAFE01001878
contig_2562	GAFE01001879
contig_2563	GAFE01001880
contig_2564	GAFE01001881
contig_2565	GAFE01001882
contig_2567	GAFE01001883
contig_2568	GAFE01001884
contig_2570	GAFE01001885
contig_2571	GAFE01001886
contig_2572	GAFE01001887
contig_2573	GAFE01001888
contig_2574	GAFE01001889
contig_2575	GAFE01001890
contig_2577	GAFE01001891
contig_2578	GAFE01001892
contig_2579	GAFE01001893
contig_2583	GAFE01001894
contig_2584	GAFE01001895
contig_2585	GAFE01001896
contig_2586	GAFE01001897
contig_2588	GAFE01001898
contig_2589	GAFE01001899
contig_2591	GAFE01001900
contig_2592	GAFE01001901
contig_2593	GAFE01001902
contig_2594	GAFE01001903
contig_2595	GAFE01001904
contig_2596	GAFE01001905
contig_2597	GAFE01001906
contig_2600	GAFE01001907
contig_2601	GAFE01001908
contig_2602	GAFE01001909
contig_2603	GAFE01001910
contig_2604	GAFE01001911
contig_2607	GAFE01001912
contig_2609	GAFE01001913
contig_2610	GAFE01001914
contig_2611	GAFE01001915
contig_2612	GAFE01001916
contig_2613	GAFE01001917
contig_2614	GAFE01001918
contig_2615	GAFE01001919
contig_2616	GAFE01001920
contig_2620	GAFE01001921
contig_2625	GAFE01001922
contig_2626	GAFE01001923
contig_2628	GAFE01001924
contig_2629	GAFE01001925
contig_2630	GAFE01001926
contig_2631	GAFE01001927
contig_2632	GAFE01001928
contig_2635	GAFE01001929
contig_2638	GAFE01001930
contig_2642	GAFE01001931
contig_2644	GAFE01001932
contig_2647	GAFE01001933
contig_2648	GAFE01001934
contig_2650	GAFE01001935
contig_2653	GAFE01001936
contig_2654	GAFE01001937
contig_2656	GAFE01001938
contig_2657	GAFE01001939
contig_2659	GAFE01001940
contig_2660	GAFE01001941
contig_2661	GAFE01001942
contig_2662	GAFE01001943
contig_2663	GAFE01001944
contig_2665	GAFE01001945
contig_2666	GAFE01001946
contig_2667	GAFE01001947
contig_2668	GAFE01001948
contig_2669	GAFE01001949
contig_2672	GAFE01001950
contig_2673	GAFE01001951
contig_2674	GAFE01001952
contig_2675	GAFE01001953
contig_2676	GAFE01001954
contig_2677	GAFE01001955
contig_2678	GAFE01001956
contig_2679	GAFE01001957
contig_2681	GAFE01001958
contig_2682	GAFE01001959
contig_2684	GAFE01001960
contig_2685	GAFE01001961
contig_2686	GAFE01001962
contig_2688	GAFE01001963
contig_2691	GAFE01001964
contig_2692	GAFE01001965
contig_2693	GAFE01001966
contig_2694	GAFE01001967
contig_2696	GAFE01001968
contig_2698	GAFE01001969
contig_2699	GAFE01001970
contig_2700	GAFE01001971
contig_2701	GAFE01001972
contig_2702	GAFE01001973
contig_2704	GAFE01001974
contig_2705	GAFE01001975
contig_2706	GAFE01001976
contig_2707	GAFE01001977
contig_2708	GAFE01001978
contig_2709	GAFE01001979
contig_2710	GAFE01001980
contig_2711	GAFE01001981
contig_2712	GAFE01001982
contig_2714	GAFE01001983
contig_2716	GAFE01001984
contig_2717	GAFE01001985
contig_2718	GAFE01001986
contig_2720	GAFE01001987
contig_2721	GAFE01001988
contig_2723	GAFE01001989
contig_2724	GAFE01001990
contig_2727	GAFE01001991
contig_2728	GAFE01001992
contig_2729	GAFE01001993
contig_2731	GAFE01001994
contig_2732	GAFE01001995
contig_2734	GAFE01001996
contig_2736	GAFE01001997
contig_2737	GAFE01001998
contig_2738	GAFE01001999
[truncated: 26,134 more rows]
