# Supplementary material for: Transcriptome profiling of pyrethroid resistant and susceptible mosquitoes in the malaria vector, Anopheles sinensis
Source: BMC Genomics. 2014 Jun 9;15(1):448. doi: 10.1186/1471-2164-15-448 (PMC4070547; doi:10.1186/1471-2164-15-448)
Supplement: Supplementary file 4 — Additional file 4: A list of significantly differentially expressed genes between field resistant and laboratory susceptible adult mosquitoes, and between field resistant and field susceptible adult mosquitoes. Relative expression levels and fold changes were log2 (RPKM + 0.0001) transformed. Negative value indicates down-regulation and positive value indicates up-regulation in the resistant population. Threshold for significant expression: absolute value of Log2 (ratio) > 1, P < 0.01 and FDR corrected value (q) < 0.01. (XLSX 341 KB) [file 12864_2013_6125_MOESM4_ESM.xlsx]

## Sheet: Sheet1
No.	contigID	GeneID	KEGG Annotation	RPKM(Laboratory susceptible)	RPKM(Field resistant)	RPKM(Field susceptible)	log2(Field resistant/Field susceptible)	p-value	q-value	log2(Field resistant/Laboratory susceptible)	p-value	q-value
1	contig:4493	CPIJ039670	K05692	0	0	3591.35	-25.098	1.78419e-05	0.000402667	0	1	1
2	contig:8988	AGAP013480		0	0	3107.62	-24.8893	0.00108371	0.00585761	0	1	1
3	contig:8418	AGAP007412		0	0	2459.55	-24.5519	3.45185e-06	0.000101874	0	1	1
4	contig:643	CPIJ016836	K02256	4990.95	0	2175.33	-24.3747	0.00108371	0.00585761	-25.5728	0.000262333	0.0027414
5	contig:8106	AGAP007492	K03109	0	0	2091.66	-24.3181	3.45185e-06	0.000101874	0	1	1
6	contig:12492	AGAP001422		0	0	2035.74	-24.279	1.78419e-05	0.000402667	0	1	1
7	contig:12187	AGAP007857		0	0	1875.29	-24.1606	0.00246382	0.00897018	0	1	1
8	contig:9896	AGAP004247	K00432	1913.71	0	1668.2	-23.9918	9.22212e-05	0.00137597	-24.1899	0.000123863	0.00158407
9	contig:9779	AGAP009785		0	0	1647.98	-23.9742	0.00246382	0.00897018	0	1	1
10	contig:2146	AGAP009668	K06528	0	0	1599.51	-23.9311	0.00246382	0.00897018	0	1	1
11	contig:6	AGAP011627	K14322	0	0	1437.44	-23.777	4.05636e-05	0.000744467	0	1	1
12	contig:31260	AGAP003709	K04936	0	0	1418.69	-23.7581	0.000476672	0.00385597	0	1	1
13	contig:33195	AGAP000063	K08031	0	0	1368.13	-23.7057	0.000209665	0.0022198	0	1	1
14	contig:24908	AGAP002728	K00030	0	0	1359.58	-23.6967	0.00246382	0.00897018	0	1	1
15	contig:9916	AAEL017804		0	0	1326.42	-23.661	0.00246382	0.00897018	0	1	1
16	contig:9673	AGAP001073		0	0	1269.65	-23.5979	4.05636e-05	0.000744467	0	1	1
17	contig:9916	AAEL017695		0	0	1264.73	-23.5923	0.00246382	0.00897018	0	1	1
18	contig:2032	AGAP007867		0	0	1250.19	-23.5756	0.00108371	0.00585761	0	1	1
19	contig:31783	AGAP006682	K07195	0	0	1230.39	-23.5526	1.5183e-06	5.27282e-05	0	1	1
20	contig:10720	AGAP005321	K10727	0	0	1219.36	-23.5396	9.22212e-05	0.00137597	0	1	1
21	contig:25394	AGAP004535		198.054	0	1208.52	-23.5267	1.78419e-05	0.000402667	-20.9175	0.00249225	0.00846782
22	contig:12307	AGAP001819		0	0	1197.87	-23.514	9.22212e-05	0.00137597	0	1	1
23	contig:32388	AGAP011271	K14951	0	0	1115.56	-23.4113	0.000209665	0.0022198	0	1	1
24	contig:8428	AGAP012613		1591.5	0	1109.86	-23.4039	0.000209665	0.0022198	-23.9239	0.000123863	0.00158407
25	contig:23968	AGAP012515	K02130	6366.01	0	1109.86	-23.4039	0.00246382	0.00897018	-25.9239	0.000123863	0.00158407
26	contig:828	AGAP005635		0	0	1096.44	-23.3863	9.22212e-05	0.00137597	0	1	1
27	contig:18167	AGAP007306		0	0	1066.34	-23.3462	0.000476672	0.00385597	0	1	1
28	contig:7565	AGAP002101	K01870	0	0	1039.17	-23.3089	4.05636e-05	0.000744467	0	1	1
29	contig:6443	AGAP001459	K02880	1177.11	0	1026.1	-23.2907	0.00246382	0.00897018	-23.4887	0.00249225	0.00846782
30	contig:6207	AGAP008374	K01519	0	0	1022.88	-23.2861	4.05636e-05	0.000744467	0	1	1
31	contig:15845	AGAP012071	K01759	3080.84	0	1007.1	-23.2637	0.000476672	0.00385597	-24.8768	1.30378e-05	0.000306255
32	contig:22843	AGAP012010	K01103	574.113	0	1000.92	-23.2548	4.05636e-05	0.000744467	-22.4529	0.000555605	0.00453547
33	contig:2565	AGAP002439		380.408	0	994.816	-23.246	0.000476672	0.00385597	-21.8591	0.00249225	0.00846782
34	contig:33184	AGAP010061		0	0	992.396	-23.2425	9.22212e-05	0.00137597	0	1	1
35	contig:31630	AGAP010687	K01115	0	0	984.313	-23.2307	0.000209665	0.0022198	0	1	1
36	contig:31757	AGAP009457	K04346	0	0	984.313	-23.2307	0.000209665	0.0022198	0	1	1
37	contig:32010	AGAP004556	K14859	0	0	974.029	-23.2155	4.05636e-05	0.000744467	0	1	1
38	contig:4072	AGAP011635	K02916	835.539	0	971.13	-23.2112	0.000209665	0.0022198	-22.9943	0.000555605	0.00453547
39	contig:2365	AGAP012747	K09524	0	0	958.296	-23.192	0.000209665	0.0022198	0	1	1
40	contig:31340	AGAP010488	K06127	0	0	948.546	-23.1773	0.000476672	0.00385597	0	1	1
41	contig:12443	CPIJ801842		11179.2	0	943.063	-23.1689	0.000476672	0.00385597	-26.7362	4.16116e-13	3.07582e-11
42	contig:8435	AGAP004404	K17403	926.538	0	942.285	-23.1677	1.78419e-05	0.000402667	-23.1434	5.84828e-05	0.000968331
43	contig:19473	AGAP009837		264.351	0	921.751	-23.1359	0.000209665	0.0022198	-21.334	0.00249225	0.00846782
44	contig:25071	AGAP007361	K09540	0	0	915.103	-23.1255	1.78419e-05	0.000402667	0	1	1
45	contig:32913	AGAP009819		0	0	884.281	-23.0761	0.00108371	0.00585761	0	1	1
46	contig:15052	AGAP003902	K03354	0	0	878.922	-23.0673	7.84778e-06	0.000208923	0	1	1
47	contig:32574	AGAP005143	K11975	0	0	877.15	-23.0644	0.000476672	0.00385597	0	1	1
48	contig:28439	AGAP005547	K09542	0	0	870.133	-23.0528	0.00108371	0.00585761	0	1	1
49	contig:12302	AGAP011369	K05768	0	0	867.819	-23.049	0.000476672	0.00385597	0	1	1
50	contig:23571	AGAP004488	K11672	0	0	866.666	-23.047	0.000209665	0.0022198	0	1	1
51	contig:13519	AGAP003277	K01379	0	0	863.227	-23.0413	0.00246382	0.00897018	0	1	1
52	contig:32948	AGAP007336		0	0	863.227	-23.0413	0.000209665	0.0022198	0	1	1
53	contig:4399	AGAP007123	K00314	323.248	0	845.336	-23.0111	0.000476672	0.00385597	-21.6242	0.00249225	0.00846782
54	contig:9100	AGAP000541	K02957	0	0	836.666	-22.9962	0.00108371	0.00585761	0	1	1
55	contig:33240	AGAP005714	K06825	0	0	823.989	-22.9742	0.00246382	0.00897018	0	1	1
56	contig:18472	AGAP005247		187.348	0	816.566	-22.9611	9.22212e-05	0.00137597	-20.8373	0.00249225	0.00846782
57	contig:7993	AGAP013511		0	0	805.678	-22.9418	0.00108371	0.00585761	0	1	1
58	contig:4044	AGAP010479		1744.37	0	805.016	-22.9406	3.45185e-06	0.000101874	-24.0562	1.52051e-08	7.33578e-07
59	contig:6774	AGAP004113		229.364	0	799.754	-22.9311	0.000209665	0.0022198	-21.1292	0.00249225	0.00846782
60	contig:24952	AGAP002760	K10728	228.524	0	796.825	-22.9258	0.000209665	0.0022198	-21.1239	0.00249225	0.00846782
61	contig:32816	AGAP002024		0	0	784.374	-22.9031	0.000476672	0.00385597	0	1	1
62	contig:31809	AGAP011283	K17197	0	0	780.621	-22.8962	0.000476672	0.00385597	0	1	1
63	contig:22659	AGAP010910	K08098	0	0	776.904	-22.8893	0.00108371	0.00585761	0	1	1
64	contig:7298	AGAP002889	K03968	884.921	0	771.394	-22.879	0.00108371	0.00585761	-23.0771	0.00117673	0.00629964
65	contig:16841	AGAP008875		588.556	0	769.575	-22.8756	4.05636e-05	0.000744467	-22.4887	0.000262333	0.0027414
66	contig:21068	AGAP000420		0	0	762.383	-22.8621	0.000476672	0.00385597	0	1	1
67	contig:26003	AGAP011160	K08492	0	0	755.324	-22.8487	0.00108371	0.00585761	0	1	1
68	contig:780	AGAP012129	K15266	286.179	0	748.394	-22.8354	0.000476672	0.00385597	-21.4485	0.00249225	0.00846782
69	contig:29577	AGAP010594	K12863	0	0	736.901	-22.813	9.22212e-05	0.00137597	0	1	1
70	contig:11	AAEL017581		0	0	734.909	-22.8091	0.00246382	0.00897018	0	1	1
71	contig:12049	AGAP011716	K17434	0	0	729.977	-22.7994	0.00108371	0.00585761	0	1	1
72	contig:31271	AGAP009290	K06672	0	0	729.977	-22.7994	0.00108371	0.00585761	0	1	1
73	contig:23903	AGAP003114	K06269	410.44	0	715.57	-22.7707	0.000209665	0.0022198	-21.9687	0.00117673	0.00629964
74	contig:24797	AGAP012076	K04384	0	0	715.57	-22.7707	0.000476672	0.00385597	0	1	1
75	contig:32627	AGAP001644	K01482	0	0	708.577	-22.7565	0.000209665	0.0022198	0	1	1
76	contig:97	AGAP000849	K03957	2817.47	0	701.72	-22.7425	0.00108371	0.00585761	-24.7479	2.76131e-05	0.000566104
77	contig:31667	AGAP002345	K03351	0	0	685.504	-22.7087	0.000476672	0.00385597	0	1	1
78	contig:12416	AGAP007476	K08851	0	0	679.791	-22.6967	0.00108371	0.00585761	0	1	1
79	contig:32226	AGAP007837		0	0	678.096	-22.6931	9.22212e-05	0.00137597	0	1	1
80	contig:8917	AGAP003408	K00002	0	0	676.97	-22.6907	0.000476672	0.00385597	0	1	1
81	contig:8568	AGAP003937		0	0	671.399	-22.6787	0.000209665	0.0022198	0	1	1
82	contig:33063	AGAP003792	K05286	0	0	671.399	-22.6787	0.000476672	0.00385597	0	1	1
83	contig:11629	AGAP008527	K06497	0	0	667.28	-22.6699	0.000209665	0.0022198	0	1	1
84	contig:7361	CPIJ020145	K00864	0	0	663.211	-22.661	0.00108371	0.00585761	0	1	1
85	contig:23821	AGAP006414	K01183	251.56	0	657.862	-22.6494	0.000476672	0.00385597	-21.2625	0.00249225	0.00846782
86	contig:6002	AGAP004631	K01530	0	0	651.297	-22.6349	0.00108371	0.00585761	0	1	1
87	contig:21442	AGAP005532	K11166	0	0	648.707	-22.6291	4.05636e-05	0.000744467	0	1	1
88	contig:10093	AGAP007574	K03963	1845.77	0	643.589	-22.6177	0.00108371	0.00585761	-24.1377	0.000123863	0.00158407
89	contig:19831	AGAP001749		0	0	639.803	-22.6092	0.000476672	0.00385597	0	1	1
90	contig:32765	AGAP005209	K00876	0	0	629.922	-22.5867	4.05636e-05	0.000744467	0	1	1
91	contig:18818	AGAP010176		0	0	627.983	-22.5823	9.22212e-05	0.00137597	0	1	1
92	contig:24668	AGAP001978	K06620	0	0	627.5	-22.5812	0.000476672	0.00385597	0	1	1
93	contig:4838	AGAP004480	K03026	0	0	625.095	-22.5756	0.00246382	0.00897018	0	1	1
94	contig:22585	AAEL010202	K01312	717.091	0	625.095	-22.5756	0.00246382	0.00897018	-22.7737	0.00249225	0.00846782
95	contig:16366	AGAP002490	K10779	0	0	617.992	-22.5592	0.00108371	0.00585761	0	1	1
96	contig:2874	AGAP006103		423.441	0	615.196	-22.5526	9.22212e-05	0.00137597	-22.0137	0.000555605	0.00453547
97	contig:31988	AAEL015200		0	0	611.048	-22.5429	0.00108371	0.00585761	0	1	1
98	contig:3212	AGAP010477		697.061	0	607.635	-22.5348	0.00108371	0.00585761	-22.7329	0.00117673	0.00629964
99	contig:23978	AGAP003821	K11848	0	0	606.505	-22.5321	0.000476672	0.00385597	0	1	1
100	contig:25386	AGAP001918	K13110	463.843	0	606.505	-22.5321	0.000476672	0.00385597	-22.1452	0.00117673	0.00629964
101	contig:11608	AGAP011783		0	0	604.259	-22.5267	0.00246382	0.00897018	0	1	1
102	contig:22704	AGAP001827	K09486	0	0	597.619	-22.5108	0.00108371	0.00585761	0	1	1
103	contig:14873	AGAP011315		0	0	594.353	-22.5029	0.00108371	0.00585761	0	1	1
104	contig:19683	AGAP005144	K10756	0	0	588.382	-22.4883	1.78419e-05	0.000402667	0	1	1
105	contig:32872	AGAP011568	K12404	0	0	586.343	-22.4833	0.000209665	0.0022198	0	1	1
106	contig:31738	AGAP008851	K10645	0	0	582.262	-22.4732	9.22212e-05	0.00137597	0	1	1
107	contig:7833	AGAP003138	K08656	0	0	581.64	-22.4717	0.00108371	0.00585761	0	1	1
108	contig:32171	AGAP002075	K08866	0	0	580.605	-22.4691	0.000476672	0.00385597	0	1	1
109	contig:15714	AGAP005071	K16056	0	0	580.088	-22.4678	0.000209665	0.0022198	0	1	1
110	contig:20623	AGAP010568	K03644	398.214	0	578.546	-22.464	9.22212e-05	0.00137597	-21.9251	0.000555605	0.00453547
111	contig:29561	AGAP011322	K17307	0	0	578.546	-22.464	0.000476672	0.00385597	0	1	1
112	contig:4051	AGAP010386	K14010	329.219	0	573.966	-22.4525	0.000209665	0.0022198	-21.6506	0.00117673	0.00629964
113	contig:22255	AGAP003995		656.704	0	572.456	-22.4487	0.00108371	0.00585761	-22.6468	0.00117673	0.00629964
114	contig:6846	AGAP005342		0	0	567.675	-22.4366	9.22212e-05	0.00137597	0	1	1
115	contig:17007	AGAP002707		0	0	563.557	-22.4261	0.00108371	0.00585761	0	1	1
116	contig:6204	AGAP002374	K12741	0	0	560.653	-22.4187	0.00108371	0.00585761	0	1	1
117	contig:20367	AGAP007932		0	0	560.653	-22.4187	0.00108371	0.00585761	0	1	1
118	contig:4493	CPIJ039586	K05692	0	0	554.932	-22.4039	0.00246382	0.00897018	0	1	1
119	contig:31832	AGAP007597		0	0	554.932	-22.4039	0.00108371	0.00585761	0	1	1
120	contig:15577	AGAP005795	K14388	0	0	552.115	-22.3965	0.00108371	0.00585761	0	1	1
121	contig:30469	AGAP004211		0	0	549.326	-22.3892	0.00108371	0.00585761	0	1	1
122	contig:31223	AGAP011169		0	0	549.326	-22.3892	0.00108371	0.00585761	0	1	1
123	contig:23537	AGAP007053		0	0	543.833	-22.3747	0.00246382	0.00897018	0	1	1
124	contig:30947	CPIJ010928	K16680	0	0	543.833	-22.3747	0.00108371	0.00585761	0	1	1
125	contig:12597	AGAP012398	K12180	413.158	0	540.231	-22.3651	0.000476672	0.00385597	-21.9783	0.00117673	0.00629964
126	contig:17540	AGAP003026		0	0	539.785	-22.364	0.000209665	0.0022198	0	1	1
127	contig:24171	AGAP009619	K01611	0	0	537.384	-22.3575	9.22212e-05	0.00137597	0	1	1
128	contig:15231	AGAP002121	K03015	0	0	537.119	-22.3568	0.000209665	0.0022198	0	1	1
129	contig:10843	AGAP002908	K12837	0	0	535.796	-22.3533	0.00108371	0.00585761	0	1	1
130	contig:12724	AGAP002385		613.642	0	534.918	-22.3509	0.000476672	0.00385597	-22.549	0.000555605	0.00453547
131	contig:16692	AGAP008631	K00993	0	0	533.17	-22.3462	0.00246382	0.00897018	0	1	1
132	contig:1549	AGAP010735		203.215	0	531.433	-22.3415	0.000476672	0.00385597	-20.9546	0.00249225	0.00846782
133	contig:32751	AGAP001146	K14556	0	0	529.707	-22.3368	0.000476672	0.00385597	0	1	1
134	contig:3745	AGAP000457	K00573	0	0	527.993	-22.3321	0.00108371	0.00585761	0	1	1
135	contig:10455	AGAP001306	K05755	0	0	527.993	-22.3321	9.22212e-05	0.00137597	0	1	1
136	contig:20499	AGAP010397	K16219	0	0	527.993	-22.3321	0.00246382	0.00897018	0	1	1
137	contig:26070	AGAP002226	K00901	0	0	527.993	-22.3321	0.00108371	0.00585761	0	1	1
138	contig:31597	AGAP010972		0	0	527.993	-22.3321	0.00246382	0.00897018	0	1	1
139	contig:31846	AGAP010494	K06093	0	0	527.993	-22.3321	0.000476672	0.00385597	0	1	1
140	contig:32501	AGAP008118	K02216	0	0	527.993	-22.3321	0.00108371	0.00585761	0	1	1
141	contig:404	AGAP009171	K05544	0	0	526.29	-22.3274	0.000476672	0.00385597	0	1	1
142	contig:33196	AGAP009730	K08834	0	0	526.29	-22.3274	0.000476672	0.00385597	0	1	1
143	contig:2639	AGAP005991	K02875	0	0	522.916	-22.3181	0.00246382	0.00897018	0	1	1
144	contig:3109	AGAP007968		0	0	522.916	-22.3181	0.00108371	0.00585761	0	1	1
145	contig:12203	AGAP011886	K02967	895.506	0	520.414	-22.3112	0.00108371	0.00585761	-23.0943	0.000555605	0.00453547
146	contig:25899	AGAP010883	K06227	0	0	517.936	-22.3043	0.00108371	0.00585761	0	1	1
147	contig:16561	AGAP011287		0	0	515.481	-22.2975	0.00108371	0.00585761	0	1	1
148	contig:22034	AGAP004625	K06106	196.185	0	513.05	-22.2907	0.000476672	0.00385597	-20.9038	0.00249225	0.00846782
149	contig:31720	AGAP009949	K00020	0	0	513.05	-22.2907	0.000476672	0.00385597	0	1	1
150	contig:32289	AGAP009897	K14209	0	0	513.05	-22.2907	4.05636e-05	0.000744467	0	1	1
151	contig:32524	AGAP003118	K11649	0	0	509.843	-22.2816	0.000476672	0.00385597	0	1	1
152	contig:3194	AGAP006099	K00415	116.829	0	509.207	-22.2798	9.22212e-05	0.00137597	-20.156	0.00249225	0.00846782
153	contig:26	AGAP009146		0	0	508.255	-22.2771	0.00246382	0.00897018	0	1	1
154	contig:11405	AGAP004818	K02959	0	0	508.255	-22.2771	0.00108371	0.00585761	0	1	1
155	contig:24896	AGAP004335	K04437	0	0	508.255	-22.2771	0.00246382	0.00897018	0	1	1
156	contig:5624	AGAP010937		0	0	505.891	-22.2704	0.00108371	0.00585761	0	1	1
157	contig:31386	AGAP009970	K17263	0	0	505.891	-22.2704	0.00108371	0.00585761	0	1	1
158	contig:23057	AGAP007054	K14445	0	0	505.108	-22.2682	0.000476672	0.00385597	0	1	1
159	contig:15443	AGAP007312		0	0	503.549	-22.2637	0.00246382	0.00897018	0	1	1
160	contig:17260	CPIJ019878	K00741	0	0	503.549	-22.2637	0.00108371	0.00585761	0	1	1
161	contig:31926	AGAP012259		0	0	503.549	-22.2637	0.00108371	0.00585761	0	1	1
162	contig:31956	AGAP001373		0	0	503.549	-22.2637	0.00108371	0.00585761	0	1	1
163	contig:6633	AGAP001810	K09518	0	0	502	-22.2593	0.000476672	0.00385597	0	1	1
164	contig:7843	AGAP008110		0	0	498.929	-22.2504	0.00108371	0.00585761	0	1	1
165	contig:19543	AGAP010608		0	0	498.929	-22.2504	0.00108371	0.00585761	0	1	1
166	contig:29260	AGAP007661	K03495	0	0	495.896	-22.2416	0.000476672	0.00385597	0	1	1
167	contig:32662	AGAP002115		0	0	494.394	-22.2372	0.00108371	0.00585761	0	1	1
168	contig:1045	AGAP008013		0	0	489.94	-22.2242	0.00108371	0.00585761	0	1	1
169	contig:32564	AGAP003590		0	0	487.743	-22.2177	0.00108371	0.00585761	0	1	1
170	contig:19674	AGAP003667		0	0	485.565	-22.2112	0.00108371	0.00585761	0	1	1
171	contig:19984	CPIJ013657	K15181	0	0	483.837	-22.2061	9.22212e-05	0.00137597	0	1	1
172	contig:6888	AGAP002389		184.577	0	482.692	-22.2027	0.000476672	0.00385597	-20.8158	0.00249225	0.00846782
173	contig:24843	AGAP003073		0	0	481.268	-22.1984	0.00108371	0.00585761	0	1	1
174	contig:6154	AGAP001311	K02887	1097.72	0	478.445	-22.1899	0.000476672	0.00385597	-23.388	5.84828e-05	0.000968331
175	contig:10245	AGAP003661		0	0	477.885	-22.1882	9.22212e-05	0.00137597	0	1	1
176	contig:21242	AGAP007998	K07870	0	0	474.963	-22.1794	0.00108371	0.00585761	0	1	1
177	contig:27044	AGAP002255	K02830	0	0	474.963	-22.1794	0.00108371	0.00585761	0	1	1
178	contig:6651	AGAP006380	K05643	602.772	0	472.898	-22.1731	3.45185e-06	0.000101874	-22.5232	2.90655e-06	8.48481e-05
179	contig:30907	AGAP007516		0	0	472.898	-22.1731	0.00108371	0.00585761	0	1	1
180	contig:32729	AGAP009674	K12607	0	0	472.898	-22.1731	0.00108371	0.00585761	0	1	1
181	contig:791	AAEL017554		0	0	468.821	-22.1606	0.00246382	0.00897018	0	1	1
182	contig:6961	AGAP009414		213.654	0	465.61	-22.1507	9.22212e-05	0.00137597	-21.0268	0.00117673	0.00629964
183	contig:227	CPIJ039541		0	0	460.875	-22.1359	0.00246382	0.00897018	0	1	1
184	contig:29786	AGAP011746		0	0	459.577	-22.1319	0.000476672	0.00385597	0	1	1
185	contig:19951	AGAP009787		0	0	457.002	-22.1238	0.00246382	0.00897018	0	1	1
186	contig:25295	AGAP002284	K00670	170.923	0	446.986	-22.0918	0.000476672	0.00385597	-20.7049	0.00249225	0.00846782
187	contig:8033	AGAP010591	K02969	0	0	445.765	-22.0879	0.00246382	0.00897018	0	1	1
188	contig:32126	AGAP006517		0	0	445.765	-22.0879	0.000476672	0.00385597	0	1	1
189	contig:25745	AGAP004634		0	0	440.351	-22.0702	0.00108371	0.00585761	0	1	1
190	contig:21817	AGAP010221		0	0	438.575	-22.0644	0.00246382	0.00897018	0	1	1
191	contig:15719	AGAP011286	K17079	0	0	437.693	-22.0615	0.000209665	0.0022198	0	1	1
192	contig:17799	AGAP002305	K12861	0	0	433.909	-22.049	0.000476672	0.00385597	0	1	1
193	contig:14446	AGAP011973	K03025	0	0	432.758	-22.0451	0.000476672	0.00385597	0	1	1
194	contig:18462	AGAP005839	K08220	0	0	431.613	-22.0413	0.00246382	0.00897018	0	1	1
195	contig:24895	AGAP002691		0	0	431.613	-22.0413	0.00246382	0.00897018	0	1	1
196	contig:32945	AGAP001290	K10754	0	0	426.536	-22.0242	0.00108371	0.00585761	0	1	1
197	contig:33118	AGAP003253	K08471	0	0	426.536	-22.0242	0.00108371	0.00585761	0	1	1
198	contig:31269	AGAP012103	K17391	0	0	424.869	-22.0186	0.00108371	0.00585761	0	1	1
199	contig:33128	AGAP006698		0	0	424.869	-22.0186	0.00246382	0.00897018	0	1	1
200	contig:15727	AGAP004322	K14844	161.624	0	422.668	-22.0111	0.000476672	0.00385597	-20.6242	0.00249225	0.00846782
201	contig:22401	AGAP006374		0	0	421.576	-22.0074	0.00246382	0.00897018	0	1	1
202	contig:25408	AGAP009469		0	0	418.333	-21.9962	0.00108371	0.00585761	0	1	1
203	contig:32680	AGAP001733	K17637	0	0	418.333	-21.9962	0.00108371	0.00585761	0	1	1
204	contig:33219	AGAP007169	K10141	0	0	418.333	-21.9962	0.00108371	0.00585761	0	1	1
205	contig:32304	AGAP009765		0	0	417.263	-21.9925	0.000476672	0.00385597	0	1	1
206	contig:9948	AGAP012731	K14963	0	0	416.199	-21.9888	0.000476672	0.00385597	0	1	1
207	contig:21370	AGAP012335	K09272	0	0	415.14	-21.9852	0.00246382	0.00897018	0	1	1
208	contig:2442	AGAP004964		237.213	0	413.561	-21.9797	0.00108371	0.00585761	-21.1778	0.00249225	0.00846782
209	contig:653	CPIJ003714	K03231	236.314	0	411.995	-21.9742	0.00108371	0.00585761	-21.1723	0.00249225	0.00846782
210	contig:24793	AGAP003629	K01081	0	0	411.995	-21.9742	0.00246382	0.00897018	0	1	1
211	contig:27984	AGAP005325	K00802	0	0	411.995	-21.9742	0.000476672	0.00385597	0	1	1
212	contig:19459	AGAP004435		0	0	410.957	-21.9706	0.000476672	0.00385597	0	1	1
213	contig:14527	AGAP005170		0	0	410.44	-21.9687	0.00108371	0.00585761	0	1	1
214	contig:1631	AGAP000399	K03102	0	0	408.897	-21.9633	0.00246382	0.00897018	0	1	1
215	contig:19141	AGAP008437		0	0	408.897	-21.9633	0.00108371	0.00585761	0	1	1
216	contig:33276	AGAP000273		0	0	408.897	-21.9633	0.00108371	0.00585761	0	1	1
217	contig:30403	AGAP003570		0	0	405.845	-21.9525	0.00108371	0.00585761	0	1	1
218	contig:21885	AGAP007215	K01836	116.177	0	405.09	-21.9498	0.000209665	0.0022198	-20.1479	0.00249225	0.00846782
219	contig:6804	AGAP003785		1623.45	0	404.337	-21.9471	0.00108371	0.00585761	-23.9526	2.76131e-05	0.000566104
220	contig:31535	AGAP002669	K15338	0	0	404.337	-21.9471	0.00108371	0.00585761	0	1	1
221	contig:32295	AGAP002099		0	0	404.337	-21.9471	0.00108371	0.00585761	0	1	1
222	contig:32616	AGAP004229		0	0	404.337	-21.9471	0.00108371	0.00585761	0	1	1
223	contig:8604	AGAP011081		0	0	402.839	-21.9418	0.00246382	0.00897018	0	1	1
224	contig:19630	AGAP002957	K04505	0	0	401.353	-21.9364	0.00108371	0.00585761	0	1	1
225	contig:15511	AGAP001110		0	0	400.86	-21.9347	0.000476672	0.00385597	0	1	1
226	contig:12399	AGAP000983		0	0	399.877	-21.9311	0.00246382	0.00897018	0	1	1
227	contig:16406	AGAP008321		0	0	398.412	-21.9258	0.00108371	0.00585761	0	1	1
228	contig:17092	AGAP003322		0	0	397.927	-21.9241	0.000476672	0.00385597	0	1	1
229	contig:9514	AGAP011282		0	0	396.958	-21.9206	0.00246382	0.00897018	0	1	1
230	contig:32263	AGAP005549	K12830	0	0	396.958	-21.9206	0.000476672	0.00385597	0	1	1
231	contig:32986	AGAP007778	K10908	0	0	396.958	-21.9206	0.00108371	0.00585761	0	1	1
232	contig:13389	AGAP000960	K11866	0	0	395.515	-21.9153	0.00108371	0.00585761	0	1	1
233	contig:33275	AGAP000876	K09067	0	0	394.082	-21.9101	0.00246382	0.00897018	0	1	1
234	contig:11086	AGAP004150		0	0	391.247	-21.8996	0.00108371	0.00585761	0	1	1
235	contig:13420	AGAP008946	K03848	0	0	391.247	-21.8996	0.00108371	0.00585761	0	1	1
236	contig:32334	CPIJ002709	K16726	0	0	391.247	-21.8996	0.00246382	0.00897018	0	1	1
237	contig:32931	CPIJ014511		0	0	391.247	-21.8996	0.00246382	0.00897018	0	1	1
238	contig:33109	AGAP010981		0	0	391.247	-21.8996	0.00246382	0.00897018	0	1	1
239	contig:32975	CPIJ019019	K05038	0	0	389.844	-21.8945	0.00108371	0.00585761	0	1	1
240	contig:7538	AGAP002470	K02899	0	0	387.07	-21.8842	0.00108371	0.00585761	0	1	1
241	contig:22121	AGAP004689		0	0	387.07	-21.8842	0.00108371	0.00585761	0	1	1
242	contig:24059	AGAP009563		147.836	0	386.611	-21.8825	0.000476672	0.00385597	-20.4956	0.00249225	0.00846782
243	contig:653	CPIJ019448	K03231	0	0	382.981	-21.8688	0.00246382	0.00897018	0	1	1
244	contig:33278	AGAP007113	K13523	0	0	381.637	-21.8638	0.00108371	0.00585761	0	1	1
245	contig:914	AGAP003936	K11096	0	0	380.303	-21.8587	0.00246382	0.00897018	0	1	1
246	contig:19017	AGAP002652	K10586	217.376	0	378.978	-21.8537	0.00108371	0.00585761	-21.0518	0.00249225	0.00846782
247	contig:22117	AGAP004038		0	0	378.978	-21.8537	0.00108371	0.00585761	0	1	1
248	contig:31999	AGAP006121		0	0	378.978	-21.8537	0.00108371	0.00585761	0	1	1
249	contig:24689	AGAP009624	K01937	0	0	377.662	-21.8487	0.00246382	0.00897018	0	1	1
250	contig:33008	AGAP007710	K05329	0	0	375.057	-21.8387	0.00108371	0.00585761	0	1	1
251	contig:5953	AGAP002530	K11687	0	0	372.488	-21.8288	0.00246382	0.00897018	0	1	1
252	contig:17286	AGAP006890	K07941	0	0	372.488	-21.8288	0.00246382	0.00897018	0	1	1
253	contig:24069	AGAP004959		213.654	0	372.488	-21.8288	0.00108371	0.00585761	-21.0268	0.00249225	0.00846782
254	contig:33024	AGAP001986	K14015	0	0	372.488	-21.8288	0.000209665	0.0022198	0	1	1
255	contig:3505	CPIJ019565	K01810	1916.32	0	371.217	-21.8238	0.00108371	0.00585761	-24.1918	6.15589e-06	0.000162085
256	contig:30726	AGAP004499		0	0	369.954	-21.8189	0.00108371	0.00585761	0	1	1
257	contig:16012	AGAP000615	K14026	0	0	368.7	-21.814	0.00108371	0.00585761	0	1	1
258	contig:33257	AGAP007924	K16669	0	0	368.7	-21.814	0.00108371	0.00585761	0	1	1
259	contig:23677	AGAP012383		0	0	367.455	-21.8091	0.00246382	0.00897018	0	1	1
260	contig:33181	AGAP007317		0	0	366.217	-21.8043	0.00108371	0.00585761	0	1	1
261	contig:469	AGAP000975		0	0	364.989	-21.7994	0.00246382	0.00897018	0	1	1
262	contig:11456	AGAP011811		0	0	364.989	-21.7994	0.00108371	0.00585761	0	1	1
263	contig:16090	AGAP008063	K07573	0	0	364.989	-21.7994	0.00246382	0.00897018	0	1	1
264	contig:14307	AGAP010004	K08371	0	0	364.174	-21.7962	0.000476672	0.00385597	0	1	1
265	contig:14856	AGAP010396	K10394	0	0	363.768	-21.7946	0.00108371	0.00585761	0	1	1
266	contig:32405	AGAP000770	K15305	0	0	363.768	-21.7946	0.00108371	0.00585761	0	1	1
267	contig:1688	AGAP011298	K02865	0	0	362.555	-21.7898	0.00246382	0.00897018	0	1	1
268	contig:23749	AGAP002067		311.416	0	361.952	-21.7874	0.000209665	0.0022198	-21.5704	0.000555605	0.00453547
269	contig:9477	AGAP008162		0	0	360.154	-21.7802	0.00108371	0.00585761	0	1	1
270	contig:25483	AGAP007934		82.413	0	359.203	-21.7764	9.22212e-05	0.00137597	-19.6525	0.00249225	0.00846782
271	contig:17328	AGAP002426		514.744	0	358.966	-21.7754	0.000209665	0.0022198	-22.2954	0.000123863	0.00158407
272	contig:16282	AGAP004159	K00029	409.095	0	356.612	-21.7659	0.00108371	0.00585761	-21.964	0.00117673	0.00629964
273	contig:2170	AGAP006125	K04255	0	0	355.446	-21.7612	0.00108371	0.00585761	0	1	1
274	contig:25460	AGAP005845	K02148	101.607	0	354.289	-21.7565	0.000209665	0.0022198	-19.9546	0.00249225	0.00846782
275	contig:31398	AGAP007706	K17387	0	0	353.138	-21.7518	0.00108371	0.00585761	0	1	1
276	contig:6482	CPIJ003588	K04551	804.993	0	350.86	-21.7425	0.00246382	0.00897018	-22.9405	0.00117673	0.00629964
277	contig:9345	AGAP008213		0	0	350.86	-21.7425	0.00246382	0.00897018	0	1	1
278	contig:5996	AGAP003415		399.916	0	348.611	-21.7332	0.00246382	0.00897018	-21.9313	0.00249225	0.00846782
279	contig:6626	AGAP011689		0	0	348.611	-21.7332	0.00246382	0.00897018	0	1	1
280	contig:8793	AGAP004370	K03123	199.958	0	348.611	-21.7332	0.00108371	0.00585761	-20.9313	0.00249225	0.00846782
281	contig:17419	AGAP000991	K01875	0	0	348.611	-21.7332	0.00108371	0.00585761	0	1	1
282	contig:30948	AGAP004692	K17633	0	0	348.611	-21.7332	0.00246382	0.00897018	0	1	1
283	contig:32299	AGAP008401	K00699	0	0	348.053	-21.7309	0.000209665	0.0022198	0	1	1
284	contig:24099	AGAP004437	K00111	996.596	0	347.497	-21.7286	0.00108371	0.00585761	-23.2486	0.000123863	0.00158407
285	contig:32261	AGAP004457		0	0	347.497	-21.7286	0.00108371	0.00585761	0	1	1
286	contig:1737	AGAP013168	K03635	132.456	0	346.39	-21.724	0.000476672	0.00385597	-20.3371	0.00249225	0.00846782
287	contig:18015	AGAP005775		0	0	346.39	-21.724	0.00246382	0.00897018	0	1	1
288	contig:21273	AGAP003015	K01940	0	0	346.39	-21.724	9.22212e-05	0.00137597	0	1	1
289	contig:22790	AGAP010515	K12868	198.684	0	346.39	-21.724	0.000209665	0.0022198	-20.922	0.00117673	0.00629964
290	contig:7053	AGAP004868		297.553	0	345.84	-21.7217	0.000209665	0.0022198	-21.5047	0.000555605	0.00453547
291	contig:8911	AGAP011119		396.107	0	345.291	-21.7194	0.00108371	0.00585761	-21.9175	0.00117673	0.00629964
292	contig:3310	AGAP011829	K03960	1579.42	0	344.198	-21.7148	0.00246382	0.00897018	-23.9129	0.000262333	0.0027414
293	contig:18241	AGAP004593	K12483	78.871	0	343.763	-21.713	9.22212e-05	0.00137597	-19.5891	0.00249225	0.00846782
294	contig:6151	AGAP005612		0	0	342.033	-21.7057	0.000476672	0.00385597	0	1	1
295	contig:13308	AGAP009759		0	0	340.961	-21.7012	0.00108371	0.00585761	0	1	1
296	contig:7255	AAEL004616	K05692	0	0	339.896	-21.6967	0.00246382	0.00897018	0	1	1
297	contig:32141	AGAP011307		0	0	339.896	-21.6967	0.00108371	0.00585761	0	1	1
298	contig:32604	AGAP000550		0	0	339.896	-21.6967	0.00108371	0.00585761	0	1	1
299	contig:33199	AGAP000653		0	0	339.896	-21.6967	0.00108371	0.00585761	0	1	1
300	contig:16644	AGAP000512	K09448	0	0	339.189	-21.6937	0.000476672	0.00385597	0	1	1
301	contig:7305	AGAP006891	K03935	774.993	0	337.784	-21.6877	0.00246382	0.00897018	-22.8858	0.00117673	0.00629964
302	contig:15893	AGAP008805	K11986	0	0	337.784	-21.6877	0.00108371	0.00585761	0	1	1
303	contig:23702	AGAP007250		0	0	337.784	-21.6877	0.00246382	0.00897018	0	1	1
304	contig:32753	AGAP002396	K07151	0	0	337.784	-21.6877	0.00108371	0.00585761	0	1	1
305	contig:677	AGAP005100	K12198	96.574	0	336.739	-21.6832	0.000209665	0.0022198	-19.8813	0.00249225	0.00846782
306	contig:29486	AGAP005163		0	0	336.392	-21.6817	0.000476672	0.00385597	0	1	1
307	contig:2230	AGAP002102	K01187	0	0	335.699	-21.6787	0.00246382	0.00897018	0	1	1
308	contig:32340	AGAP007942	K15290	0	0	335.699	-21.6787	0.00108371	0.00585761	0	1	1
309	contig:10931	AGAP005967		0	0	334.666	-21.6743	0.00108371	0.00585761	0	1	1
310	contig:16892	AGAP005582	K14801	0	0	334.666	-21.6743	0.00108371	0.00585761	0	1	1
311	contig:23613	AAEL008610		382.742	0	333.64	-21.6699	0.00246382	0.00897018	-21.8679	0.00249225	0.00846782
312	contig:17811	AGAP005135		0	0	331.605	-21.661	0.00246382	0.00897018	0	1	1
313	contig:31472	AGAP006031	K14308	0	0	331.605	-21.661	0.00108371	0.00585761	0	1	1
314	contig:32258	AGAP011708		0	0	331.605	-21.661	0.00108371	0.00585761	0	1	1
315	contig:5080	AGAP001064		0	0	330.598	-21.6566	0.00108371	0.00585761	0	1	1
316	contig:18422	AGAP002251	K10575	948.13	0	330.598	-21.6566	0.00108371	0.00585761	-23.1767	0.000123863	0.00158407
317	contig:5455	AGAP011092	K13126	0	0	329.596	-21.6523	0.00108371	0.00585761	0	1	1
318	contig:2395	AGAP002071	K05676	0	0	327.61	-21.6435	0.00246382	0.00897018	0	1	1
319	contig:11434	AGAP007247		0	0	327.61	-21.6435	0.000476672	0.00385597	0	1	1
320	contig:23099	CPIJ008119		0	0	325.648	-21.6349	0.00246382	0.00897018	0	1	1
321	contig:30828	AGAP008263	K12821	0	0	323.71	-21.6263	0.00108371	0.00585761	0	1	1
322	contig:17609	AGAP002789		0	0	321.795	-21.6177	0.00246382	0.00897018	0	1	1
323	contig:25281	AGAP006216		0	0	320.845	-21.6134	0.00108371	0.00585761	0	1	1
324	contig:22091	AGAP007538	K10636	0	0	319.902	-21.6092	0.00246382	0.00897018	0	1	1
325	contig:26916	AGAP001636	K16309	0	0	319.902	-21.6092	0.00246382	0.00897018	0	1	1
326	contig:30515	AGAP008492		0	0	319.902	-21.6092	0.00246382	0.00897018	0	1	1
327	contig:31249	AGAP001402		0	0	318.964	-21.605	0.00108371	0.00585761	0	1	1
328	contig:24999	AGAP004426		0	0	318.031	-21.6007	0.00108371	0.00585761	0	1	1
329	contig:9007	AGAP003250		0	0	316.182	-21.5923	0.00246382	0.00897018	0	1	1
330	contig:6530	AGAP004100	K17424	0	0	314.354	-21.584	0.00246382	0.00897018	0	1	1
331	contig:15077	AGAP005148		360.618	0	314.354	-21.584	0.00246382	0.00897018	-21.782	0.00249225	0.00846782
332	contig:21992	AGAP010460		0	0	314.354	-21.584	0.00246382	0.00897018	0	1	1
333	contig:29969	AGAP012820		0	0	314.354	-21.584	0.00246382	0.00897018	0	1	1
334	contig:9429	AGAP002051		0	0	313.148	-21.5784	0.000476672	0.00385597	0	1	1
335	contig:31655	AGAP001706		0	0	311.652	-21.5715	0.00108371	0.00585761	0	1	1
336	contig:25843	AGAP006933		0	0	309.876	-21.5633	0.00108371	0.00585761	0	1	1
337	contig:4976	AGAP005552	K01446	0	0	308.996	-21.5592	0.00246382	0.00897018	0	1	1
338	contig:300	AGAP001957		0	0	307.25	-21.551	0.00246382	0.00897018	0	1	1
339	contig:4206	AAEL017679		352.468	0	307.25	-21.551	0.00246382	0.00897018	-21.7491	0.00249225	0.00846782
340	contig:31824	AGAP004083		0	0	307.25	-21.551	0.000476672	0.00385597	0	1	1
341	contig:33096	AGAP006402		0	0	307.25	-21.551	0.00246382	0.00897018	0	1	1
342	contig:14281	AGAP009209	K03008	0	0	306.385	-21.5469	0.00108371	0.00585761	0	1	1
343	contig:21037	AGAP010459	K11315	0	0	304.668	-21.5388	0.00108371	0.00585761	0	1	1
344	contig:4576	AGAP002185	K06944	0	0	303.817	-21.5348	0.000476672	0.00385597	0	1	1
345	contig:21592	AGAP005769		0	0	303.817	-21.5348	0.00246382	0.00897018	0	1	1
346	contig:31330	AGAP006626		0	0	302.971	-21.5307	0.00108371	0.00585761	0	1	1
347	contig:24655	AGAP007393	K08056	0	0	301.292	-21.5227	0.00108371	0.00585761	0	1	1
348	contig:31929	AGAP008550	K11462	0	0	301.292	-21.5227	0.00108371	0.00585761	0	1	1
349	contig:32072	AGAP007834	K10389	0	0	299.908	-21.5161	0.000476672	0.00385597	0	1	1
350	contig:3371	AGAP012028	K07213	0	0	298.809	-21.5108	0.00246382	0.00897018	0	1	1
351	contig:29589	AGAP000909	K17264	0	0	298.809	-21.5108	0.00246382	0.00897018	0	1	1
352	contig:5646	AGAP002919	K02991	170.456	0	297.176	-21.5029	0.00108371	0.00585761	-20.701	0.00249225	0.00846782
353	contig:33284	AGAP005263	K14007	0	0	295.561	-21.495	0.00108371	0.00585761	0	1	1
354	contig:3678	AGAP010573		337.227	0	293.964	-21.4872	0.00246382	0.00897018	-21.6853	0.00249225	0.00846782
355	contig:22391	AGAP013256		0	0	293.964	-21.4872	0.00246382	0.00897018	0	1	1
356	contig:23223	AGAP009364		0	0	293.964	-21.4872	0.00246382	0.00897018	0	1	1
357	contig:24331	AGAP012596		0	0	293.964	-21.4872	0.00246382	0.00897018	0	1	1
358	contig:25154	AGAP011672		0	0	293.964	-21.4872	0.00246382	0.00897018	0	1	1
359	contig:22107	AGAP011754	K17686	0	0	293.171	-21.4833	0.00108371	0.00585761	0	1	1
360	contig:6125	AGAP004677	K13403	0	0	290.82	-21.4717	0.00246382	0.00897018	0	1	1
361	contig:8093	AGAP007493	K12345	0	0	290.82	-21.4717	0.00246382	0.00897018	0	1	1
362	contig:26910	AGAP001235	K01613	0	0	290.82	-21.4717	0.00108371	0.00585761	0	1	1
363	contig:1349	CPIJ011247	K04079	0	0	289.273	-21.464	0.00246382	0.00897018	0	1	1
364	contig:9381	AGAP004271	K04623	331.845	0	289.273	-21.464	0.00246382	0.00897018	-21.6621	0.00249225	0.00846782
365	contig:24874	AGAP003992	K14544	0	0	289.273	-21.464	0.00246382	0.00897018	0	1	1
366	contig:20151	AGAP003463		328.352	0	286.228	-21.4487	0.00108371	0.00585761	-21.6468	0.00117673	0.00629964
367	contig:22370	AGAP008656	K06842	328.352	0	286.228	-21.4487	0.00246382	0.00897018	-21.6468	0.00249225	0.00846782
368	contig:24472	AGAP011940	K12350	164.176	0	286.228	-21.4487	0.000209665	0.0022198	-20.6468	0.00117673	0.00629964
369	contig:1561	CPIJ009274		0	0	284.729	-21.4412	0.00246382	0.00897018	0	1	1
370	contig:11305	AGAP007545		0	0	284.729	-21.4412	0.00246382	0.00897018	0	1	1
371	contig:13426	AGAP011992		0	0	284.729	-21.4412	0.00246382	0.00897018	0	1	1
372	contig:2383	AGAP006613	K03245	0	0	281.779	-21.4261	0.00108371	0.00585761	0	1	1
373	contig:7198	AGAP013749		0	0	281.779	-21.4261	0.00246382	0.00897018	0	1	1
374	contig:30571	AGAP009565	K05410	0	0	281.779	-21.4261	0.00246382	0.00897018	0	1	1
375	contig:3771	AGAP008423		0	0	280.326	-21.4187	0.00246382	0.00897018	0	1	1
376	contig:21906	AGAP002154	K00907	0	0	280.326	-21.4187	0.00246382	0.00897018	0	1	1
377	contig:32182	AGAP008482	K14437	0	0	278.889	-21.4113	0.00246382	0.00897018	0	1	1
378	contig:32318	AGAP005560	K11674	0	0	277.466	-21.4039	0.00246382	0.00897018	0	1	1
379	contig:32491	AGAP012443		0	0	276.057	-21.3965	0.00246382	0.00897018	0	1	1
380	contig:5958	AGAP002393	K15279	210.767	0	275.591	-21.3941	0.000476672	0.00385597	-21.0072	0.00117673	0.00629964
381	contig:12532	AGAP012190		0	0	274.663	-21.3892	0.00246382	0.00897018	0	1	1
382	contig:32628	AGAP010442	K02375	0	0	274.663	-21.3892	0.00108371	0.00585761	0	1	1
383	contig:32344	AGAP004143		0	0	273.283	-21.382	0.00246382	0.00897018	0	1	1
384	contig:20604	AGAP006711		1247.74	0	271.916	-21.3747	0.00246382	0.00897018	-23.5728	0.000262333	0.0027414
385	contig:28967	AGAP002645	K16942	0	0	270.564	-21.3675	0.00246382	0.00897018	0	1	1
386	contig:13763	AGAP006222		0	0	267.898	-21.3533	0.00246382	0.00897018	0	1	1
387	contig:14878	AGAP002015	K10413	204.547	0	267.459	-21.3509	0.000476672	0.00385597	-20.964	0.00117673	0.00629964
388	contig:13763	AGAP006223		0	0	266.585	-21.3462	0.00246382	0.00897018	0	1	1
389	contig:24415	AGAP001141		0	0	265.284	-21.3391	0.00246382	0.00897018	0	1	1
390	contig:946	AGAP007167	K17779	605.698	0	263.997	-21.3321	0.00246382	0.00897018	-22.5302	0.00117673	0.00629964
391	contig:12797	AGAP003993		0	0	263.997	-21.3321	0.00246382	0.00897018	0	1	1
392	contig:33406	AGAP004752	K03439	299.937	0	261.458	-21.3181	0.00246382	0.00897018	-21.5162	0.00249225	0.00846782
393	contig:24897	AGAP006993		298.502	0	260.207	-21.3112	0.00246382	0.00897018	-21.5093	0.00249225	0.00846782
394	contig:30336	AGAP006072	K03639	0	0	260.207	-21.3112	0.00246382	0.00897018	0	1	1
395	contig:7146	AGAP002866	K15002	0	0	258.968	-21.3043	0.00246382	0.00897018	0	1	1
396	contig:32952	AGAP007784	K07515	0	0	258.353	-21.3009	0.00108371	0.00585761	0	1	1
397	contig:8439	AGAP011521		0	0	257.741	-21.2975	0.00246382	0.00897018	0	1	1
398	contig:24648	AGAP002778		0	0	257.741	-21.2975	0.00246382	0.00897018	0	1	1
399	contig:23910	AGAP011897		0	0	256.525	-21.2907	0.00246382	0.00897018	0	1	1
400	contig:25469	AGAP002991	K16185	0	0	256.525	-21.2907	0.00246382	0.00897018	0	1	1
401	contig:7463	AGAP009166	K07209	0	0	255.321	-21.2839	0.00246382	0.00897018	0	1	1
402	contig:19871	AGAP000210		0	0	255.321	-21.2839	0.00246382	0.00897018	0	1	1
403	contig:4922	AGAP004210		0	0	253.732	-21.2749	0.000476672	0.00385597	0	1	1
404	contig:17525	AGAP012314		0	0	250.614	-21.257	0.00246382	0.00897018	0	1	1
405	contig:22122	AGAP010893		143.749	0	250.614	-21.257	0.00108371	0.00585761	-20.4551	0.00249225	0.00846782
406	contig:17785	CPIJ007408	K10579	286.836	0	250.038	-21.2537	0.00108371	0.00585761	-21.4518	0.00117673	0.00629964
407	contig:3152	CPIJ014690		0	0	249.465	-21.2504	0.00246382	0.00897018	0	1	1
408	contig:17270	AGAP005353	K16750	0	0	249.465	-21.2504	0.00246382	0.00897018	0	1	1
409	contig:12163	AGAP008621		0	0	248.894	-21.2471	0.00108371	0.00585761	0	1	1
410	contig:23920	AGAP003702	K13046	0	0	248.326	-21.2438	0.00246382	0.00897018	0	1	1
411	contig:23691	AGAP003290		0	0	247.197	-21.2372	0.00246382	0.00897018	0	1	1
412	contig:22353	AGAP004729		0	0	245.523	-21.2274	0.00108371	0.00585761	0	1	1
413	contig:18758	AGAP005659		0	0	244.97	-21.2242	0.00246382	0.00897018	0	1	1
414	contig:17207	AGAP003332	K02178	0	0	244.419	-21.2209	0.00108371	0.00585761	0	1	1
415	contig:907	AGAP007386		831.826	0	241.704	-21.2048	0.00246382	0.00897018	-22.9879	0.000555605	0.00453547
416	contig:15497	AGAP003796	K02219	0	0	239.574	-21.192	0.00246382	0.00897018	0	1	1
417	contig:31758	AGAP007896		0	0	239.574	-21.192	0.00108371	0.00585761	0	1	1
418	contig:17062	AGAP005081		273.627	0	238.523	-21.1857	0.00246382	0.00897018	-21.3838	0.00249225	0.00846782
419	contig:26331	AGAP001365		0	0	238.001	-21.1825	0.00108371	0.00585761	0	1	1
420	contig:32752	AGAP003357		0	0	236.449	-21.1731	0.00246382	0.00897018	0	1	1
421	contig:17409	AGAP007398	K09648	0	0	234.917	-21.1637	0.00108371	0.00585761	0	1	1
422	contig:7300	AGAP007614	K05752	0	0	234.411	-21.1606	0.00246382	0.00897018	0	1	1
423	contig:7845	AGAP004992	K05309	0	0	234.411	-21.1606	0.00246382	0.00897018	0	1	1
424	contig:22316	AGAP005521	K08790	0	0	232.407	-21.1482	0.00108371	0.00585761	0	1	1
425	contig:30084	AGAP003019	K14408	0	0	231.912	-21.1451	0.00108371	0.00585761	0	1	1
426	contig:31960	AGAP009174		0	0	231.418	-21.1421	0.00108371	0.00585761	0	1	1
427	contig:16108	AGAP008125	K15734	0	0	230.927	-21.139	0.00108371	0.00585761	0	1	1
428	contig:7361	AGAP001563	K00864	0	0	230.438	-21.1359	0.00246382	0.00897018	0	1	1
429	contig:20977	AGAP005110		0	0	230.438	-21.1359	0.00246382	0.00897018	0	1	1
430	contig:11371	AGAP002223	K13026	131.896	0	229.951	-21.1329	0.00108371	0.00585761	-20.331	0.00249225	0.00846782
431	contig:6002	AGAP008184	K01530	0	0	229.465	-21.1298	0.00108371	0.00585761	0	1	1
432	contig:22354	AGAP012330	K17658	0	0	229.465	-21.1298	0.00246382	0.00897018	0	1	1
433	contig:24380	AGAP005002		263.236	0	229.465	-21.1298	0.00246382	0.00897018	-21.3279	0.00249225	0.00846782
434	contig:12550	AGAP004623	K03353	0	0	227.545	-21.1177	0.00246382	0.00897018	0	1	1
435	contig:25459	AGAP002646	K02202	261.033	0	227.545	-21.1177	0.00246382	0.00897018	-21.3158	0.00249225	0.00846782
436	contig:32347	AGAP005736		0	0	226.126	-21.1087	0.00108371	0.00585761	0	1	1
437	contig:11850	AGAP003577	K17198	0	0	225.657	-21.1057	0.00246382	0.00897018	0	1	1
438	contig:31731	AGAP001533		0	0	224.724	-21.0997	0.00108371	0.00585761	0	1	1
439	contig:25172	AGAP004628	K16686	256.736	0	223.8	-21.0938	0.00246382	0.00897018	-21.2919	0.00249225	0.00846782
440	contig:33373	AGAP010427	K00654	0	0	223.8	-21.0938	0.00246382	0.00897018	0	1	1
441	contig:1537	AGAP010589		254.641	0	221.973	-21.082	0.00246382	0.00897018	-21.28	0.00249225	0.00846782
442	contig:24492	CPIJ019987		0	0	221.973	-21.082	0.00246382	0.00897018	0	1	1
443	contig:32720	AGAP010063		0	0	221.973	-21.082	0.00246382	0.00897018	0	1	1
444	contig:19374	AGAP001264		0	0	221.07	-21.0761	0.00246382	0.00897018	0	1	1
445	contig:31508	AGAP006068		0	0	221.07	-21.0761	0.00246382	0.00897018	0	1	1
446	contig:612	AGAP007396	K12471	125.275	0	218.407	-21.0586	0.00108371	0.00585761	-20.2567	0.00249225	0.00846782
447	contig:24838	AGAP011932	K10645	249.548	0	217.533	-21.0528	0.00246382	0.00897018	-21.2509	0.00249225	0.00846782
448	contig:16477	AGAP001682	K09647	0	0	216.667	-21.047	0.00246382	0.00897018	0	1	1
449	contig:30077	AGAP009024	K15216	0	0	216.667	-21.047	0.00246382	0.00897018	0	1	1
450	contig:24991	AAEL006182		0	0	215.807	-21.0413	0.00246382	0.00897018	0	1	1
451	contig:9526	AGAP013741		0	0	214.954	-21.0356	0.00246382	0.00897018	0	1	1
452	contig:18669	AGAP011740		0	0	214.954	-21.0356	0.00246382	0.00897018	0	1	1
453	contig:25438	AGAP005336	K11650	123.294	0	214.954	-21.0356	0.00108371	0.00585761	-20.2337	0.00249225	0.00846782
454	contig:10441	AGAP005252	K04729	0	0	214.107	-21.0299	0.00246382	0.00897018	0	1	1
455	contig:13937	AGAP009165		0	0	214.107	-21.0299	0.00246382	0.00897018	0	1	1
456	contig:23364	AGAP001782		245.618	0	214.107	-21.0299	0.00246382	0.00897018	-21.228	0.00249225	0.00846782
457	contig:19095	AGAP007763		0	0	213.268	-21.0242	0.00246382	0.00897018	0	1	1
458	contig:21643	AGAP000354	K10694	0	0	213.268	-21.0242	0.00246382	0.00897018	0	1	1
459	contig:10298	AGAP012136	K17404	0	0	212.021	-21.0158	0.00108371	0.00585761	0	1	1
460	contig:19414	AGAP007920	K00699	0	0	211.608	-21.013	0.00108371	0.00585761	0	1	1
461	contig:20832	AGAP008436	K05665	0	0	211.608	-21.013	0.00246382	0.00897018	0	1	1
462	contig:25257	AGAP011386		121.375	0	211.608	-21.013	0.00108371	0.00585761	-20.211	0.00249225	0.00846782
463	contig:5951	AGAP002526		725.429	0	210.788	-21.0074	0.00246382	0.00897018	-22.7904	0.000555605	0.00453547
464	contig:23938	AGAP005680		0	0	210.788	-21.0074	0.00246382	0.00897018	0	1	1
465	contig:2410	AGAP006209		643.164	0	210.245	-21.0036	0.000476672	0.00385597	-22.6168	1.30378e-05	0.000306255
466	contig:4838	AGAP004481	K17405	722.628	0	209.974	-21.0018	0.00246382	0.00897018	-22.7848	0.000555605	0.00453547
467	contig:8762	AGAP007391		1324.82	0	209.974	-21.0018	0.00108371	0.00585761	-23.6593	1.37235e-06	4.35316e-05
468	contig:20120	AGAP001970	K08770	20875.6	0	209.167	-20.9962	0.00246382	0.00897018	-27.6372	2.33405e-31	4.58669e-29
469	contig:21573	AGAP012166		0	0	208.365	-20.9907	0.00246382	0.00897018	0	1	1
470	contig:6009	AGAP006040	K13347	0	0	207.174	-20.9824	0.00108371	0.00585761	0	1	1
471	contig:12145	AGAP010181	K15025	0	0	206.781	-20.9797	0.00246382	0.00897018	0	1	1
472	contig:17573	AGAP003647		0	0	206.781	-20.9797	0.00246382	0.00897018	0	1	1
473	contig:11836	AGAP008753		0	0	205.997	-20.9742	0.00246382	0.00897018	0	1	1
474	contig:22898	AGAP001394	K08508	117.489	0	204.833	-20.966	0.00108371	0.00585761	-20.1641	0.00249225	0.00846782
475	contig:23682	CPIJ011833		0	0	202.923	-20.9525	0.00246382	0.00897018	0	1	1
476	contig:25041	AGAP008746	K06889	0	0	202.923	-20.9525	0.00246382	0.00897018	0	1	1
477	contig:7903	AGAP011560		0	0	202.168	-20.9471	0.00246382	0.00897018	0	1	1
478	contig:11800	AGAP010835	K10732	347.882	0	202.168	-20.9471	0.00108371	0.00585761	-21.7302	0.000555605	0.00453547
479	contig:11953	AGAP007242	K14397	578.728	0	201.793	-20.9444	0.00108371	0.00585761	-22.4645	0.000123863	0.00158407
480	contig:23387	AGAP003930		0	0	201.42	-20.9418	0.00246382	0.00897018	0	1	1
481	contig:4582	AGAP009154	K05758	0	0	199.206	-20.9258	0.00246382	0.00897018	0	1	1
482	contig:21423	AGAP010875	K07910	0	0	199.206	-20.9258	0.00246382	0.00897018	0	1	1
483	contig:17337	AGAP009051		0	0	198.479	-20.9206	0.00246382	0.00897018	0	1	1
484	contig:17927	AGAP004816	K05287	0	0	198.479	-20.9206	0.00246382	0.00897018	0	1	1
485	contig:19103	AGAP007659		0	0	197.757	-20.9153	0.00246382	0.00897018	0	1	1
486	contig:16623	AGAP007542	K12199	0	0	197.041	-20.9101	0.00246382	0.00897018	0	1	1
487	contig:28917	AGAP010790	K10414	0	0	197.041	-20.9101	0.00246382	0.00897018	0	1	1
488	contig:85	CPIJ039685		0	0	196.33	-20.9048	0.00246382	0.00897018	0	1	1
489	contig:24976	AGAP011702		0	0	196.33	-20.9048	0.00246382	0.00897018	0	1	1
490	contig:4157	AGAP006809		0	0	195.623	-20.8996	0.00246382	0.00897018	0	1	1
491	contig:22311	AGAP003623	K01897	0	0	195.623	-20.8996	0.00246382	0.00897018	0	1	1
492	contig:32000	AGAP010897		0	0	195.623	-20.8996	0.00246382	0.00897018	0	1	1
493	contig:8154	AGAP005757		0	0	193.535	-20.8842	0.00246382	0.00897018	0	1	1
494	contig:13430	AGAP004686		222.018	0	193.535	-20.8842	0.00246382	0.00897018	-21.0822	0.00249225	0.00846782
495	contig:19881	AGAP010056	K12373	0	0	193.535	-20.8842	0.00246382	0.00897018	0	1	1
496	contig:24766	AGAP009496		222.018	0	193.535	-20.8842	0.00246382	0.00897018	-21.0822	0.00249225	0.00846782
497	contig:3779	AGAP006120		872.544	0	190.151	-20.8587	0.00246382	0.00897018	-23.0568	0.000262333	0.0027414
498	contig:9699	AGAP011838		434.752	0	189.489	-20.8537	0.00246382	0.00897018	-22.0518	0.00117673	0.00629964
499	contig:85	AAEL017733		0	0	186.884	-20.8337	0.00246382	0.00897018	0	1	1
500	contig:25272	AGAP002618	K06100	107.01	0	186.564	-20.8312	0.00108371	0.00585761	-20.0293	0.00249225	0.00846782
501	contig:32078	AGAP005210	K03241	0	0	186.244	-20.8288	0.00246382	0.00897018	0	1	1
502	contig:2764	AGAP006916	K17435	0	0	185.609	-20.8238	0.00246382	0.00897018	0	1	1
503	contig:12942	AGAP010450	K02886	0	0	185.609	-20.8238	0.00246382	0.00897018	0	1	1
504	contig:24011	AGAP008269	K06965	638.774	0	185.609	-20.8238	0.00246382	0.00897018	-22.6069	0.000555605	0.00453547
505	contig:6594	AGAP004891		0	0	184.35	-20.814	0.00246382	0.00897018	0	1	1
506	contig:4363	AGAP007845	K01173	210.767	0	183.727	-20.8091	0.00246382	0.00897018	-21.0072	0.00249225	0.00846782
507	contig:8546	AGAP007690	K03350	0	0	183.727	-20.8091	0.00246382	0.00897018	0	1	1
508	contig:24977	AGAP006960		210.057	0	183.109	-20.8043	0.00246382	0.00897018	-21.0023	0.00249225	0.00846782
509	contig:12910	AGAP004284	K16609	0	0	182.494	-20.7994	0.00246382	0.00897018	0	1	1
510	contig:23967	AGAP004682	K12843	207.956	0	181.278	-20.7898	0.00246382	0.00897018	-20.9878	0.00249225	0.00846782
511	contig:15325	AGAP009958	K13173	0	0	180.675	-20.785	0.00246382	0.00897018	0	1	1
512	contig:16379	AGAP002097	K02175	0	0	180.675	-20.785	0.00246382	0.00897018	0	1	1
513	contig:1425	AGAP008400		0	0	178.892	-20.7707	0.00246382	0.00897018	0	1	1
514	contig:21823	AGAP001589	K08963	0	0	178.892	-20.7707	0.00246382	0.00897018	0	1	1
515	contig:12466	AGAP007765		0	0	178.306	-20.7659	0.00246382	0.00897018	0	1	1
516	contig:19821	AGAP002992		0	0	178.306	-20.7659	0.00246382	0.00897018	0	1	1
517	contig:28665	AGAP012140	K03253	407.758	0	177.723	-20.7612	0.00246382	0.00897018	-21.9593	0.00117673	0.00629964
518	contig:7895	AGAP006569	K01895	0	0	176.569	-20.7518	0.00108371	0.00585761	0	1	1
519	contig:9185	AGAP003030	K00161	1012.77	0	176.569	-20.7518	0.00246382	0.00897018	-23.2718	0.000123863	0.00158407
520	contig:85	AAEL017603		0	0	175.43	-20.7425	0.00246382	0.00897018	0	1	1
521	contig:7978	AGAP010383	K14206	0	0	174.866	-20.7378	0.00246382	0.00897018	0	1	1
522	contig:24389	AGAP012089	K13216	0	0	174.305	-20.7332	0.00246382	0.00897018	0	1	1
523	contig:26684	AGAP006718	K08471	0	0	173.195	-20.724	0.00246382	0.00897018	0	1	1
524	contig:16923	AGAP004158	K08077	196.185	0	171.017	-20.7057	0.00108371	0.00585761	-20.9038	0.00117673	0.00629964
525	contig:20328	AGAP008730	K01737	0	0	169.418	-20.6922	0.00246382	0.00897018	0	1	1
526	contig:8693	AGAP005623		0	0	167.333	-20.6743	0.00246382	0.00897018	0	1	1
527	contig:9740	AGAP003706	K05527	0	0	166.82	-20.6699	0.00246382	0.00897018	0	1	1
528	contig:12866	AGAP004255		0	0	166.31	-20.6654	0.00246382	0.00897018	0	1	1
529	contig:19013	AGAP007729	K04675	0	0	165.803	-20.661	0.00246382	0.00897018	0	1	1
530	contig:20591	AGAP007038	K09207	0	0	165.803	-20.661	0.00246382	0.00897018	0	1	1
531	contig:21484	AGAP007576		0	0	165.299	-20.6566	0.00246382	0.00897018	0	1	1
532	contig:6141	AGAP000760	K10769	378.103	0	164.798	-20.6523	0.00246382	0.00897018	-21.8503	0.00117673	0.00629964
533	contig:13369	AGAP007638	K12667	0	0	163.805	-20.6435	0.00246382	0.00897018	0	1	1
534	contig:13920	AGAP013760		0	0	163.805	-20.6435	0.00246382	0.00897018	0	1	1
535	contig:10288	AGAP002289		0	0	163.313	-20.6392	0.00246382	0.00897018	0	1	1
536	contig:29182	AGAP009034	K08805	0	0	163.313	-20.6392	0.00246382	0.00897018	0	1	1
537	contig:23403	CPIJ020054		0	0	162.824	-20.6349	0.00246382	0.00897018	0	1	1
538	contig:24970	AGAP002664	K15170	186.787	0	162.824	-20.6349	0.00246382	0.00897018	-20.833	0.00249225	0.00846782
539	contig:6870	AGAP001256	K13811	93.254	0	162.581	-20.6327	0.00108371	0.00585761	-19.8308	0.00249225	0.00846782
540	contig:11279	AGAP011057		0	0	162.338	-20.6306	0.00246382	0.00897018	0	1	1
541	contig:8629	AGAP008233		185.675	0	161.855	-20.6263	0.00246382	0.00897018	-20.8243	0.00249225	0.00846782
542	contig:4552	AGAP010273	K00914	0	0	160.897	-20.6177	0.00246382	0.00897018	0	1	1
543	contig:19410	AGAP010539		92.016	0	160.423	-20.6134	0.00108371	0.00585761	-19.8115	0.00249225	0.00846782
544	contig:14361	AGAP005861	K13250	364.836	0	159.015	-20.6007	0.00246382	0.00897018	-21.7988	0.00117673	0.00629964
545	contig:16763	AGAP010076	K15010	0	0	159.015	-20.6007	0.00246382	0.00897018	0	1	1
546	contig:6488	AGAP008602	K00248	0	0	158.552	-20.5965	0.00246382	0.00897018	0	1	1
547	contig:8510	AGAP003874	K00876	181.094	0	157.862	-20.5902	0.00108371	0.00585761	-20.7883	0.00117673	0.00629964
548	contig:24939	AGAP009329	K13578	90.285	0	157.405	-20.586	0.00108371	0.00585761	-19.7841	0.00249225	0.00846782
549	contig:17527	AGAP000695		0	0	156.724	-20.5798	0.00246382	0.00897018	0	1	1
550	contig:10148	AGAP003848	K17361	59.586	0	155.826	-20.5715	0.000476672	0.00385597	-19.1846	0.00249225	0.00846782
551	contig:25309	AGAP013059		178.759	0	155.826	-20.5715	0.00246382	0.00897018	-20.7696	0.00249225	0.00846782
552	contig:13989	AGAP000375	K17563	0	0	155.381	-20.5674	0.00246382	0.00897018	0	1	1
553	contig:24501	AGAP006823		0	0	154.06	-20.5551	0.00246382	0.00897018	0	1	1
554	contig:6188	AGAP007665		0	0	152.762	-20.5429	0.00246382	0.00897018	0	1	1
555	contig:29901	AGAP003939		0	0	152.762	-20.5429	0.00246382	0.00897018	0	1	1
556	contig:2354	AGAP012183		0	0	152.334	-20.5388	0.00246382	0.00897018	0	1	1
557	contig:13316	AGAP006228		699.013	0	152.334	-20.5388	0.00246382	0.00897018	-22.7369	0.000262333	0.0027414
558	contig:9398	AGAP006159	K07890	0	0	151.485	-20.5307	0.00246382	0.00897018	0	1	1
559	contig:25052	AGAP002586	K00693	173.619	0	151.345	-20.5294	0.000476672	0.00385597	-20.7275	0.000555605	0.00453547
560	contig:5440	AGAP006660	K00031	0	0	151.065	-20.5267	0.00246382	0.00897018	0	1	1
561	contig:28406	AGAP005405	K14716	0	0	150.646	-20.5227	0.00246382	0.00897018	0	1	1
562	contig:14179	AGAP011654	K01273	0	0	150.438	-20.5207	0.00108371	0.00585761	0	1	1
563	contig:7677	AGAP009048	K02516	0	0	149.816	-20.5148	0.00246382	0.00897018	0	1	1
564	contig:15743	AGAP009617		0	0	146.192	-20.4794	0.00246382	0.00897018	0	1	1
565	contig:20960	AGAP011618	K00503	0	0	146.192	-20.4794	0.00246382	0.00897018	0	1	1
566	contig:18924	AGAP008757		0	0	145.8	-20.4756	0.00246382	0.00897018	0	1	1
567	contig:17857	AGAP003585		166.81	0	145.41	-20.4717	0.00246382	0.00897018	-20.6698	0.00249225	0.00846782
568	contig:31563	AGAP008287		0	0	145.41	-20.4717	0.00246382	0.00897018	0	1	1
569	contig:21577	AGAP001539	K11304	0	0	142.365	-20.4412	0.00246382	0.00897018	0	1	1
570	contig:16435	AGAP000014	K01866	0	0	141.993	-20.4374	0.00246382	0.00897018	0	1	1
571	contig:13256	AGAP010156	K01648	972.264	0	141.255	-20.4299	0.00246382	0.00897018	-23.2129	5.84828e-05	0.000968331
572	contig:11037	AGAP000830	K04489	0	0	139.444	-20.4113	0.00246382	0.00897018	0	1	1
573	contig:9670	AGAP005575	K16569	0	0	137.679	-20.3929	0.00246382	0.00897018	0	1	1
574	contig:23417	AGAP001652		311.935	0	135.958	-20.3747	0.00246382	0.00897018	-21.5728	0.00117673	0.00629964
575	contig:1227	AGAP003650	K03239	0	0	135.788	-20.3729	0.00108371	0.00585761	0	1	1
576	contig:7847	AGAP009132		155.578	0	135.619	-20.3711	0.00246382	0.00897018	-20.5692	0.00249225	0.00846782
577	contig:12361	AGAP003338		0	0	134.946	-20.364	0.00246382	0.00897018	0	1	1
578	contig:14859	CPIJ012364		0	0	134.612	-20.3604	0.00246382	0.00897018	0	1	1
579	contig:22267	AGAP012643		0	0	134.612	-20.3604	0.00246382	0.00897018	0	1	1
580	contig:29844	AGAP005063		0	0	134.28	-20.3568	0.00246382	0.00897018	0	1	1
581	contig:13005	AGAP002901		0	0	133.949	-20.3533	0.00246382	0.00897018	0	1	1
582	contig:28255	CPIJ001439	K08588	0	0	133.949	-20.3533	0.00246382	0.00897018	0	1	1
583	contig:30066	AGAP004747		0	0	133.62	-20.3497	0.00246382	0.00897018	0	1	1
584	contig:16488	AGAP007865		0	0	133.292	-20.3462	0.00246382	0.00897018	0	1	1
585	contig:21462	AGAP007284		152.909	0	133.292	-20.3462	0.00246382	0.00897018	-20.5442	0.00249225	0.00846782
586	contig:5254	AGAP008827		303.586	0	132.319	-20.3356	0.00246382	0.00897018	-21.5337	0.00117673	0.00629964
587	contig:33320	AGAP010544	K02180	0	0	131.998	-20.3321	0.00246382	0.00897018	0	1	1
588	contig:31338	AGAP005863		0	0	131.044	-20.3216	0.00246382	0.00897018	0	1	1
589	contig:24507	AGAP004401		299.937	0	130.729	-20.3181	0.00246382	0.00897018	-21.5162	0.00117673	0.00629964
590	contig:21938	AGAP004149		0	0	129.793	-20.3078	0.00246382	0.00897018	0	1	1
591	contig:2915	AGAP004091	K02988	0	0	129.484	-20.3043	0.00246382	0.00897018	0	1	1
592	contig:23666	AGAP009005	K14689	148.187	0	129.176	-20.3009	0.00246382	0.00897018	-20.499	0.00249225	0.00846782
593	contig:3099	AGAP010175	K17261	443.509	0	128.87	-20.2975	0.00246382	0.00897018	-22.0805	0.000555605	0.00453547
594	contig:19308	AGAP008768	K15451	0	0	128.566	-20.2941	0.00246382	0.00897018	0	1	1
595	contig:1452	AGAP011497	K12189	587.171	0	127.961	-20.2873	0.00246382	0.00897018	-22.4853	0.000262333	0.0027414
596	contig:10867	AGAP011823	K10595	0	0	127.66	-20.2839	0.00246382	0.00897018	0	1	1
597	contig:11945	AGAP005858		0	0	127.66	-20.2839	0.00246382	0.00897018	0	1	1
598	contig:7982	AGAP000549	K09699	0	0	127.361	-20.2805	0.00246382	0.00897018	0	1	1
599	contig:13416	AGAP000120	K17262	0	0	127.064	-20.2771	0.00246382	0.00897018	0	1	1
600	contig:11494	AGAP006889	K11374	0	0	125.597	-20.2604	0.00246382	0.00897018	0	1	1
601	contig:4852	AAEL012812	K11600	141.147	0	123.039	-20.2307	0.00246382	0.00897018	-20.4288	0.00249225	0.00846782
602	contig:13052	AGAP011448	K04799	139.881	0	121.936	-20.2177	0.00246382	0.00897018	-20.4158	0.00249225	0.00846782
603	contig:19725	AGAP009894		279.762	0	121.936	-20.2177	0.00246382	0.00897018	-21.4158	0.00117673	0.00629964
604	contig:25368	AGAP001294		139.568	0	121.663	-20.2145	0.00246382	0.00897018	-20.4125	0.00249225	0.00846782
605	contig:8574	AGAP002175		0	0	121.391	-20.2112	0.00246382	0.00897018	0	1	1
606	contig:20190	AGAP012193	K10687	138.33	0	120.584	-20.2016	0.00246382	0.00897018	-20.3997	0.00249225	0.00846782
607	contig:11439	AGAP008632	K14157	413.158	0	120.051	-20.1952	0.00246382	0.00897018	-21.9783	0.000555605	0.00453547
608	contig:12513	AGAP002107	K04507	0	0	119.787	-20.192	0.00246382	0.00897018	0	1	1
609	contig:18331	AGAP003687	K00629	271.838	0	118.482	-20.1762	0.00246382	0.00897018	-21.3743	0.00117673	0.00629964
610	contig:20562	AGAP001286	K13141	0	0	118.225	-20.1731	0.00246382	0.00897018	0	1	1
611	contig:16644	AAEL014670	K09448	0	0	117.713	-20.1668	0.00246382	0.00897018	0	1	1
612	contig:23420	AGAP005759		405.11	0	117.713	-20.1668	0.00246382	0.00897018	-21.9499	0.000555605	0.00453547
613	contig:25182	AGAP008497	K08342	269.49	0	117.459	-20.1637	0.00246382	0.00897018	-21.3618	0.00117673	0.00629964
614	contig:24519	AGAP007175	K00981	134.165	0	116.953	-20.1575	0.00246382	0.00897018	-20.3556	0.00249225	0.00846782
615	contig:14126	AGAP010206		0	0	116.702	-20.1544	0.00246382	0.00897018	0	1	1
616	contig:17006	AGAP010232	K15734	0	0	115.709	-20.1421	0.00246382	0.00897018	0	1	1
617	contig:12781	AGAP004197	K00033	131.896	0	114.975	-20.1329	0.00246382	0.00897018	-20.331	0.00249225	0.00846782
618	contig:11591	AGAP005431	K09585	0	0	114.733	-20.1298	0.00246382	0.00897018	0	1	1
619	contig:22168	AGAP005462	K03671	0	0	114.733	-20.1298	0.00246382	0.00897018	0	1	1
620	contig:20870	AGAP009940		0	0	113.299	-20.1117	0.00246382	0.00897018	0	1	1
621	contig:23662	AGAP009180	K03099	128.633	0	112.131	-20.0968	0.00246382	0.00897018	-20.2948	0.00249225	0.00846782
622	contig:3184	AGAP004379	K00799	0	0	111.9	-20.0938	0.00246382	0.00897018	0	1	1
623	contig:4343	AGAP003857	K10573	256.209	0	111.67	-20.0908	0.00246382	0.00897018	-21.2889	0.00117673	0.00629964
624	contig:2017	AGAP009783	K09478	255.684	0	111.441	-20.0878	0.00246382	0.00897018	-21.2859	0.00117673	0.00629964
625	contig:19523	AGAP012684	K06027	0	0	110.535	-20.0761	0.00246382	0.00897018	0	1	1
626	contig:24802	AGAP004095		0	0	109.865	-20.0673	0.00246382	0.00897018	0	1	1
627	contig:25734	AGAP012475	K09497	0	0	109.644	-20.0644	0.00246382	0.00897018	0	1	1
628	contig:3848	AGAP010645		0	0	107.69	-20.0385	0.00246382	0.00897018	0	1	1
629	contig:501	AGAP009335	K10281	246.589	0	107.477	-20.0356	0.00246382	0.00897018	-21.2337	0.00117673	0.00629964
630	contig:17877	AGAP010587		0	0	107.265	-20.0327	0.00246382	0.00897018	0	1	1
631	contig:23957	AGAP009100		368.427	0	107.054	-20.0299	0.00246382	0.00897018	-21.8129	0.000555605	0.00453547
632	contig:10121	AGAP000129		486.448	0	106.01	-20.0158	0.00246382	0.00897018	-22.2139	0.000262333	0.0027414
633	contig:16685	AGAP007623		0	0	105.394	-20.0074	0.00246382	0.00897018	0	1	1
634	contig:24565	AGAP011961	K06628	120.206	0	104.785	-19.999	0.00246382	0.00897018	-20.1971	0.00249225	0.00846782
635	contig:7410	AGAP013419		0	0	101.272	-19.9498	0.00246382	0.00897018	0	1	1
636	contig:20795	AGAP012046	K14696	114.893	0	100.153	-19.9338	0.00246382	0.00897018	-20.1319	0.00249225	0.00846782
637	contig:12477	AGAP008548		0	0	99.786	-19.9285	0.00246382	0.00897018	0	1	1
638	contig:16172	AGAP003227	K00940	0	0	99.24	-19.9206	0.00246382	0.00897018	0	1	1
639	contig:23509	AGAP007891	K01874	337.227	0	97.988	-19.9022	0.00246382	0.00897018	-21.6853	0.000555605	0.00453547
640	contig:2542	AGAP005267	K07943	111.605	0	97.287	-19.8919	0.00246382	0.00897018	-20.09	0.00249225	0.00846782
641	contig:24120	AGAP005662	K00249	222.413	0	96.94	-19.8867	0.00246382	0.00897018	-21.0848	0.00117673	0.00629964
642	contig:9108	AGAP006688	K12272	322.691	0	93.764	-19.8387	0.00246382	0.00897018	-21.6217	0.000555605	0.00453547
643	contig:10374	AGAP001267	K12392	214.388	0	93.442	-19.8337	0.00246382	0.00897018	-21.0318	0.00117673	0.00629964
644	contig:6992	AGAP009816	K06172	0	0	92.963	-19.8263	0.00246382	0.00897018	0	1	1
645	contig:12523	AGAP001124	K08471	0	0	88.285	-19.7518	0.00246382	0.00897018	0	1	1
646	contig:23895	AGAP010481	K05038	201.248	0	87.715	-19.7425	0.00246382	0.00897018	-20.9405	0.00117673	0.00629964
647	contig:23647	AGAP012179		499.895	0	87.153	-19.7332	0.00246382	0.00897018	-22.2532	0.000123863	0.00158407
648	contig:24014	AGAP000784		99.66	0	86.874	-19.7286	0.00246382	0.00897018	-19.9267	0.00249225	0.00846782
649	contig:16694	AGAP011603	K01897	297.553	0	86.46	-19.7217	0.00246382	0.00897018	-21.5047	0.000555605	0.00453547
650	contig:18356	AGAP008749	K10086	0	0	86.323	-19.7194	0.00246382	0.00897018	0	1	1
651	contig:21042	AGAP001414	K13111	0	0	85.778	-19.7102	0.00246382	0.00897018	0	1	1
652	contig:9044	AGAP009278	K07190	0	0	84.185	-19.6832	0.00246382	0.00897018	0	1	1
653	contig:2923	AGAP001570	K04380	578.55	0	84.055	-19.681	0.00246382	0.00897018	-22.464	5.84828e-05	0.000968331
654	contig:903	AGAP002363		478.427	0	83.41	-19.6699	0.00246382	0.00897018	-22.1899	0.000123863	0.00158407
655	contig:1862	AGAP000470	K08964	378.676	0	82.524	-19.6545	0.00246382	0.00897018	-21.8525	0.000262333	0.0027414
656	contig:4997	AGAP003165	K00139	0	0	81.657	-19.6392	0.00246382	0.00897018	0	1	1
657	contig:23078	AGAP001111		552.912	0	80.33	-19.6156	0.00246382	0.00897018	-22.3986	5.84828e-05	0.000968331
658	contig:11872	AGAP009567		0	0	78.137	-19.5756	0.00246382	0.00897018	0	1	1
659	contig:6452	AGAP001152	K06883	0	0	76.596	-19.5469	0.00246382	0.00897018	0	1	1
660	contig:20097	AGAP010005		0	0	73.491	-19.4872	0.00246382	0.00897018	0	1	1
661	contig:10851	AGAP001699		0	0	73.392	-19.4853	0.00246382	0.00897018	0	1	1
662	contig:11995	AGAP008387		0	0	72.998	-19.4775	0.00246382	0.00897018	0	1	1
663	contig:13926	AGAP010739	K00036	80.292	0	69.991	-19.4168	0.00246382	0.00897018	-19.6149	0.00249225	0.00846782
664	contig:16610	AGAP005417		0	0	67.894	-19.3729	0.00246382	0.00897018	0	1	1
665	contig:6985	AGAP012819	K01277	63.921	0	55.721	-19.0879	0.00246382	0.00897018	-19.2859	0.00249225	0.00846782
666	contig:30192	AGAP004099		0	116.638	2815.96	-4.59352	2.05609e-08	1.08274e-06	20.1536	0.00278617	0.00846782
667	contig:541	AGAP009463		273.627	39.519	954.093	-4.59351	2.05609e-08	1.08274e-06	-2.79159	0.000259632	0.0027414
668	contig:7747	AGAP008061		36739	2803.21	63749.3	-4.50726	3.42735e-71	1.45338e-68	-3.71216	7.54476e-33	1.64292e-30
669	contig:1435	AGAP001421	K07466	643.164	371.559	7849.14	-4.40087	1.00023e-07	4.57889e-06	-0.791595	0.00263103	0.00846782
670	contig:2563	AGAP009526		24139.7	181.112	3552.68	-4.29395	3.45502e-07	1.37129e-05	-7.05838	2.4845e-27	4.17034e-25
671	contig:3481	AGAP010214		104.676	60.472	1094.97	-4.17847	4.82534e-07	1.86018e-05	-0.791592	0.00263103	0.00846782
672	contig:18614	AGAP001874	K04353	0	601.941	10672.3	-4.1481	4.01059e-33	9.79192e-31	22.5212	3.18079e-05	0.000628128
673	contig:863	AGAP002465	K00522	1141.22	219.764	3647.66	-4.05294	1.65827e-06	5.7342e-05	-2.37656	0.000782058	0.00533083
674	contig:10131	AGAP005781	K00639	107.936	62.355	987.932	-3.98583	6.53165e-10	4.38546e-08	-0.791599	0.000655717	0.00514422
675	contig:11623	AGAP007552		458.727	132.505	1799.45	-3.76343	7.85698e-06	0.000208923	-1.79159	0.000931695	0.00605376
676	contig:13764	AGAP010598	K06460	1245.66	119.938	1628.78	-3.76343	6.67434e-09	3.7605e-07	-3.37655	1.26374e-06	4.12225e-05
677	contig:7320	AGAP012792		81.658	47.174	569.459	-3.59353	1.08181e-05	0.000265736	-0.791602	0.00263103	0.00846782
678	contig:16993	AGAP009839	K17550	195.366	37.621	454.14	-3.59353	1.08181e-05	0.000265736	-2.37657	0.000782058	0.00533083
679	contig:15002	AGAP008175		364.836	210.767	2544.25	-3.59352	1.08181e-05	0.000265736	-0.791599	0.00263103	0.00846782
680	contig:11052	AGAP000780		625.956	120.539	1455.07	-3.59352	1.08181e-05	0.000265736	-2.37656	0.000782058	0.00533083
681	contig:29650	AGAP011622		0	115.517	1394.44	-3.59351	1.08181e-05	0.000265736	20.1397	0.00278617	0.00846782
682	contig:11936	AGAP001585	K05961	0	49.507	522.916	-3.40087	3.655e-05	0.000696178	18.9173	0.00278617	0.00846782
683	contig:6603	AGAP013143		157.543	91.013	961.321	-3.40087	3.655e-05	0.000696178	-0.791601	0.00263103	0.00846782
684	contig:9632	AGAP005226	K15235	703.612	135.493	1431.14	-3.40087	1.42652e-07	6.21269e-06	-2.37656	6.51773e-05	0.00103577
685	contig:22403	AGAP009569	K17254	1460.56	120.539	1273.19	-3.40087	3.655e-05	0.000696178	-3.59895	5.33042e-05	0.000929593
686	contig:3037	AGAP011801		0	131.059	1384.3	-3.40087	3.655e-05	0.000696178	20.3218	0.00278617	0.00846782
687	contig:10704	AGAP008990	K06129	0	50.834	536.93	-3.40087	3.655e-05	0.000696178	18.9554	0.00278617	0.00846782
688	contig:8322	AGAP003614		142.436	82.286	869.139	-3.40087	3.655e-05	0.000696178	-0.791595	0.00263103	0.00846782
689	contig:653	CPIJ005761	K03231	0	136.005	1436.54	-3.40087	3.655e-05	0.000696178	20.3752	0.00278617	0.00846782
690	contig:1539	AGAP001759	K14006	0	56.758	599.501	-3.40087	3.655e-05	0.000696178	19.1145	0.00278617	0.00846782
691	contig:7902	AGAP002521		406.694	46.99	496.327	-3.40087	3.655e-05	0.000696178	-3.11352	0.000209216	0.0024102
692	contig:15805	AGAP002253	K03424	81.022	46.807	494.394	-3.40087	3.655e-05	0.000696178	-0.791589	0.00263103	0.00846782
693	contig:12088	AGAP007117		449.474	51.933	548.535	-3.40086	3.655e-05	0.000696178	-3.11351	0.000209216	0.0024102
694	contig:22400	AGAP003459	K14309	0	67.874	682.778	-3.33049	2.05186e-09	1.26197e-07	19.3725	0.000776275	0.00533083
695	contig:7673	AGAP006245	K12848	145.764	84.208	762.383	-3.17849	4.97036e-05	0.00085752	-0.791605	0.00263103	0.00846782
696	contig:24116	AGAP002617		1396.72	134.482	1217.54	-3.17848	4.97036e-05	0.00085752	-3.37656	6.75275e-05	0.00106056
697	contig:19921	AGAP009059		0	86.223	780.621	-3.17848	4.97036e-05	0.00085752	19.7177	0.00278617	0.00846782
698	contig:13152	AGAP009968	K14846	574.113	110.556	1000.92	-3.17848	4.97036e-05	0.00085752	-2.37656	0.000782058	0.00533083
699	contig:17629	AGAP005824		562.044	162.348	1469.82	-3.17848	4.97036e-05	0.00085752	-1.79159	0.000931695	0.00605376
700	contig:21092	AGAP010454		0	54.443	492.9	-3.17848	4.97036e-05	0.00085752	19.0544	0.00278617	0.00846782
701	contig:28721	AGAP010087		0	55.878	505.891	-3.17847	4.97036e-05	0.00085752	19.0919	0.00278617	0.00846782
702	contig:11686	AGAP006243	K13084	0	71.369	646.138	-3.17847	4.97036e-05	0.00085752	19.4449	0.00278617	0.00846782
703	contig:18017	AGAP004731	K01047	101.442	58.604	530.569	-3.17847	4.97036e-05	0.00085752	-0.791584	0.00263103	0.00846782
704	contig:3848	AGAP012900		0	30.831	279.127	-3.17847	4.97036e-05	0.00085752	18.234	0.00278617	0.00846782
705	contig:22458	AGAP002629		2556.84	1033.97	8692.41	-3.07156	7.68095e-15	8.14282e-13	-1.30617	2.83591e-06	8.33902e-05
706	contig:414	AGAP007634	K16186	173.941	100.487	808.674	-3.00855	4.08584e-08	2.05748e-06	-0.791589	0.000435789	0.00379584
707	contig:4310	AGAP011792		970.463	320.366	2537.89	-2.98583	1.28088e-09	8.07085e-08	-1.59895	2.65263e-05	0.000549415
708	contig:3191	AGAP007699	K07936	870.515	279.389	2192.2	-2.97203	4.12167e-11	3.25572e-09	-1.63959	1.14796e-05	0.000274454
709	contig:17849	AGAP003662		320.481	61.714	465.61	-2.91545	0.000165304	0.00202016	-2.37657	0.000782058	0.00533083
710	contig:13904	AGAP005056		0	71.51	539.517	-2.91545	0.000165304	0.00202016	19.4478	0.00278617	0.00846782
711	contig:26084	AGAP010451	K08675	0	82.853	625.095	-2.91545	0.000165304	0.00202016	19.6602	0.00278617	0.00846782
712	contig:1354	AGAP003621		99.027	57.208	431.613	-2.91545	0.000165304	0.00202016	-0.791605	0.00263103	0.00846782
713	contig:1536	AGAP008785		0	71.795	541.666	-2.91545	0.000165304	0.00202016	19.4535	0.00278617	0.00846782
714	contig:464	AGAP009380		157.543	91.013	686.658	-2.91545	2.85836e-06	8.85762e-05	-0.791601	0.000655717	0.00514422
715	contig:24277	AGAP001417		272.432	157.385	1187.41	-2.91545	0.000165304	0.00202016	-0.791598	0.00263103	0.00846782
716	contig:7738	AGAP011346		106.281	61.399	463.231	-2.91544	0.000165304	0.00202016	-0.791597	0.00263103	0.00846782
717	contig:5513	AGAP003300	K14719	0	92.651	699.014	-2.91544	0.000165304	0.00202016	19.8214	0.00278617	0.00846782
718	contig:2628	AGAP008393	K03017	0	188.205	1419.93	-2.91544	2.85836e-06	8.85762e-05	20.8439	0.00147066	0.00651049
719	contig:8699	AGAP011580	K15028	1867.87	215.816	1628.24	-2.91544	0.000165304	0.00202016	-3.11352	0.000209216	0.0024102
720	contig:2190	AGAP001335	K10418	470.845	136.005	1026.1	-2.91544	0.000165304	0.00202016	-1.79159	0.000931695	0.00605376
721	contig:19903	AGAP006043		351.806	67.747	511.121	-2.91544	0.000165304	0.00202016	-2.37655	0.000782058	0.00533083
722	contig:4336	AGAP001617	K07897	685.571	66.01	498.016	-2.91544	0.000165304	0.00202016	-3.37655	6.75275e-05	0.00106056
723	contig:869	AGAP011123	K07207	0	41.86	315.815	-2.91544	0.000165304	0.00202016	18.6752	0.00278617	0.00846782
724	contig:5715	AGAP003615	K05402	536.497	44.277	334.05	-2.91543	0.000165304	0.00202016	-3.59894	5.33042e-05	0.000929593
725	contig:6194	AGAP002788		645.827	74.62	562.974	-2.91543	0.000165304	0.00202016	-3.11351	0.000209216	0.0024102
726	contig:13970	AGAP003397		147.603	85.271	600.446	-2.81591	1.77843e-07	7.58138e-06	-0.791595	0.000435789	0.00379584
727	contig:7983	AGAP004725	K03252	395.48	114.235	775.673	-2.76344	5.95693e-06	0.000166073	-1.7916	0.000219272	0.0024102
728	contig:19189	AGAP013481		1629.51	268.964	1826.31	-2.76344	5.95693e-06	0.000166073	-2.59895	3.46207e-05	0.000653253
729	contig:14768	AGAP007654	K07918	98.402	113.695	772.003	-2.76344	5.95693e-06	0.000166073	0.208409	0.00104157	0.00622088
730	contig:8523	AGAP011872	K03178	178.759	68.847	467.478	-2.76343	5.95693e-06	0.000166073	-1.37655	0.000387003	0.003712
731	contig:12178	AGAP004509	K12872	0	58.508	353.138	-2.59353	0.000220207	0.00228341	19.1583	0.00278617	0.00846782
732	contig:29722	AGAP012121	K07178	0	47.927	289.273	-2.59352	0.000220207	0.00228341	18.8705	0.00278617	0.00846782
733	contig:6482	CPIJ003589	K08770	0	174.957	1055.99	-2.59352	0.000220207	0.00228341	20.7386	0.00278617	0.00846782
734	contig:25160	AGAP011200		139.257	80.449	485.565	-2.59352	0.000220207	0.00228341	-0.791603	0.00263103	0.00846782
735	contig:16279	AGAP005723	K00759	0	118.168	713.224	-2.59352	0.000220207	0.00228341	20.1724	0.00278617	0.00846782
736	contig:6953	AGAP013519		2310.63	121.351	732.435	-2.59351	0.000220207	0.00228341	-4.25103	3.21113e-06	9.24003e-05
737	contig:18876	AGAP001116	K08471	291.528	168.417	1016.51	-2.59351	0.000220207	0.00228341	-0.791597	0.00263103	0.00846782
738	contig:9648	AGAP001058	K01074	0	92.651	559.211	-2.59351	0.000220207	0.00228341	19.8214	0.00278617	0.00846782
739	contig:1966	AGAP004592	K12893	250.55	144.744	873.627	-2.59351	0.000220207	0.00228341	-0.791595	0.00263103	0.00846782
740	contig:11172	AGAP001136		433.845	50.127	302.55	-2.59351	0.000220207	0.00228341	-3.11352	0.000209216	0.0024102
741	contig:12886	AGAP009053		455.379	263.075	1587.83	-2.59351	0.000220207	0.00228341	-0.791594	0.00263103	0.00846782
742	contig:716	AGAP011515	K05692	110075	94.349	569.459	-2.59351	0.000220207	0.00228341	-10.1882	0	0
743	contig:20994	AGAP007286		625.119	72.227	435.938	-2.59351	0.000220207	0.00228341	-3.11352	0.000209216	0.0024102
744	contig:5899	AGAP005246	K13963	392.371	181.34	1094.51	-2.59351	4.87099e-08	2.37852e-06	-1.11352	7.57194e-05	0.00118002
745	contig:11354	AGAP007717		263.236	152.073	917.861	-2.59351	0.000220207	0.00228341	-0.791593	0.00263103	0.00846782
746	contig:368	AGAP007871	K11518	502.541	82.949	500.652	-2.59351	1.23119e-05	0.00029611	-2.59894	3.46207e-05	0.000653253
747	contig:12904	AGAP010239	K09511	115.105	66.497	401.353	-2.59351	0.000220207	0.00228341	-0.791589	0.00263103	0.00846782
748	contig:18795	AGAP001484	K12398	150.209	28.926	174.585	-2.59349	0.000220207	0.00228341	-2.37653	0.000782058	0.00533083
749	contig:2182	AGAP007619	K08660	1664.47	605.436	3439.26	-2.50605	7.26008e-22	1.14695e-19	-1.45902	1.02858e-10	6.37482e-09
750	contig:4430	AGAP004991	K02732	1077.18	207.432	1173.74	-2.5004	9.93601e-08	4.57454e-06	-2.37655	1.4084e-06	4.44999e-05
751	contig:14010	AGAP003429		307.628	106.631	589.957	-2.46798	2.42811e-06	7.7947e-05	-1.52856	0.000155443	0.00196302
752	contig:574	AAEL006484	K04255	3594.93	2120.07	11620.9	-2.45454	3.91619e-54	1.50251e-51	-0.761848	1.37113e-18	1.47296e-16
753	contig:5651	AGAP007209	K06497	3203.65	876.679	4703.42	-2.42359	1.18572e-12	1.07341e-10	-1.8696	2.48906e-08	1.16595e-06
754	contig:574	AAEL005621	K04255	4677.13	2091.87	11179.2	-2.41794	8.82709e-52	3.23272e-49	-1.16083	3.90898e-21	5.07978e-19
755	contig:574	AAEL005625	K04255	4179.39	2414.45	12850.6	-2.41207	1.55017e-58	6.24486e-56	-0.791596	2.07769e-20	2.4985e-18
756	contig:15886	AGAP004797	K09553	168.159	194.292	1026.1	-2.40087	2.51919e-05	0.000516466	0.208401	0.00104157	0.00622088
757	contig:4373	AGAP006354	K07933	0	262.118	1384.3	-2.40087	2.51919e-05	0.000516466	21.3218	0.00147066	0.00651049
758	contig:3395	AGAP009197		748.269	108.07	570.739	-2.40087	2.51919e-05	0.000516466	-2.79159	1.81627e-05	0.000392324
759	contig:6393	AGAP003321	K00281	130.244	75.243	397.373	-2.40086	2.51919e-05	0.000516466	-0.791588	0.000655717	0.00514422
760	contig:21689	AGAP003142	K17218	53.505	92.73	466.409	-2.33049	3.13029e-06	9.47226e-05	0.793362	0.000977398	0.00611405
761	contig:376	AGAP010557	K14009	92.288	159.946	804.487	-2.33048	3.13029e-06	9.47226e-05	0.79337	0.000977398	0.00611405
762	contig:6976	AGAP001153	K17809	612.494	303.292	1525.48	-2.33048	3.6358e-09	2.1699e-07	-1.01399	1.60131e-05	0.000364456
763	contig:2059	AGAP002464		1521.63	659.291	3316.05	-2.33048	3.13029e-06	9.47226e-05	-1.20663	0.000168789	0.00206991
764	contig:4782	AGAP010188	K09553	66.228	191.302	923.708	-2.27158	5.38441e-08	2.5988e-06	1.53034	0.000326784	0.00327475
765	contig:8389	AGAP012142	K12844	0	29.397	133.075	-2.1785	0.00071202	0.00513126	18.1653	0.00278617	0.00846782
766	contig:8962	AGAP009838		547.254	45.164	204.448	-2.17849	0.00071202	0.00513126	-3.59897	5.33042e-05	0.000929593
767	contig:3390	AGAP001233		274.228	79.211	358.571	-2.17849	0.00071202	0.00513126	-1.7916	0.000931695	0.00605376
768	contig:3043	AGAP009081		0	76.683	347.127	-2.17848	0.00071202	0.00513126	19.5485	0.00278617	0.00846782
769	contig:2308	AGAP011301		0	101.239	458.286	-2.17848	0.00071202	0.00513126	19.9493	0.00278617	0.00846782
770	contig:16307	AGAP008332	K10739	713.809	82.474	373.341	-2.17848	0.00071202	0.00513126	-3.11353	0.000209216	0.0024102
771	contig:26390	AGAP008086	K01412	0	75.876	343.473	-2.17848	0.00071202	0.00513126	19.5333	0.00278617	0.00846782
772	contig:14356	AGAP002940	K17782	208.652	120.539	545.652	-2.17848	0.00071202	0.00513126	-0.791599	0.00263103	0.00846782
773	contig:24192	AGAP002016		0	120.539	545.652	-2.17848	0.00071202	0.00513126	20.2011	0.00278617	0.00846782
774	contig:2843	AGAP003814	K10703	0	57.944	262.299	-2.17848	0.00071202	0.00513126	19.1443	0.00278617	0.00846782
775	contig:1609	AGAP004772	K07526	0	99.287	449.449	-2.17848	0.00071202	0.00513126	19.9212	0.00278617	0.00846782
776	contig:29288	AGAP006239		0	62.14	281.293	-2.17848	0.00071202	0.00513126	19.2452	0.00278617	0.00846782
777	contig:30827	AGAP001302	K15174	0	125.579	568.466	-2.17848	0.00071202	0.00513126	20.2602	0.00278617	0.00846782
778	contig:5151	AGAP005603		0	152.717	691.313	-2.17848	0.00071202	0.00513126	20.5424	0.00278617	0.00846782
779	contig:21309	AGAP013429		78.081	45.108	204.193	-2.17848	0.00071202	0.00513126	-0.791588	0.00263103	0.00846782
780	contig:25946	AGAP007087	K02928	8361.13	1114.68	5045.87	-2.17848	9.86104e-06	0.00024928	-2.90707	1.14557e-06	3.84577e-05
781	contig:205	CPIJ007330		0	974.087	4409.46	-2.17848	5.09101e-05	0.000872729	23.2156	0.00147066	0.00651049
782	contig:10977	AGAP006260		0	77.176	349.357	-2.17848	0.00071202	0.00513126	19.5578	0.00278617	0.00846782
783	contig:27869	AGAP009498	K08193	0	112.982	511.442	-2.17848	0.00071202	0.00513126	20.1077	0.00278617	0.00846782
784	contig:3754	AGAP003581	K00008	2471.93	204.007	923.49	-2.17848	9.86104e-06	0.00024928	-3.59895	5.28623e-09	2.69564e-07
785	contig:23703	AGAP010187	K13676	519.891	75.086	339.896	-2.17848	0.00071202	0.00513126	-2.79159	0.000259632	0.0027414
786	contig:1304	AGAP005421	K03217	210.057	121.351	549.326	-2.17848	9.86104e-06	0.00024928	-0.791595	0.000435789	0.00379584
787	contig:3632	AGAP012144		0	58.891	266.585	-2.17848	0.00071202	0.00513126	19.1677	0.00278617	0.00846782
788	contig:30587	AGAP008411		0	151.434	685.504	-2.17848	0.00071202	0.00513126	20.5303	0.00278617	0.00846782
789	contig:14070	AGAP001721	K13249	1226.71	202.479	916.572	-2.17848	5.09101e-05	0.000872729	-2.59895	3.46207e-05	0.000653253
790	contig:5488	AGAP011630		324.932	187.715	849.739	-2.17848	0.00071202	0.00513126	-0.791594	0.00263103	0.00846782
791	contig:30146	AGAP009020		0	83.429	377.662	-2.17847	0.00071202	0.00513126	19.6702	0.00278617	0.00846782
792	contig:10576	AGAP010331	K09485	0	61.504	278.413	-2.17847	0.00071202	0.00513126	19.2303	0.00278617	0.00846782
793	contig:9971	AGAP010443	K02375	230.21	66.497	301.015	-2.17847	0.00071202	0.00513126	-1.79159	0.000931695	0.00605376
794	contig:14319	AGAP007259		0	83.817	379.418	-2.17847	0.00071202	0.00513126	19.6769	0.00278617	0.00846782
795	contig:15938	AGAP011725	K10356	465.574	89.655	405.845	-2.17847	0.00071202	0.00513126	-2.37655	0.000782058	0.00533083
796	contig:25683	AGAP000500	K00327	0	127.693	578.033	-2.17847	8.09732e-07	2.92557e-05	20.2842	0.00040975	0.00372614
797	contig:22775	AGAP007550	K01672	0	88.991	402.839	-2.17847	0.00071202	0.00513126	19.7633	0.00278617	0.00846782
798	contig:22466	AGAP001299	K00966	136.964	79.125	358.178	-2.17847	5.09101e-05	0.000872729	-0.791591	0.000655717	0.00514422
799	contig:31191	AGAP002970		0	58.414	264.424	-2.17847	0.00071202	0.00513126	19.156	0.00278617	0.00846782
800	contig:6430	AGAP007477	K10755	351.146	67.62	306.097	-2.17847	0.00071202	0.00513126	-2.37655	0.000782058	0.00533083
801	contig:17424	AGAP005211	K15865	0	40.771	184.559	-2.17847	0.00071202	0.00513126	18.6372	0.00278617	0.00846782
802	contig:1141	AGAP004750	K03260	1334.96	411.312	1706.75	-2.05295	1.05338e-09	6.78967e-08	-1.69849	1.6698e-07	6.66019e-06
803	contig:5350	AGAP002969	K01893	227.413	218.963	892.071	-2.02647	3.9884e-11	3.18164e-09	-0.0546276	5.49864e-06	0.000147702
804	contig:8870	AGAP009505	K09496	194.837	202.605	815.24	-2.00856	2.85643e-10	2.00124e-08	0.0564021	1.79305e-05	0.000389396
805	contig:26086	AGAP004486	K07297	0	199.123	801.227	-2.00855	1.2446e-05	0.000298445	20.9252	0.000776275	0.00533083
806	contig:5218	AGAP005949	K14457	179.445	138.221	521.412	-1.91545	3.139e-06	9.47226e-05	-0.376565	0.000188695	0.00228619
807	contig:1168	AGAP008761	K13251	234.537	135.493	511.121	-1.91545	0.000101276	0.00138772	-0.791597	0.000655717	0.00514422
808	contig:14597	AGAP004629		0	190.694	719.356	-1.91545	0.000101276	0.00138772	20.8628	0.00147066	0.00651049
809	contig:27951	AGAP004704	K14960	0	86.326	325.648	-1.91545	0.000101276	0.00138772	19.7194	0.00147066	0.00651049
810	contig:210	AGAP010325	K09884	786.39	302.867	1142.51	-1.91545	0.000101276	0.00138772	-1.37656	0.000387003	0.003712
811	contig:9194	AGAP001760	K17610	1506.93	348.224	1313.61	-1.91545	0.000101276	0.00138772	-2.11353	0.000120786	0.00158407
812	contig:5097	AGAP012401	K01187	3787.78	257.437	971.13	-1.91545	0.000101276	0.00138772	-3.87906	4.02459e-08	1.81151e-06
813	contig:7752	AGAP001461		0	122.381	461.658	-1.91544	0.000101276	0.00138772	20.2229	0.00147066	0.00651049
814	contig:576	AAEL017413		5593.31	497.12	1875.29	-1.91544	0.000101276	0.00138772	-3.49204	6.39307e-07	2.32022e-05
815	contig:1701	AGAP009905	K12834	0	221.792	836.666	-1.91544	0.000101276	0.00138772	21.0808	0.00147066	0.00651049
816	contig:20857	AGAP009459	K02087	0	81.357	306.903	-1.91544	0.000101276	0.00138772	19.6339	0.00147066	0.00651049
817	contig:7422	AGAP011788		0	313.402	1182.25	-1.91544	0.000101276	0.00138772	21.5796	0.00147066	0.00651049
818	contig:14055	AGAP011803	K17406	355.144	136.779	515.971	-1.91544	0.000101276	0.00138772	-1.37656	0.000387003	0.003712
819	contig:4102	AAEL001393	K08810	496.119	143.305	540.589	-1.91544	0.000101276	0.00138772	-1.7916	0.000219272	0.0024102
820	contig:16634	AGAP008853		176.234	203.623	768.126	-1.91544	0.000101276	0.00138772	0.208408	0.00104157	0.00622088
821	contig:29720	AGAP008227	K16055	0	181.568	684.928	-1.91544	0.000101276	0.00138772	20.7921	0.00147066	0.00651049
822	contig:19931	AGAP012195		413.158	238.684	900.386	-1.91544	0.000101276	0.00138772	-0.791592	0.000655717	0.00514422
823	contig:10812	AGAP003598	K11290	0	174.534	658.393	-1.91544	0.000101276	0.00138772	20.7351	0.00147066	0.00651049
824	contig:9558	AGAP009746	K11338	0	68.585	258.722	-1.91544	0.000101276	0.00138772	19.3875	0.00147066	0.00651049
825	contig:24707	AGAP008929	K01868	54.677	157.937	571.954	-1.85655	8.07591e-07	2.92557e-05	1.53034	0.000326784	0.00327475
826	contig:11774	AGAP004098	K07953	415.913	180.206	634.472	-1.81591	3.82273e-05	0.000722999	-1.20663	0.000168789	0.00206991
827	contig:14515	AGAP013061		275.642	318.479	1121.31	-1.81591	2.1066e-07	8.61567e-06	0.208403	7.88604e-05	0.00119432
828	contig:3816	AGAP006102		1421.92	616.089	2169.13	-1.81591	2.1066e-07	8.61567e-06	-1.20663	9.86949e-06	0.000243922
829	contig:17040	AGAP001697	K02735	0	338.946	1193.36	-1.81591	3.82273e-05	0.000722999	21.6926	0.000776275	0.00533083
830	contig:11841	AGAP002240		567.154	327.648	1153.59	-1.81591	3.82273e-05	0.000722999	-0.791594	0.000435789	0.00379584
831	contig:330	AGAP003538	K02929	9416.89	5666.86	19837.9	-1.80764	8.36948e-20	1.18303e-17	-0.732702	3.46125e-11	2.26726e-09
832	contig:3351	AGAP000625	K12196	95.98	138.62	460.166	-1.73102	2.43796e-06	7.7947e-05	0.53033	0.000168759	0.00206991
833	contig:12881	AGAP010174	K12666	287.056	138.195	458.755	-1.73102	2.43796e-06	7.7947e-05	-1.05463	3.45971e-05	0.000653253
834	contig:574	AGAP001162	K04255	5647.09	3689.57	12130.8	-1.71715	0	0	-0.614057	5.99918e-31	1.15084e-28
835	contig:574	AGAP001161	K04255	18519.1	11115.9	36408.2	-1.71164	0	0	-0.73639	0	0
836	contig:20463	AGAP007621	K02272	10716.8	1326.67	4337.32	-1.70899	4.02855e-07	1.57563e-05	-3.01399	5.81412e-11	3.68853e-09
837	contig:3549	AGAP006911	K09490	681.08	472.156	1543.63	-1.70899	4.02855e-07	1.57563e-05	-0.528561	3.86773e-05	0.000694038
838	contig:6797	AGAP006818	K10808	382.742	221.112	722.886	-1.70899	4.02855e-07	1.57563e-05	-0.791595	2.52977e-05	0.000529412
839	contig:6363	AGAP013260	K01183	662.282	612.165	1962.88	-1.68098	2.8005e-08	1.45572e-06	-0.113525	1.75113e-05	0.000384437
840	contig:3979	AGAP005947	K02953	4055.15	6847.83	21753.3	-1.66752	6.21672e-26	1.13837e-23	0.755892	3.0172e-12	2.11388e-10
841	contig:103	AGAP010971	K07374	184.713	26.677	80.508	-1.59354	0.000910562	0.00585761	-2.79162	0.000259632	0.0027414
842	contig:547	AGAP006344		181.094	52.309	157.862	-1.59353	0.000910562	0.00585761	-1.79161	0.000931695	0.00605376
843	contig:4631	AAEL005562		0	64.474	194.574	-1.59353	0.000910562	0.00585761	19.2984	0.00278617	0.00846782
844	contig:1227	AGAP012799	K03239	0	60.573	182.801	-1.59353	0.000910562	0.00585761	19.2083	0.00278617	0.00846782
845	contig:305	AGAP011895	K01599	250.802	36.222	109.313	-1.59353	0.000910562	0.00585761	-2.79161	0.000259632	0.0027414
846	contig:14852	AGAP003315	K01867	109.643	63.341	191.154	-1.59352	0.000910562	0.00585761	-0.791602	0.00263103	0.00846782
847	contig:16959	AGAP007050	K06943	0	92.413	278.889	-1.59352	0.000910562	0.00585761	19.8177	0.00278617	0.00846782
848	contig:4272	AGAP000508	K02890	144.749	83.622	252.359	-1.59352	0.000910562	0.00585761	-0.791599	0.00263103	0.00846782
849	contig:28629	AGAP003847	K14570	0	66.374	200.307	-1.59352	0.000910562	0.00585761	19.3403	0.00278617	0.00846782
850	contig:115	AGAP012410		111.405	64.359	194.226	-1.59352	0.000910562	0.00585761	-0.7916	0.00263103	0.00846782
851	contig:11476	AGAP004696	K09355	58.034	67.053	202.356	-1.59352	0.000197358	0.0022198	0.208404	0.00104157	0.00622088
852	contig:3330	AGAP002301	K12873	0	82.853	250.038	-1.59352	0.000910562	0.00585761	19.6602	0.00278617	0.00846782
853	contig:6495	AGAP003461	K07441	173.78	100.393	302.971	-1.59352	0.000910562	0.00585761	-0.791603	0.00263103	0.00846782
854	contig:30730	AGAP005401		0	76.197	229.951	-1.59352	0.000910562	0.00585761	19.5394	0.00278617	0.00846782
855	contig:22261	AGAP011988	K06069	0	89.878	271.238	-1.59352	0.000910562	0.00585761	19.7776	0.00278617	0.00846782
856	contig:14351	AGAP002668		316.685	182.95	552.115	-1.59352	0.000910562	0.00585761	-0.791599	0.00263103	0.00846782
857	contig:17533	AGAP010490		0	120.137	362.555	-1.59352	0.000910562	0.00585761	20.1962	0.00278617	0.00846782
858	contig:31016	AGAP010711		0	120.137	362.555	-1.59352	0.000910562	0.00585761	20.1962	0.00278617	0.00846782
859	contig:3844	AGAP007806	K12751	0	227.389	686.225	-1.59352	0.000197358	0.0022198	21.1167	0.00147066	0.00651049
860	contig:2035	AGAP003718	K16449	0	89.432	269.892	-1.59352	0.000910562	0.00585761	19.7704	0.00278617	0.00846782
861	contig:7354	AGAP008617	K03030	154.806	89.432	269.892	-1.59352	0.000910562	0.00585761	-0.791598	0.00263103	0.00846782
862	contig:17770	AGAP010382		143.749	83.044	250.614	-1.59352	0.000910562	0.00585761	-0.791604	0.00263103	0.00846782
863	contig:12690	AGAP006609		0	145.132	437.986	-1.59352	4.67861e-05	0.000824848	20.4689	0.000776275	0.00533083
864	contig:25158	AGAP002037	K00254	330.09	190.694	575.485	-1.59352	0.000910562	0.00585761	-0.7916	0.00263103	0.00846782
865	contig:4331	AGAP002482	K13514	120.671	69.712	210.38	-1.59352	0.000910562	0.00585761	-0.7916	0.00263103	0.00846782
866	contig:4795	AGAP011158	K00816	0	57.666	174.027	-1.59352	0.000910562	0.00585761	19.1374	0.00278617	0.00846782
867	contig:20040	AGAP008578	K13982	184.032	106.316	320.845	-1.59352	0.000197358	0.0022198	-0.791598	0.000655717	0.00514422
868	contig:20711	AGAP003276	K13169	0	154.683	466.809	-1.59352	0.000910562	0.00585761	20.5609	0.00278617	0.00846782
869	contig:1242	AGAP005428	K15171	241.81	279.389	843.152	-1.59352	0.000197358	0.0022198	0.208401	0.00104157	0.00622088
870	contig:9809	AGAP002493		83.629	96.625	291.599	-1.59352	0.000197358	0.0022198	0.208393	0.00104157	0.00622088
871	contig:6021	AGAP013132		1109.1	320.366	966.814	-1.59352	0.000197358	0.0022198	-1.7916	0.000219272	0.0024102
872	contig:16433	AGAP007020		249.05	287.754	868.396	-1.59352	1.15892e-05	0.000281247	0.208401	0.000274041	0.00279487
873	contig:9605	AGAP009240	K15001	0	116.638	351.995	-1.59352	0.000910562	0.00585761	20.1536	0.00278617	0.00846782
874	contig:5531	AGAP001802	K06030	144.081	83.236	251.193	-1.59352	0.000197358	0.0022198	-0.791601	0.000655717	0.00514422
875	contig:4671	AGAP001569		2577.97	297.861	898.897	-1.59352	0.000910562	0.00585761	-3.11353	0.000209216	0.0024102
876	contig:25669	AGAP002967		0	312.045	941.702	-1.59352	0.000197358	0.0022198	21.5733	0.00147066	0.00651049
877	contig:17496	AGAP009740	K00555	0	98.205	296.367	-1.59352	0.000910562	0.00585761	19.9054	0.00278617	0.00846782
878	contig:9219	AGAP004283	K12394	263.236	304.145	917.861	-1.59352	1.15892e-05	0.000281247	0.208402	0.000274041	0.00279487
879	contig:29285	AGAP004020	K01231	0	80.27	242.242	-1.59352	0.000910562	0.00585761	19.6145	0.00278617	0.00846782
880	contig:31247	AGAP006808	K14852	0	118.948	358.966	-1.59352	0.000910562	0.00585761	20.1819	0.00278617	0.00846782
881	contig:3281	AGAP013212		1196.46	197.486	595.981	-1.59352	0.000197358	0.0022198	-2.59895	3.46207e-05	0.000653253
882	contig:12847	AGAP005543	K08488	172.817	99.837	301.292	-1.59352	0.000910562	0.00585761	-0.791599	0.00263103	0.00846782
883	contig:28233	AGAP001362	K15542	0	99.837	301.292	-1.59352	0.000910562	0.00585761	19.9292	0.00278617	0.00846782
884	contig:1933	AGAP009882		2236.98	287.181	866.666	-1.59352	0.000197358	0.0022198	-2.96152	9.43325e-06	0.000236036
885	contig:23462	AGAP007788	K11974	742.701	214.531	647.42	-1.59352	0.000910562	0.00585761	-1.7916	0.000931695	0.00605376
886	contig:6101	AGAP005524		92.152	159.71	481.979	-1.59352	4.67861e-05	0.000824848	0.793367	0.000977398	0.00611405
887	contig:4943	AGAP002247	K15152	274.228	158.423	478.095	-1.59352	0.000197358	0.0022198	-0.791594	0.000655717	0.00514422
888	contig:9805	AGAP010347	K04565	1241.53	1255.17	3787.89	-1.59352	1.99598e-07	8.33244e-06	0.015759	3.70618e-05	0.000669522
889	contig:9167	AGAP003533	K09539	210.767	121.761	367.455	-1.59352	0.000910562	0.00585761	-0.791597	0.00263103	0.00846782
890	contig:2079	AGAP009865	K03965	3908.23	501.734	1514.15	-1.59352	7.62202e-07	2.80479e-05	-2.96152	1.11923e-10	6.88369e-09
891	contig:6802	AGAP001069		0	377.395	1138.92	-1.59352	1.15892e-05	0.000281247	21.8476	0.00040975	0.00372614
892	contig:5671	AGAP007698	K04560	0	96.367	290.82	-1.59352	0.000910562	0.00585761	19.8782	0.00278617	0.00846782
893	contig:12387	AGAP000297		0	177.543	535.796	-1.59352	0.000910562	0.00585761	20.7597	0.00278617	0.00846782
894	contig:27398	AGAP003014		7486.43	1441.65	4350.66	-1.59352	0.000910562	0.00585761	-2.37656	0.000782058	0.00533083
895	contig:19603	AGAP010257	K02872	1386.38	4004.58	12085.2	-1.59352	5.4651e-12	4.63498e-10	1.53033	1.16782e-06	3.9042e-05
896	contig:10421	AGAP005205	K01446	0	97.938	295.561	-1.59352	0.000910562	0.00585761	19.9015	0.00278617	0.00846782
897	contig:3723	AGAP006612	K02905	442.46	511.223	1542.79	-1.59352	0.000197358	0.0022198	0.208406	0.00104157	0.00622088
898	contig:7928	AGAP010640		1018.56	147.107	443.945	-1.59352	0.000910562	0.00585761	-2.7916	0.000259632	0.0027414
899	contig:15223	AGAP006620		97.48	112.629	339.896	-1.59352	0.000197358	0.0022198	0.2084	0.00104157	0.00622088
900	contig:29184	AGAP002823	K15148	0	99.287	299.632	-1.59351	0.000910562	0.00585761	19.9212	0.00278617	0.00846782
901	contig:22577	AGAP009974		1913.71	221.112	667.28	-1.59351	0.000910562	0.00585761	-3.11352	0.000209216	0.0024102
902	contig:21444	AGAP003202	K04429	126.545	73.106	220.622	-1.59351	0.000910562	0.00585761	-0.791589	0.00263103	0.00846782
903	contig:7902	AGAP002520		1270.85	133.486	402.839	-1.59351	0.000197358	0.0022198	-3.25103	2.48535e-06	7.58503e-05
904	contig:1419	AGAP008760		0	109.548	330.598	-1.59351	0.000910562	0.00585761	20.0631	0.00278617	0.00846782
905	contig:1277	AGAP008667	K12405	239.03	138.089	416.73	-1.59351	0.000910562	0.00585761	-0.791593	0.00263103	0.00846782
906	contig:17746	AGAP010789		621.797	359.215	1084.05	-1.59351	4.67861e-05	0.000824848	-0.791596	0.000435789	0.00379584
907	contig:19528	AGAP005174	K14299	121.022	69.915	210.992	-1.59351	0.000197358	0.0022198	-0.791595	0.000655717	0.00514422
908	contig:7818	AGAP008293	K01312	1428.71	275.124	830.279	-1.59351	0.000910562	0.00585761	-2.37656	0.000782058	0.00533083
909	contig:18404	AGAP010638	K05850	714.354	275.124	830.279	-1.59351	0.000197358	0.0022198	-1.37656	0.000387003	0.003712
910	contig:21970	AGAP007828		0	64.59	194.922	-1.59351	0.000910562	0.00585761	19.301	0.00278617	0.00846782
911	contig:28082	AGAP008299		0	108.886	328.6	-1.59351	0.000910562	0.00585761	20.0544	0.00278617	0.00846782
912	contig:5784	AGAP004758		188.48	326.658	985.8	-1.59351	4.67861e-05	0.000824848	0.79337	0.000977398	0.00611405
913	contig:3771	AGAP008422		469.075	270.987	817.794	-1.59351	0.000197358	0.0022198	-0.791595	0.000655717	0.00514422
914	contig:5	CPIJ012339	K17784	1742.65	201.348	607.635	-1.59351	0.000910562	0.00585761	-3.11352	0.000209216	0.0024102
915	contig:8930	AGAP005942		0	112.982	340.961	-1.59351	0.000910562	0.00585761	20.1077	0.00278617	0.00846782
916	contig:22285	AGAP012972		0	170.006	513.05	-1.59351	0.000910562	0.00585761	20.6972	0.00278617	0.00846782
917	contig:8182	AGAP012030	K02888	591.345	512.435	1546.44	-1.59351	4.67861e-05	0.000824848	-0.206631	0.000432644	0.00379584
918	contig:2175	AGAP006383	K12670	209.821	202.025	609.678	-1.59351	2.94654e-06	9.09589e-05	-0.0546252	0.000194269	0.00233268
919	contig:28984	AGAP009093	K12813	0	90.556	273.283	-1.59351	0.000910562	0.00585761	19.7885	0.00278617	0.00846782
920	contig:8014	AGAP008769	K09479	52.736	91.398	275.824	-1.59351	4.67861e-05	0.000824848	0.793374	0.000977398	0.00611405
921	contig:3951	AGAP008163	K12845	1051.46	404.958	1222.1	-1.59351	0.000197358	0.0022198	-1.37656	0.000387003	0.003712
922	contig:15836	AGAP001056	K04552	0	202.479	611.048	-1.59351	0.000197358	0.0022198	20.9493	0.00147066	0.00651049
923	contig:29734	AGAP008044	K04727	0	133.734	403.587	-1.59351	0.000197358	0.0022198	20.3509	0.00147066	0.00651049
924	contig:25776	AGAP011623		0	96.11	290.044	-1.59351	0.000910562	0.00585761	19.8743	0.00278617	0.00846782
925	contig:2946	AGAP004794		0	149.549	451.314	-1.59351	0.000910562	0.00585761	20.5122	0.00278617	0.00846782
926	contig:3064	AGAP004819	K17279	2286.43	188.698	569.459	-1.59351	0.000910562	0.00585761	-3.59895	5.33042e-05	0.000929593
927	contig:26173	AGAP011066	K00011	0	188.698	569.459	-1.59351	0.000910562	0.00585761	20.8476	0.00278617	0.00846782
928	contig:29491	AGAP007825	K12858	0	72.958	220.175	-1.59351	0.000910562	0.00585761	19.4767	0.00278617	0.00846782
929	contig:5392	AGAP009486	K02144	106.827	123.429	372.488	-1.59351	0.000197358	0.0022198	0.208405	0.00104157	0.00622088
930	contig:9132	AGAP004609	K08288	0	123.429	372.488	-1.59351	0.000910562	0.00585761	20.2352	0.00278617	0.00846782
931	contig:27101	AGAP003657		0	126.906	382.981	-1.59351	0.000910562	0.00585761	20.2753	0.00278617	0.00846782
932	contig:5979	AGAP001898	K17425	0	165.327	498.929	-1.59351	0.000910562	0.00585761	20.6569	0.00278617	0.00846782
933	contig:8725	AGAP010878	K09884	370.249	213.895	645.499	-1.59351	1.15892e-05	0.000281247	-0.791593	0.000122186	0.00158407
934	contig:14707	AGAP003008	K03063	725.429	167.634	505.891	-1.59351	0.000197358	0.0022198	-2.11352	0.000120786	0.00158407
935	contig:14080	AGAP003081	K13353	0	84.406	254.723	-1.59351	0.000910562	0.00585761	19.687	0.00278617	0.00846782
936	contig:14341	AGAP004315		0	141.895	428.215	-1.59351	0.000910562	0.00585761	20.4364	0.00278617	0.00846782
937	contig:26336	AGAP003548	K15075	0	84.803	255.921	-1.59351	0.000910562	0.00585761	19.6938	0.00278617	0.00846782
938	contig:2307	AGAP006542		577.657	166.858	503.549	-1.59351	4.67861e-05	0.000824848	-1.79159	5.64429e-05	0.000964433
939	contig:5652	AGAP002948	K03259	179.273	207.134	625.095	-1.59351	0.000197358	0.0022198	0.208406	0.00104157	0.00622088
940	contig:24908	AGAP007786	K00030	0	78.865	238.001	-1.59351	0.000910562	0.00585761	19.589	0.00278617	0.00846782
941	contig:7404	AGAP006946	K09550	643.164	92.89	280.326	-1.59351	0.000910562	0.00585761	-2.79159	0.000259632	0.0027414
942	contig:59	AGAP011174	K03061	238.421	91.825	277.112	-1.59351	0.000197358	0.0022198	-1.37655	0.000387003	0.003712
943	contig:13135	AGAP002953	K04403	0	47.737	144.062	-1.59351	0.000910562	0.00585761	18.8647	0.00278617	0.00846782
944	contig:4333	AGAP002130	K17292	0	107.266	323.71	-1.59351	0.000910562	0.00585761	20.0328	0.00278617	0.00846782
945	contig:13116	AGAP003230	K10798	0	95.096	286.983	-1.59351	0.000910562	0.00585761	19.859	0.00278617	0.00846782
946	contig:7434	AGAP008124	K17525	129.165	37.31	112.595	-1.59351	0.000910562	0.00585761	-1.79158	0.000931695	0.00605376
947	contig:24463	AGAP008977	K15837	0	88.991	268.559	-1.59351	0.000910562	0.00585761	19.7633	0.00278617	0.00846782
948	contig:14054	AGAP011470		120.438	69.578	209.974	-1.59351	0.000910562	0.00585761	-0.791588	0.00263103	0.00846782
949	contig:25171	AGAP002622		0	66.497	200.676	-1.59351	0.000910562	0.00585761	19.3429	0.00278617	0.00846782
950	contig:16814	AGAP004332		149.789	43.267	130.572	-1.59351	0.000910562	0.00585761	-1.79159	0.000931695	0.00605376
951	contig:6501	AGAP012893		0	46.807	141.255	-1.59351	0.000910562	0.00585761	18.8364	0.00278617	0.00846782
952	contig:17901	AGAP006942		143.089	41.332	124.732	-1.5935	0.000910562	0.00585761	-1.79158	0.000931695	0.00605376
953	contig:17031	AGAP012525	K04539	0	40.771	123.039	-1.5935	0.000910562	0.00585761	18.6372	0.00278617	0.00846782
954	contig:16273	AGAP001154	K11648	90.024	52.008	156.95	-1.5935	0.000910562	0.00585761	-0.791576	0.00263103	0.00846782
955	contig:574	CPIJ011574	K04255	6497.26	5094.03	15257.4	-1.58263	0	0	-0.351023	8.74545e-39	2.60971e-36
956	contig:4921	AGAP006821	K07508	265.476	306.734	879.389	-1.51951	7.00586e-09	3.91988e-07	0.208407	7.3184e-06	0.000190823
957	contig:1126	AGAP009507	K09602	488.033	422.909	1205.37	-1.51105	4.11301e-08	2.05829e-06	-0.206631	8.31284e-06	0.000215335
958	contig:103	AAEL013229	K07374	5746.77	7330.42	20759.4	-1.5018	0	0	0.351145	0	0
959	contig:574	CPIJ013056	K04255	7919.58	6395.92	18104.3	-1.50111	0	0	-0.308273	2.00986e-39	6.74727e-37
960	contig:574	AGAP012982	K04255	21731	14552.2	40901.2	-1.49091	0	0	-0.578517	0	0
961	contig:2553	AAEL017231	K00412	135307	3276.48	9181.59	-1.4866	6.91688e-11	5.30755e-09	-5.36794	0	0
962	contig:23790	AGAP006238	K06688	130.244	376.213	1021.82	-1.44151	8.6634e-06	0.00022554	1.53033	0.000326784	0.00327475
963	contig:2260	AGAP006459	K03113	7439.09	3223.2	8548.05	-1.4071	6.06541e-20	8.88527e-18	-1.20663	5.67834e-16	5.19891e-14
964	contig:673	AGAP003890	K14561	74.094	171.217	452.118	-1.40087	2.17371e-05	0.000457274	1.2084	0.000362751	0.00357296
965	contig:6300	AGAP004960	K02728	173.297	400.458	1057.45	-1.40087	2.17371e-05	0.000457274	1.2084	0.000362751	0.00357296
966	contig:898	AGAP009998	K02949	1084.99	1253.61	3310.29	-1.40087	2.17371e-05	0.000457274	0.208405	0.000274041	0.00279487
967	contig:6049	AGAP011424	K02960	2189.01	1264.61	3339.32	-1.40087	2.17371e-05	0.000457274	-0.791595	0.000122186	0.00158407
968	contig:13793	AGAP010191		506.035	167.051	441.116	-1.40087	2.17371e-05	0.000457274	-1.59895	2.65263e-05	0.000549415
969	contig:635	AGAP005160	K04513	308.337	415.632	1075.12	-1.37112	6.87788e-07	2.58949e-05	0.430799	7.73239e-05	0.00118666
970	contig:7854	AGAP003778		4829.95	1511.41	3859.46	-1.35251	8.5383e-10	5.59293e-08	-1.67612	6.07496e-10	3.52129e-08
971	contig:5633	AGAP004744	K01900	3846.16	620.837	1577.76	-1.34559	1.18287e-12	1.07341e-10	-2.63113	2.31825e-21	3.06199e-19
972	contig:1103	AGAP000392	K08516	118.606	205.558	516.951	-1.33048	0.000138312	0.00181791	0.793369	0.000977398	0.00611405
973	contig:6777	AGAP007599	K13511	96.874	167.894	422.231	-1.33048	0.000138312	0.00181791	0.793369	0.000977398	0.00611405
974	contig:33326	AGAP001273		0	292.226	734.909	-1.33048	0.000138312	0.00181791	21.4787	0.000776275	0.00533083
975	contig:6362	AGAP002704	K03454	339.059	83.947	211.115	-1.33048	0.000138312	0.00181791	-2.01399	4.95049e-05	0.000874695
976	contig:10482	AGAP009512	K11979	0	215.816	542.747	-1.33048	0.000138312	0.00181791	21.0414	0.000776275	0.00533083
977	contig:19934	AGAP002356	K06275	232.57	100.768	253.417	-1.33048	0.000138312	0.00181791	-1.20663	0.000168789	0.00206991
978	contig:9207	AGAP007593	K00006	7175.68	479.636	1188.99	-1.30972	4.21489e-10	2.87791e-08	-3.9031	2.31826e-37	6.22607e-35
979	contig:792	AGAP011832		1497.29	3171.63	7831.19	-1.30401	8.11002e-14	8.1678e-12	1.08287	1.67192e-08	8.01825e-07
980	contig:4769	AGAP011800	K00616	2442.86	687.534	1692.65	-1.29978	3.35586e-12	2.95554e-10	-1.82907	1.24427e-13	9.5477e-12
981	contig:2499	AGAP010572	K14798	707.335	408.631	986.545	-1.27159	1.01534e-05	0.000254847	-0.791595	8.66182e-05	0.00128999
982	contig:2078	AAEL005471	K07342	1199.75	1212.93	2876.04	-1.24559	1.96702e-06	6.65894e-05	0.0157589	3.70618e-05	0.000669522
983	contig:9105	AGAP002468	K02898	8627.98	8435.18	19959.8	-1.24261	3.15631e-23	5.298e-21	-0.0326035	1.61485e-14	1.36956e-12
984	contig:2349	AGAP004161		42600	7396.52	17248.4	-1.22155	1.37632e-27	2.57884e-25	-2.52594	7.75613e-51	3.28901e-48
985	contig:17179	AGAP003476	K15262	154.999	89.543	202.671	-1.17849	0.00037391	0.00353591	-0.791606	0.000655717	0.00514422
986	contig:103	AGAP001218	K07374	138.33	53.276	120.584	-1.17848	0.00037391	0.00353591	-1.37656	0.000387003	0.003712
987	contig:11934	AGAP006247	K12839	0	122.381	276.995	-1.17848	0.00037391	0.00353591	20.2229	0.00147066	0.00651049
988	contig:2786	AGAP005314	K12625	270.073	312.045	706.277	-1.17848	0.00037391	0.00353591	0.208405	0.00104157	0.00622088
989	contig:10488	AGAP005618	K08967	121.375	140.238	317.412	-1.17848	0.00037391	0.00353591	0.208406	0.00104157	0.00622088
990	contig:9317	AGAP011600		0	333.715	755.324	-1.17848	0.00037391	0.00353591	21.6702	0.00147066	0.00651049
991	contig:1400	AGAP004610	K03106	269.684	103.865	235.086	-1.17848	0.00037391	0.00353591	-1.37656	0.000387003	0.003712
992	contig:8152	AGAP010892	K06258	222.215	192.562	435.841	-1.17848	4.76498e-06	0.000135865	-0.206633	5.67384e-05	0.000964433
993	contig:13241	AGAP007394	K14782	229.364	265.009	599.816	-1.17848	0.00037391	0.00353591	0.208402	0.00104157	0.00622088
994	contig:9721	AGAP010588	K09500	127.32	147.107	332.959	-1.17848	0.00037391	0.00353591	0.208407	0.00104157	0.00622088
995	contig:5270	AGAP002921	K02920	670.827	775.08	1754.3	-1.17848	0.00037391	0.00353591	0.208404	0.00104157	0.00622088
996	contig:5696	AGAP007575		2042.43	429.062	971.13	-1.17848	3.99348e-05	0.000744467	-2.25103	2.59672e-06	7.86533e-05
997	contig:19235	AGAP001447	K15275	156.163	90.216	204.193	-1.17848	0.00037391	0.00353591	-0.791597	0.000655717	0.00514422
998	contig:11922	AGAP003462	K11434	285.524	659.794	1493.36	-1.17848	5.97885e-07	2.26158e-05	1.2084	3.54552e-05	0.00066279
999	contig:21925	AGAP007704	K12737	132.456	459.124	1039.17	-1.17848	4.76498e-06	0.000135865	1.79337	0.000117913	0.00158407
1000	contig:14564	AGAP004298	K06268	0	509.417	1153	-1.17848	3.99348e-05	0.000744467	22.2804	0.00040975	0.00372614
1001	contig:10461	AGAP003636	K00469	2495.48	720.825	1631.5	-1.17848	1.82289e-10	1.32315e-08	-1.79159	5.24722e-12	3.52307e-10
1002	contig:4938	AGAP009833	K15040	2399.5	308.045	697.222	-1.17848	0.00037391	0.00353591	-2.96152	9.43325e-06	0.000236036
1003	contig:27681	AGAP006225	K00106	0	86.12	194.922	-1.17848	0.00037391	0.00353591	19.716	0.00147066	0.00651049
1004	contig:10306	CPIJ039573		0	487.044	1102.36	-1.17848	0.00037391	0.00353591	22.2156	0.00147066	0.00651049
1005	contig:4715	AGAP001229	K10420	0	703.244	1591.71	-1.17848	3.99348e-05	0.000744467	22.7456	0.00040975	0.00372614
1006	contig:28021	AGAP002461		0	237.896	538.448	-1.17848	0.00037391	0.00353591	21.1819	0.00147066	0.00651049
1007	contig:7335	AGAP008615		233.659	134.986	305.524	-1.17848	0.00037391	0.00353591	-0.791595	0.000655717	0.00514422
1008	contig:18401	AGAP011149	K12820	104.152	120.338	272.37	-1.17848	0.00037391	0.00353591	0.208402	0.00104157	0.00622088
1009	contig:19984	AGAP000391	K15181	0	120.338	272.37	-1.17848	0.00037391	0.00353591	20.1987	0.00147066	0.00651049
1010	contig:4231	AGAP009152	K02970	234.537	270.987	613.345	-1.17848	0.00037391	0.00353591	0.208408	0.00104157	0.00622088
1011	contig:671	AGAP006186	K05853	2453.76	212.633	481.268	-1.17847	4.76498e-06	0.000135865	-3.52856	1.85884e-14	1.56007e-12
1012	contig:12693	AGAP001277		176.234	203.623	460.875	-1.17847	0.00037391	0.00353591	0.208408	0.00104157	0.00622088
1013	contig:2963	AGAP010392		341.659	236.854	536.089	-1.17847	4.76498e-06	0.000135865	-0.528559	3.86773e-05	0.000694038
1014	contig:24318	AGAP011768	K04364	663.691	109.548	247.948	-1.17847	0.00037391	0.00353591	-2.59895	3.46207e-05	0.000653253
1015	contig:8369	AGAP003584	K00008	3378.56	201.912	457.002	-1.17847	4.76498e-06	0.000135865	-4.06461	7.08076e-20	8.14995e-18
1016	contig:20421	AGAP008300	K07739	217.629	83.817	189.709	-1.17847	0.00037391	0.00353591	-1.37656	0.000387003	0.003712
1017	contig:12621	AGAP005080	K01783	0	120.944	273.741	-1.17847	0.00037391	0.00353591	20.2059	0.00147066	0.00651049
1018	contig:7225	AGAP009993	K08872	159.15	61.295	138.733	-1.17847	0.00037391	0.00353591	-1.37655	0.000387003	0.003712
1019	contig:24057	AGAP010933	K02966	16459.5	16103.5	36332.7	-1.17389	4.71332e-48	1.5823e-45	-0.0315462	1.79327e-29	3.36009e-27
1020	contig:4537	AGAP003586	K15102	12447.6	645.9	1429.43	-1.14606	6.60829e-10	4.40025e-08	-4.26841	5.6881e-51	2.54606e-48
1021	contig:1274	AGAP007926		222.018	192.391	419.326	-1.12403	4.49049e-07	1.73942e-05	-0.206635	8.31284e-06	0.000215335
1022	contig:427	AGAP007309	K00235	1134.31	764.511	1647.98	-1.10809	2.39629e-09	1.44081e-07	-0.569203	1.44919e-07	5.8674e-06
1023	contig:18601	AGAP004596	K04615	2540.85	314.542	672.375	-1.09601	1.799e-08	9.59903e-07	-3.01399	1.86268e-18	1.97469e-16
1024	contig:12661	AGAP004737		1221.43	922.742	1965.66	-1.09102	1.57216e-10	1.15154e-08	-0.404573	5.3961e-08	2.35007e-06
1025	contig:6268	AGAP006780	K00253	105.83	152.847	322.886	-1.07894	2.87867e-05	0.000588666	0.53034	0.000168759	0.00206991
1026	contig:6167	AGAP011053		2604.88	300.971	624.443	-1.05295	1.06169e-06	3.7683e-05	-3.11352	3.10743e-14	2.52895e-12
1027	contig:8561	AGAP000523	K02128	91560.7	11581.6	23735.6	-1.03522	0	0	-2.98289	0	0
1028	contig:8366	AGAP011824	K00430	8330.88	1586.03	3218.43	-1.02094	8.84251e-15	9.13386e-13	-2.39305	2.0001e-26	3.28874e-24
1029	contig:8252	AGAP010310	K03265	947.41	793.619	1610.44	-1.02094	8.84251e-15	9.13386e-13	-0.255542	3.64561e-11	2.36876e-09
1030	contig:16723	AGAP010065	K02870	5611.52	10678.9	21580.7	-1.01498	2.06612e-25	3.61885e-23	0.928297	2.72033e-16	2.51928e-14
1031	contig:16635	AGAP009923	K13148	0	125.725	252.946	-1.00856	0.000161218	0.00202016	20.2618	0.000776275	0.00533083
1032	contig:12891	AGAP001621	K06997	242.123	139.875	281.414	-1.00856	0.000161218	0.00202016	-0.791602	0.000435789	0.00379584
1033	contig:4537	AGAP013333		302.849	131.218	263.997	-1.00856	0.000161218	0.00202016	-1.20663	0.000168789	0.00206991
1034	contig:16017	AGAP004524		0	129.8	261.144	-1.00856	0.000161218	0.00202016	20.3079	0.000776275	0.00533083
1035	contig:5174	AGAP010280	K04615	931.148	322.757	649.353	-1.00855	0.000161218	0.00202016	-1.52856	0.000155443	0.00196302
1036	contig:825	AGAP005414		233.368	269.635	542.477	-1.00855	8.48471e-06	0.000222675	0.208401	7.88604e-05	0.00119432
1037	contig:13321	AGAP008295	K01312	1292.99	560.226	1127.12	-1.00855	0.000161218	0.00202016	-1.20663	0.000168789	0.00206991
1038	contig:23588	AGAP004146	K07874	646.497	560.226	1127.12	-1.00855	8.48471e-06	0.000222675	-0.206635	5.67384e-05	0.000964433
1039	contig:15321	AGAP008027		0	190.694	383.656	-1.00855	0.000161218	0.00202016	20.8628	0.000776275	0.00533083
1040	contig:3954	AGAP001795	K11339	0	491.471	988.787	-1.00855	0.000161218	0.00202016	22.2287	0.000776275	0.00533083
1041	contig:5983	AGAP010718	K02737	453.723	393.177	791.03	-1.00855	8.48471e-06	0.000222675	-0.206633	5.67384e-05	0.000964433
1042	contig:16039	AGAP010958	K03120	0	226.2	455.09	-1.00855	0.000161218	0.00202016	21.1092	0.000776275	0.00533083
1043	contig:14005	AGAP012056	K05765	3058.18	530.018	1066.34	-1.00855	0.000161218	0.00202016	-2.52856	5.01424e-06	0.000136486
1044	contig:17671	AGAP004962	K05868	95.98	998.065	2008	-1.00855	1.33458e-10	9.95621e-09	3.37833	8.88566e-08	3.70942e-06
1045	contig:11210	AGAP000739	K02947	779.837	675.773	1359.58	-1.00855	0.000161218	0.00202016	-0.206634	0.000432644	0.00379584
1046	contig:334	AGAP008060		445.621	386.156	776.904	-1.00855	0.000161218	0.00202016	-0.206633	0.000432644	0.00379584
1047	contig:8400	AGAP008837	K02734	268.909	233.025	468.821	-1.00855	0.000161218	0.00202016	-0.206633	0.000432644	0.00379584
1048	contig:9687	AGAP011972		0	156.248	314.354	-1.00855	0.000161218	0.00202016	20.5754	0.000776275	0.00533083
1049	contig:15420	AGAP002600	K00974	287.94	166.344	334.666	-1.00855	0.000161218	0.00202016	-0.791598	0.000435789	0.00379584
1050	contig:14408	AGAP002568		0	232.025	466.809	-1.00855	0.000161218	0.00202016	21.1458	0.000776275	0.00533083
1051	contig:2152	AGAP001407	K03064	325.214	187.878	377.99	-1.00855	8.48471e-06	0.000222675	-0.791593	2.52977e-05	0.000529412
1052	contig:12698	AGAP003199	K17790	464.707	201.348	405.09	-1.00855	0.000161218	0.00202016	-1.20663	0.000168789	0.00206991
1053	contig:207	AGAP001911	K02934	1701.46	5406.19	2595.57	1.05856	1.71076e-17	2.15369e-15	1.66784	1.02418e-18	1.11511e-16
1054	contig:9675	AGAP004142	K14454	329.219	602.272	286.983	1.06945	1.68482e-07	7.22053e-06	0.871368	7.85684e-08	3.31427e-06
1055	contig:1296	AGAP007121		489.95	1509.58	711.823	1.08456	7.69341e-07	2.80479e-05	1.62344	4.26587e-07	1.57661e-05
1056	contig:63	CPIJ007659		0	1435.91	650	1.14345	1.70048e-05	0.000391026	23.7755	8.86222e-06	0.000223834
1057	contig:33293	AGAP007297	K03961	4831.31	1213.51	549.326	1.14345	1.70048e-05	0.000391026	-1.99323	1.47503e-09	8.253e-08
1058	contig:5954	AGAP003089	K13025	421.178	304.145	137.679	1.14345	1.70048e-05	0.000391026	-0.469671	2.75812e-06	8.29186e-05
1059	contig:7953	AGAP007967	K01008	0	608.805	275.591	1.14345	1.70048e-05	0.000391026	22.5375	8.86222e-06	0.000223834
1060	contig:19159	AGAP007172	K03259	985.057	1612.37	715.57	1.17202	7.67503e-07	2.80479e-05	0.710905	2.14316e-07	8.30165e-06
1061	contig:2433	AGAP005979		1369.47	1494.39	663.211	1.17202	7.67503e-07	2.80479e-05	0.125943	1.84836e-07	7.30012e-06
1062	contig:85	CPIJ016535		77791.1	154399	68258.9	1.17757	0	0	0.988985	0	0
1063	contig:1803	AGAP008073		190.786	771.525	332.62	1.21384	8.43826e-05	0.0013357	2.01576	0.000104054	0.00151603
1064	contig:5747	AGAP009156		469.075	948.453	408.897	1.21384	8.43826e-05	0.0013357	1.01576	6.04531e-05	0.000968331
1065	contig:4423	AGAP003698	K14821	1336.86	901.031	388.452	1.21384	8.43826e-05	0.0013357	-0.569203	1.79016e-05	0.000389396
1066	contig:1046	AGAP007882	K14574	0	539.078	232.407	1.21384	8.43826e-05	0.0013357	22.3621	6.02603e-05	0.000968331
1067	contig:10311	AGAP009615	K14555	277.584	280.633	120.986	1.21384	8.43826e-05	0.0013357	0.0157603	3.70618e-05	0.000669522
1068	contig:5749	AGAP007131	K11826	117.6	237.784	102.513	1.21384	8.43826e-05	0.0013357	1.01576	6.04531e-05	0.000968331
1069	contig:4631	AGAP010173	K14753	529.263	1949.21	807.387	1.27156	3.14323e-14	3.2057e-12	1.88083	2.34388e-15	2.05268e-13
1070	contig:10813	AGAP008884	K02257	274.832	873.246	359.361	1.28095	1.67979e-05	0.000391026	1.66784	6.77852e-06	0.00017732
1071	contig:2751	AGAP008601	K13179	442.774	281.372	115.791	1.28096	1.67979e-05	0.000391026	-0.654092	8.8725e-07	3.06806e-05
1072	contig:85	CPIJ039736		53666.2	138739	56527.4	1.29535	0	0	1.37029	0	0
1073	contig:11317	AGAP008925	K12816	62.764	145.035	54.712	1.40647	0.000454805	0.00385597	1.20839	0.000362751	0.00357296
1074	contig:5437	AGAP004227	K07955	0	255.159	96.254	1.40648	0.000454805	0.00385597	21.283	0.00040975	0.00372614
1075	contig:404	AGAP009173	K03841	551.554	141.616	53.422	1.40648	0.000454805	0.00385597	-1.96152	8.54186e-06	0.000218482
1076	contig:18787	AGAP010137	K00856	64.784	149.704	56.473	1.40648	0.000454805	0.00385597	1.2084	0.000362751	0.00357296
1077	contig:770	AAEL012326	K02183	277.275	320.366	120.852	1.40648	0.000454805	0.00385597	0.208404	0.000274041	0.00279487
1078	contig:24104	AGAP005316	K12194	1273.2	588.428	221.973	1.40648	0.000454805	0.00385597	-1.11352	7.57194e-05	0.00118002
1079	contig:28499	AGAP012111	K04712	0	365.901	138.029	1.40648	0.000454805	0.00385597	21.803	0.00040975	0.00372614
1080	contig:2771	AGAP008503		1128.45	745.038	281.051	1.40648	5.25187e-05	0.000892707	-0.598951	8.36538e-06	0.000215335
1081	contig:8708	AGAP003360	K10419	0	513.042	193.535	1.40648	0.000454805	0.00385597	22.2906	0.00040975	0.00372614
1082	contig:24113	AGAP012399	K01187	717.091	828.534	312.548	1.40648	5.25187e-05	0.000892707	0.208405	2.37124e-05	0.000504092
1083	contig:3632	AGAP012143	K15032	0	370.604	139.803	1.40648	0.000454805	0.00385597	21.8214	0.00040975	0.00372614
1084	contig:770	CPIJ007602	K02183	915.771	264.523	99.786	1.40648	0.000454805	0.00385597	-1.79159	1.51813e-05	0.000348478
1085	contig:8606	AGAP010716		7148.5	1501.72	566.493	1.40648	0.000454805	0.00385597	-2.25103	2.59672e-06	7.86533e-05
1086	contig:1468	AGAP010891	K11968	492.961	253.143	95.493	1.40649	5.25187e-05	0.000892707	-0.961521	3.52263e-06	9.92372e-05
1087	contig:22097	AGAP012400	K01187	1180.83	454.779	171.556	1.40649	0.000454805	0.00385597	-1.37656	4.53988e-05	0.000805679
1088	contig:19994	AGAP007584		0	434.232	163.805	1.40649	0.000454805	0.00385597	22.05	0.00040975	0.00372614
1089	contig:4468	AGAP002088	K14549	0	488.695	184.35	1.40649	0.000454805	0.00385597	22.2205	0.00040975	0.00372614
1090	contig:1401	AGAP002499	K00140	0	406.098	153.192	1.40649	5.25187e-05	0.000892707	21.9534	3.18079e-05	0.000628128
1091	contig:8390	AGAP001497	K05699	2049.67	296.027	111.67	1.40649	0.000454805	0.00385597	-2.79159	1.12494e-07	4.62431e-06
1092	contig:4254	AGAP001730	K10146	244.176	282.123	106.425	1.40649	0.000454805	0.00385597	0.208403	0.000274041	0.00279487
1093	contig:6261	AGAP011535	K03872	659.017	507.623	191.49	1.40649	0.000454805	0.00385597	-0.376558	0.000188695	0.00228619
1094	contig:3798	AGAP009908	K02871	155.578	359.514	135.619	1.40649	0.000454805	0.00385597	1.20841	0.000362751	0.00357296
1095	contig:6518	AGAP001584	K11095	0	359.514	135.619	1.40649	0.000454805	0.00385597	21.7776	0.00040975	0.00372614
1096	contig:21	AGAP009107		6086.53	22562.4	7958.53	1.50335	1.55565e-35	4.04319e-33	1.89023	3.48048e-39	1.12169e-36
1097	contig:8749	AGAP006263		1737.36	2737.31	963.755	1.50602	4.62858e-16	5.10856e-14	0.655864	2.52507e-17	2.51167e-15
1098	contig:9651	AGAP009510	K00025	361.454	542.915	189.05	1.52196	6.48693e-06	0.000177773	0.586914	2.80327e-06	8.3343e-05
1099	contig:188	AGAP005802	K02938	1530.52	1094.71	381.191	1.52196	6.48964e-09	3.68219e-07	-0.483473	7.8338e-11	4.89278e-09
1100	contig:13527	AGAP005375	K07562	266.611	400.458	139.444	1.52197	6.48693e-06	0.000177773	0.586915	2.80327e-06	8.3343e-05
1101	contig:5140	AGAP007809	K09611	212.779	319.602	111.289	1.52197	6.48693e-06	0.000177773	0.586921	2.80327e-06	8.3343e-05
1102	contig:6534	AGAP001023		11962.5	12596.9	4355.94	1.53202	1.80242e-33	4.53816e-31	0.0745489	2.45516e-38	7.06472e-36
1103	contig:2307	AAEL013169		1352.97	781.617	262.088	1.57641	3.23601e-05	0.000632828	-0.791595	4.07376e-06	0.000112791
1104	contig:653	AGAP003541	K03231	0	1654.75	548.096	1.59411	6.94646e-12	5.71098e-10	23.9801	2.21392e-14	1.83892e-12
1105	contig:3300	AGAP008113		1438.32	2388.9	783.621	1.60812	4.51382e-08	2.23116e-06	0.731967	8.54131e-09	4.19618e-07
1106	contig:5922	AGAP002413		0	815.894	267.634	1.60812	4.51382e-08	2.23116e-06	22.96	2.18823e-09	1.17256e-07
1107	contig:4631	CPIJ009260		2882.01	1860.82	591.123	1.65441	2.09003e-07	8.61567e-06	-0.631131	6.04053e-09	3.06091e-07
1108	contig:1220	AAEL000482	K11253	0	1666.14	529.278	1.65441	2.09003e-07	8.61567e-06	23.99	2.81889e-08	1.29782e-06
1109	contig:1845	AGAP011828	K01365	2060.49	5488.85	1696.36	1.69406	1.15219e-20	1.75155e-18	1.41352	1.8415e-22	2.47283e-20
1110	contig:18824	AGAP007683		363.56	210.03	63.384	1.7284	0.000434788	0.00385597	-0.791598	8.66182e-05	0.00128999
1111	contig:8379	AGAP003228	K10752	49.711	287.181	86.667	1.72841	1.97744e-05	0.000435307	2.53032	1.13272e-05	0.000273243
1112	contig:21880	AGAP005220	K14168	0	206.422	62.295	1.72841	0.000434788	0.00385597	20.9772	0.000216283	0.0024102
1113	contig:30742	AGAP003023	K15292	0	426.019	128.566	1.72841	0.000434788	0.00385597	22.0225	0.000216283	0.0024102
1114	contig:7487	AGAP002939	K15110	0	345.223	104.183	1.72841	0.000434788	0.00385597	21.7191	0.000216283	0.0024102
1115	contig:2833	AGAP003935	K02730	83.629	483.126	145.8	1.72841	1.97744e-05	0.000435307	2.53032	1.13272e-05	0.000273243
1116	contig:7249	AGAP004985	K02878	0	421.042	127.064	1.72841	0.000434788	0.00385597	22.0055	0.000216283	0.0024102
1117	contig:29147	AGAP005506		0	298.849	90.188	1.72841	0.000434788	0.00385597	21.511	0.000216283	0.0024102
1118	contig:7220	AGAP007563		0	1838.84	554.932	1.72841	0.000434788	0.00385597	24.1323	0.000216283	0.0024102
1119	contig:12721	AGAP003552		0	602.696	181.884	1.72841	0.000434788	0.00385597	22.523	0.000216283	0.0024102
1120	contig:24111	AGAP004990	K03627	1083.11	625.716	188.831	1.72841	0.000434788	0.00385597	-0.791595	8.66182e-05	0.00128999
1121	contig:10306	AAEL017607		0	1155.17	348.611	1.72841	0.000434788	0.00385597	23.4616	0.000216283	0.0024102
1122	contig:1243	AGAP003904		0	474.227	143.114	1.72841	0.000434788	0.00385597	22.1771	0.000216283	0.0024102
1123	contig:12368	AGAP005538		317.222	305.434	92.175	1.72841	0.000434788	0.00385597	-0.0546322	0.000194269	0.00233268
1124	contig:3317	AGAP002169	K04555	130.79	755.581	228.022	1.72841	1.97744e-05	0.000435307	2.53033	1.13272e-05	0.000273243
1125	contig:21368	AGAP007002	K03139	0	554.48	167.333	1.72841	0.000434788	0.00385597	22.4027	0.000216283	0.0024102
1126	contig:20105	AGAP008822	K09577	184.577	533.154	160.897	1.72841	0.000434788	0.00385597	1.53033	0.000326784	0.00327475
1127	contig:12431	AGAP006372	K14560	0	350.596	105.804	1.72842	0.000434788	0.00385597	21.7414	0.000216283	0.0024102
1128	contig:6723	AGAP005550		0	427.029	128.87	1.72842	0.000434788	0.00385597	22.0259	0.000216283	0.0024102
1129	contig:11754	AGAP003808		0	255.25	77.03	1.72842	0.000434788	0.00385597	21.2835	0.000216283	0.0024102
1130	contig:4378	AGAP005569	K03097	0	239.318	72.222	1.72842	0.000434788	0.00385597	21.1905	0.000216283	0.0024102
1131	contig:2296	AGAP004710	K00419	42666.9	7456.81	2187.83	1.76905	4.95995e-11	3.87984e-09	-2.51649	1.65874e-34	4.1764e-32
1132	contig:2505	AGAP012895	K11251	164.609	4469.49	1291.42	1.79115	3.71015e-13	3.47589e-11	4.763	1.9734e-15	1.74722e-13
1133	contig:11912	AGAP002113		4352.58	2235.11	632.364	1.82152	9.46802e-07	3.39039e-05	-0.96152	6.3376e-09	3.19138e-07
1134	contig:2887	AGAP005134	K02132	1041.02	1052.45	291.686	1.85127	1.37794e-13	1.35391e-11	0.0157594	1.2089e-15	1.08223e-13
1135	contig:6067	AGAP007400	K01148	455.379	964.607	264.639	1.86592	1.19996e-05	0.000289463	1.08287	1.0186e-05	0.000250209
1136	contig:3009	AGAP005327		1440.81	915.597	251.193	1.86592	1.19996e-05	0.000289463	-0.654092	8.8725e-07	3.06806e-05
1137	contig:8731	AGAP002063	K14564	1124.62	752.284	206.388	1.86592	4.74571e-08	2.33147e-06	-0.580091	6.5224e-10	3.75364e-08
1138	contig:793	AGAP004296	K12946	7695.3	6350.88	1677.02	1.92106	6.79452e-12	5.64365e-10	-0.277022	4.37259e-14	3.523e-12
1139	contig:1500	AGAP003337	K17725	355.988	308.484	77.58	1.99144	0.000166487	0.00202016	-0.206633	5.67384e-05	0.000964433
1140	contig:19081	AGAP008985	K09527	192.85	334.231	84.055	1.99144	0.000166487	0.00202016	0.793366	0.000101803	0.0014995
1141	contig:12584	AGAP008727	K02263	0	1351.55	339.896	1.99145	0.000166487	0.00202016	23.6881	0.000114163	0.00158043
1142	contig:14469	AGAP009052		1417.88	1228.68	308.996	1.99145	0.000166487	0.00202016	-0.206634	5.67384e-05	0.000964433
1143	contig:12421	AGAP001420	K01834	1099.33	952.632	239.574	1.99145	7.23864e-06	0.00019376	-0.206632	1.28076e-06	4.14421e-05
1144	contig:14735	AGAP005563	K14258	160.999	279.029	70.172	1.99145	0.000166487	0.00202016	0.793363	0.000101803	0.0014995
1145	contig:4743	AGAP001423	K00602	1828.19	792.115	199.206	1.99145	0.000166487	0.00202016	-1.20663	9.86949e-06	0.000243922
1146	contig:2386	AGAP010672	K00236	1768.7	557.339	140.163	1.99145	0.000166487	0.00202016	-1.66606	2.04989e-06	6.35229e-05
1147	contig:17191	AGAP008041	K15698	0	649.392	163.313	1.99145	0.000166487	0.00202016	22.6307	0.000114163	0.00158043
1148	contig:29253	AGAP003425		0	669.497	168.369	1.99145	0.000166487	0.00202016	22.6746	0.000114163	0.00158043
1149	contig:14651	AGAP005108		514.986	255.009	64.131	1.99145	0.000166487	0.00202016	-1.01399	1.60131e-05	0.000364456
1150	contig:3756	AGAP006775		358.546	1967.77	468.821	2.06945	3.27562e-07	1.30652e-05	2.45633	6.59845e-08	2.84298e-06
1151	contig:1331	AGAP002306	K02930	903.151	762.565	181.681	2.06945	3.27562e-07	1.30652e-05	-0.244107	2.53212e-08	1.17926e-06
1152	contig:205	CPIJ010237		43438.1	90007.1	21251	2.08251	0	0	1.05108	0	0
1153	contig:10992	AGAP007565	K09504	279.762	1077.47	243.871	2.14345	1.2506e-07	5.50606e-06	1.94537	4.44292e-08	1.9561e-06
1154	contig:19620	AGAP004422	K02885	1049.78	11349.5	2483.85	2.19198	5.12869e-31	1.18062e-28	3.43447	4.24255e-36	1.10265e-33
1155	contig:14479	AGAP009323	K17080	690.994	399.191	86.05	2.21383	0.000155911	0.00201957	-0.791594	1.84461e-05	0.00039738
1156	contig:4729	AGAP007939	K09259	3730.91	466.625	100.586	2.21383	1.17461e-07	5.25769e-06	-2.99919	4.0391e-29	7.39614e-27
1157	contig:448	AGAP009685	K14455	266.611	269.539	58.102	2.21383	0.000155911	0.00201957	0.0157577	3.70618e-05	0.000669522
1158	contig:2459	AGAP011626	K15137	301.386	406.262	87.574	2.21384	0.000155911	0.00201957	0.430798	7.73239e-05	0.00118666
1159	contig:5724	AGAP000515		1247.74	840.962	181.278	2.21384	0.000155911	0.00201957	-0.569203	1.79016e-05	0.000389396
1160	contig:7350	AGAP006937	K10704	272.432	1101.7	237.482	2.21384	2.59571e-06	8.10606e-05	2.01576	1.22694e-06	4.06436e-05
1161	contig:5641	AGAP002513	K17824	310.383	418.389	90.188	2.21384	0.000155911	0.00201957	0.430795	7.73239e-05	0.00118666
1162	contig:22494	AGAP006442		452.079	3656.36	788.164	2.21384	2.59571e-06	8.10606e-05	3.01576	1.02062e-06	3.44064e-05
1163	contig:16496	AGAP011777	K02998	438.572	886.779	191.154	2.21384	2.59571e-06	8.10606e-05	1.01576	1.23086e-06	4.06436e-05
1164	contig:16047	AGAP010721		0	1986.53	428.215	2.21384	2.59571e-06	8.10606e-05	24.2437	6.87952e-07	2.44233e-05
1165	contig:127	AGAP005109		640.962	864.002	186.244	2.21384	0.000155911	0.00201957	0.430796	7.73239e-05	0.00118666
1166	contig:9081	AGAP002010		212.2	858.125	184.977	2.21384	0.000155911	0.00201957	2.01576	0.000104054	0.00151603
1167	contig:7661	AGAP002332	K02867	537.818	543.725	117.205	2.21384	0.000155911	0.00201957	0.0157591	3.70618e-05	0.000669522
1168	contig:4841	AGAP003652	K00128	52.426	424.014	91.4	2.21385	2.59571e-06	8.10606e-05	3.01576	1.02062e-06	3.44064e-05
1169	contig:420	AGAP001139	K02884	877.453	354.836	76.488	2.21385	0.000155911	0.00201957	-1.30617	2.83591e-06	8.33902e-05
1170	contig:428	AGAP001910	K02985	933.682	8875.46	1849.77	2.26247	1.20725e-41	3.74108e-39	3.24882	3.11228e-48	1.25378e-45
1171	contig:30969	AGAP000686		0	777.169	146.586	2.40648	5.87678e-05	0.000964343	22.8898	3.18079e-05	0.000628128
1172	contig:3296	AGAP011159	K02264	261.033	1206.4	227.545	2.40649	9.16255e-07	3.29565e-05	2.20841	3.84577e-07	1.43451e-05
1173	contig:9373	AGAP010039	K03942	894.436	1033.44	194.922	2.40649	1.57399e-08	8.45442e-07	0.208404	2.63219e-09	1.38612e-07
1174	contig:2729	AGAP003336		0	485.404	91.554	2.40649	5.87678e-05	0.000964343	22.2108	3.18079e-05	0.000628128
1175	contig:11	AAEL017585		1057.4	10690.2	1843.5	2.53577	5.86585e-11	4.54434e-09	3.33769	4.22169e-12	2.85833e-10
1176	contig:5632	AGAP004079	K14394	519.891	675.773	113.299	2.5764	5.43553e-05	0.000895584	0.37833	1.49154e-05	0.000345326
1177	contig:902	AGAP011833	K07511	1501.91	600.687	100.71	2.57641	5.43553e-05	0.000895584	-1.32211	6.22962e-07	2.27113e-05
1178	contig:13534	AGAP005749	K00799	358.546	466.05	78.137	2.57641	5.43553e-05	0.000895584	0.378327	1.49154e-05	0.000345326
1179	contig:22526	AGAP010200		0	1257.25	210.788	2.57641	5.43553e-05	0.000895584	23.5838	1.67895e-05	0.000375758
1180	contig:15775	AGAP004116		0	623.791	104.583	2.57641	5.43553e-05	0.000895584	22.5726	1.67895e-05	0.000375758
1181	contig:294	AGAP001380	K03264	823.288	1004.08	159.482	2.65441	1.87877e-07	7.96697e-06	0.286407	7.58926e-08	3.21825e-06
1182	contig:2050	AGAP005683		0	358.619	54.113	2.7284	2.02833e-05	0.00043951	21.774	8.86222e-06	0.000223834
1183	contig:16918	AGAP005103		1268.63	431.115	65.052	2.72841	2.02833e-05	0.00043951	-1.55713	4.11815e-08	1.84333e-06
1184	contig:4354	AGAP005076		196.804	1136.95	171.556	2.72841	2.02833e-05	0.00043951	2.53033	1.13272e-05	0.000273243
1185	contig:8672	AGAP011629	K00382	63.401	402.9	55.268	2.86591	1.86053e-05	0.000417557	2.66784	9.79088e-06	0.000243922
1186	contig:14033	AGAP002721	K00453	0	377.395	47.455	2.99144	6.8946e-06	0.00018553	21.8476	2.46917e-06	7.5643e-05
1187	contig:23798	AGAP006509	K15277	118.606	822.233	103.39	2.99145	6.8946e-06	0.00018553	2.79337	3.41895e-06	9.76826e-05
1188	contig:3827	AGAP003556	K02925	247.764	1746.24	215.978	3.01529	1.14024e-16	1.35102e-14	2.81721	4.08618e-18	4.27563e-16
1189	contig:904	AGAP002076	K03283	228.524	858.125	99.603	3.10693	6.2868e-06	0.000174064	1.90884	2.17917e-06	6.72704e-05
1190	contig:1605	AGAP011054	K03386	0	852.326	91.864	3.21383	2.31782e-06	7.49987e-05	23.023	6.87952e-07	2.44233e-05
1191	contig:5596	AGAP004776	K12819	0	523.42	56.414	3.21384	2.31782e-06	7.49987e-05	22.3195	6.87952e-07	2.44233e-05
1192	contig:764	AGAP008909		444.035	897.824	96.767	3.21385	2.31782e-06	7.49987e-05	1.01576	1.23086e-06	4.06436e-05
1193	contig:10986	AGAP002653	K01889	189.338	820.362	82.524	3.31338	2.1041e-06	7.09319e-05	2.1153	6.88107e-07	2.44233e-05
1194	contig:1220	AGAP012199	K11252	0	3121.68	285.477	3.45088	9.37507e-11	7.12594e-09	24.8958	3.67394e-12	2.52999e-10
1195	contig:4246	AGAP011789		519.891	1021.17	90.639	3.49394	6.99032e-07	2.59544e-05	0.973939	3.75486e-07	1.41369e-05
1196	contig:6795	AGAP003768	K02981	789.708	2585.24	229.465	3.49395	6.99032e-07	2.59544e-05	1.7109	3.82795e-07	1.4345e-05
1197	contig:81	AGAP010499	K00121	1004.77	897.073	79.624	3.49395	6.99032e-07	2.59544e-05	-0.163564	1.04888e-07	4.33376e-06
1198	contig:5197	AGAP001799	K10373	491.236	1078.4	85.643	3.65441	2.30877e-07	9.39483e-06	1.1344	1.32147e-07	5.37732e-06
1199	contig:3848	AGAP012577		117.122	2638.81	170.16	3.95493	4.37255e-30	9.52152e-28	4.49381	1.03443e-33	2.52558e-31
1200	contig:4977	AGAP012106	K02133	1000.19	1805.67	108.985	4.05034	8.10817e-09	4.47449e-07	0.852261	3.14128e-09	1.62239e-07
1201	contig:286	AGAP013398		191.371	4753.9	166.82	4.83275	3.09686e-13	3.00619e-11	4.63467	2.43507e-14	2.00197e-12
1202	contig:3126	AGAP002798		62.7	36.222	0	18.4665	0.00313767	0.00910671	-0.791599	0.00263103	0.00846782
1203	contig:22830	AGAP012718	K00318	225.495	43.423	0	18.7281	0.00313767	0.00910671	-2.37656	0.000782058	0.00533083
1204	contig:4433	AGAP000092	K07750	0	44.44	0	18.7615	0.00313767	0.00910671	18.7615	0.00278617	0.00846782
1205	contig:12460	AGAP002379	K01756	0	44.995	0	18.7794	0.00313767	0.00910671	18.7794	0.00278617	0.00846782
1206	contig:3724	AGAP011937		238.421	45.912	0	18.8085	0.00313767	0.00910671	-2.37657	0.000782058	0.00533083
1207	contig:14010	AGAP012744		0	48.119	0	18.8762	0.00313767	0.00910671	18.8762	0.00278617	0.00846782
1208	contig:3603	AGAP006486	K07178	0	48.969	0	18.9015	0.00313767	0.00910671	18.9015	0.00278617	0.00846782
1209	contig:4292	AGAP000679	K14677	0	50.197	0	18.9372	0.00313767	0.00910671	18.9372	0.00278617	0.00846782
1210	contig:19333	AGAP009591	K00289	0	50.478	0	18.9453	0.00313767	0.00910671	18.9453	0.00278617	0.00846782
1211	contig:3071	AGAP010324		0	52.462	0	19.0009	0.00313767	0.00910671	19.0009	0.00278617	0.00846782
1212	contig:12101	AGAP001308	K16756	0	52.462	0	19.0009	0.00313767	0.00910671	19.0009	0.00278617	0.00846782
1213	contig:17851	AGAP009866	K00721	184.85	53.394	0	19.0263	0.00313767	0.00910671	-1.79161	0.000931695	0.00605376
1214	contig:1227	AGAP012611	K03239	0	53.633	0	19.0328	0.00313767	0.00910671	19.0328	0.00278617	0.00846782
1215	contig:3912	AGAP012306		185.675	53.633	0	19.0328	0.00313767	0.00910671	-1.79159	0.000931695	0.00605376
1216	contig:1860	AGAP007138		0	54.279	0	19.05	0.00313767	0.00910671	19.05	0.00278617	0.00846782
1217	contig:13137	AGAP004703	K03018	0	54.691	0	19.0609	0.00313767	0.00910671	19.0609	0.00278617	0.00846782
1218	contig:9275	AGAP009201	K06237	195.264	56.403	0	19.1054	0.00313767	0.00910671	-1.79158	0.000931695	0.00605376
1219	contig:14650	AGAP003506		98.093	56.669	0	19.1122	0.00313767	0.00910671	-0.79159	0.00263103	0.00846782
1220	contig:13276	AGAP006441	K01495	0	56.847	0	19.1167	0.00313767	0.00910671	19.1167	0.00278617	0.00846782
1221	contig:1427	AGAP004775	K14213	1098.01	57.666	0	19.1374	0.00313767	0.00910671	-4.25103	3.21113e-06	9.24003e-05
1222	contig:3026	AGAP002456		100.14	57.851	0	19.142	0.00313767	0.00910671	-0.791605	0.00263103	0.00846782
1223	contig:15297	AGAP003982	K11590	0	59.181	0	19.1748	0.00313767	0.00910671	19.1748	0.00278617	0.00846782
1224	contig:5485	AGAP007285	K01206	0	59.572	0	19.1843	0.00313767	0.00910671	19.1843	0.00278617	0.00846782
1225	contig:17396	AGAP009347	K09571	0	60.069	0	19.1963	0.00313767	0.00910671	19.1963	0.00278617	0.00846782
1226	contig:16787	AGAP012371		0	60.371	0	19.2035	0.00313767	0.00910671	19.2035	0.00278617	0.00846782
1227	contig:1192	AGAP006424	K01229	105.206	60.778	0	19.2132	0.00313767	0.00910671	-0.791596	0.00263103	0.00846782
1228	contig:21703	AGAP005102	K10686	317.222	61.087	0	19.2205	0.00313767	0.00910671	-2.37656	0.000782058	0.00533083
1229	contig:14025	AGAP008660	K12736	106.462	61.504	0	19.2303	0.00313767	0.00910671	-0.791586	0.00263103	0.00846782
1230	contig:5110	AGAP001515		321.03	61.82	0	19.2377	0.00313767	0.00910671	-2.37656	0.000782058	0.00533083
1231	contig:17406	AGAP005630	K13525	431.743	62.355	0	19.2501	0.00313767	0.00910671	-2.7916	0.000259632	0.0027414
1232	contig:1961	AGAP008771	K03027	0	62.79	0	19.2602	0.00313767	0.00910671	19.2602	0.00278617	0.00846782
1233	contig:16386	AGAP010691	K09488	0	63.453	0	19.2753	0.00313767	0.00910671	19.2753	0.00278617	0.00846782
1234	contig:13857	AGAP012920	K00507	0	63.677	0	19.2804	0.00313767	0.00910671	19.2804	0.00278617	0.00846782
1235	contig:22586	AGAP004207		110.224	63.677	0	19.2804	0.00313767	0.00910671	-0.791594	0.00263103	0.00846782
1236	contig:11929	AGAP001318	K00626	0	63.79	0	19.283	0.00313767	0.00910671	19.283	0.00278617	0.00846782
1237	contig:22042	AGAP010179		110.419	63.79	0	19.283	0.00313767	0.00910671	-0.791586	0.00263103	0.00846782
1238	contig:12379	AGAP005909	K15129	0	64.016	0	19.2881	0.00313767	0.00910671	19.2881	0.00278617	0.00846782
1239	contig:14525	AGAP008414	K01796	110.812	64.016	0	19.2881	0.00313767	0.00910671	-0.79161	0.00263103	0.00846782
1240	contig:21722	AGAP002228		0	64.016	0	19.2881	0.00313767	0.00910671	19.2881	0.00278617	0.00846782
1241	contig:24564	AGAP007629	K05635	111.207	64.245	0	19.2932	0.00313767	0.00910671	-0.791592	0.00263103	0.00846782
1242	contig:8180	AGAP007608	K09263	0	65.411	0	19.3192	0.00313767	0.00910671	19.3192	0.00278617	0.00846782
1243	contig:9442	AGAP007523	K10352	0	65.649	0	19.3244	0.00313767	0.00910671	19.3244	0.00278617	0.00846782
1244	contig:19229	AGAP001356	K01049	0	65.649	0	19.3244	0.00313767	0.00910671	19.3244	0.00278617	0.00846782
1245	contig:7161	AGAP005911	K04536	0	66.131	0	19.335	0.00313767	0.00910671	19.335	0.00278617	0.00846782
1246	contig:12569	AGAP001202		0	66.131	0	19.335	0.00313767	0.00910671	19.335	0.00278617	0.00846782
1247	contig:1076	AGAP006952	K15900	230.21	66.497	0	19.3429	0.00313767	0.00910671	-1.79159	0.000931695	0.00605376
1248	contig:16587	AGAP010034	K15128	0	67.367	0	19.3617	0.00313767	0.00910671	19.3617	0.00278617	0.00846782
1249	contig:7622	AGAP011243	K10745	235.422	68.002	0	19.3752	0.00313767	0.00910671	-1.7916	0.000931695	0.00605376
1250	contig:18589	AGAP009610		235.422	68.002	0	19.3752	0.00313767	0.00910671	-1.7916	0.000931695	0.00605376
1251	contig:386	AGAP010894	K13431	0	68.781	0	19.3917	0.00313767	0.00910671	19.3917	0.00278617	0.00846782
1252	contig:21314	AGAP006522		238.118	68.781	0	19.3917	0.00313767	0.00910671	-1.79159	0.000931695	0.00605376
1253	contig:8074	AGAP007727	K10609	119.287	68.912	0	19.3944	0.00313767	0.00910671	-0.79161	0.00263103	0.00846782
1254	contig:12257	AGAP004498	K01016	0	69.712	0	19.411	0.00313767	0.00910671	19.411	0.00278617	0.00846782
1255	contig:23786	AGAP003968	K13800	724.026	69.712	0	19.411	0.00313767	0.00910671	-3.37656	6.75275e-05	0.00106056
1256	contig:24198	AGAP010029	K17086	485.501	70.119	0	19.4194	0.00313767	0.00910671	-2.7916	0.000259632	0.0027414
1257	contig:7377	AGAP009810	K09564	121.612	70.256	0	19.4223	0.00313767	0.00910671	-0.791592	0.00263103	0.00846782
1258	contig:16672	AGAP000560	K09552	246.102	71.087	0	19.4392	0.00313767	0.00910671	-1.7916	0.000931695	0.00605376
1259	contig:10614	AGAP005079	K04634	369.883	71.228	0	19.4421	0.00313767	0.00910671	-2.37655	0.000782058	0.00533083
1260	contig:17014	AGAP012080		0	71.653	0	19.4507	0.00313767	0.00910671	19.4507	0.00278617	0.00846782
1261	contig:22281	AGAP002783	K00699	249.05	71.939	0	19.4564	0.00313767	0.00910671	-1.79159	0.000931695	0.00605376
1262	contig:1258	AGAP010612	K03232	125.275	72.372	0	19.4651	0.00313767	0.00910671	-0.791595	0.00263103	0.00846782
1263	contig:4102	AGAP006107	K08810	0	72.372	0	19.4651	0.00313767	0.00910671	19.4651	0.00278617	0.00846782
1264	contig:25406	AGAP002954	K12860	126.289	72.958	0	19.4767	0.00313767	0.00910671	-0.791591	0.00263103	0.00846782
1265	contig:23132	AGAP007633	K14209	253.605	73.255	0	19.4826	0.00313767	0.00910671	-1.79158	0.000931695	0.00605376
1266	contig:3243	AGAP010404	K00799	4346.63	73.855	0	19.4943	0.00313767	0.00910671	-5.87906	1.09915e-13	8.59791e-12
1267	contig:16397	AGAP010352	K13102	0	74.007	0	19.4973	0.00313767	0.00910671	19.4973	0.00278617	0.00846782
1268	contig:20207	AGAP000769		0	74.007	0	19.4973	0.00313767	0.00910671	19.4973	0.00278617	0.00846782
1269	contig:7781	AGAP010728		128.633	74.312	0	19.5032	0.00313767	0.00910671	-0.791594	0.00263103	0.00846782
1270	contig:24125	AGAP003464	K00864	257.797	74.465	0	19.5062	0.00313767	0.00910671	-1.7916	0.000931695	0.00605376
1271	contig:23317	AGAP003605	K03870	389.918	75.086	0	19.5182	0.00313767	0.00910671	-2.37655	0.000782058	0.00533083
1272	contig:5931	AGAP009019	K01358	131.065	75.717	0	19.5303	0.00313767	0.00910671	-0.791593	0.00263103	0.00846782
1273	contig:12843	AGAP008846		262.682	75.876	0	19.5333	0.00313767	0.00910671	-1.7916	0.000931695	0.00605376
1274	contig:15049	AGAP001212	K01446	927.194	76.521	0	19.5455	0.00313767	0.00910671	-3.59894	5.33042e-05	0.000929593
1275	contig:24693	AGAP002717	K05657	264.913	76.521	0	19.5455	0.00313767	0.00910671	-1.79159	0.000931695	0.00605376
1276	contig:9551	AGAP000064	K06820	132.738	76.683	0	19.5485	0.00313767	0.00910671	-0.791603	0.00263103	0.00846782
1277	contig:9084	AGAP003726		0	77.011	0	19.5547	0.00313767	0.00910671	19.5547	0.00278617	0.00846782
1278	contig:25705	AGAP008107	K10134	133.591	77.176	0	19.5578	0.00313767	0.00910671	-0.791599	0.00263103	0.00846782
1279	contig:22094	AGAP009736		134.165	77.508	0	19.564	0.00313767	0.00910671	-0.791591	0.00263103	0.00846782
1280	contig:1119	AGAP000083		0	77.843	0	19.5702	0.00313767	0.00910671	19.5702	0.00278617	0.00846782
1281	contig:24627	AGAP002549		269.49	77.843	0	19.5702	0.00175756	0.00758473	-1.79159	0.000219272	0.0024102
1282	contig:29865	AGAP005894	K00311	0	78.011	0	19.5733	0.00313767	0.00910671	19.5733	0.00278617	0.00846782
1283	contig:18247	AGAP010784	K00728	0	78.351	0	19.5796	0.00313767	0.00910671	19.5796	0.00278617	0.00846782
1284	contig:20394	AGAP007701	K14399	0	78.865	0	19.589	0.00313767	0.00910671	19.589	0.00278617	0.00846782
1285	contig:13588	AGAP004635	K14708	274.228	79.211	0	19.5953	0.00313767	0.00910671	-1.7916	0.000931695	0.00605376
1286	contig:7566	AGAP006096	K01027	0	79.386	0	19.5985	0.00313767	0.00910671	19.5985	0.00278617	0.00846782
1287	contig:7762	AGAP001738	K02863	139.101	80.359	0	19.6161	0.00175756	0.00758473	-0.791601	0.000655717	0.00514422
1288	contig:28255	AAEL000787	K08588	0	80.449	0	19.6177	0.00313767	0.00910671	19.6177	0.00278617	0.00846782
1289	contig:25230	AGAP003889		139.568	80.629	0	19.6209	0.00313767	0.00910671	-0.791597	0.00263103	0.00846782
1290	contig:18450	AGAP005191	K12585	282.294	81.541	0	19.6372	0.00313767	0.00910671	-1.7916	0.000931695	0.00605376
1291	contig:4632	AGAP005753		94.24	81.664	0	19.6393	0.000984498	0.00585761	-0.206639	0.000432644	0.00379584
1292	contig:18153	AGAP007726	K12488	0	81.912	0	19.6437	0.00313767	0.00910671	19.6437	0.00278617	0.00846782
1293	contig:25737	AGAP001892		142.111	82.098	0	19.647	0.00313767	0.00910671	-0.791599	0.00263103	0.00846782
1294	contig:18629	AGAP005800	K02210	0	82.286	0	19.6503	0.00175756	0.00758473	19.6503	0.00147066	0.00651049
1295	contig:13883	AGAP008501	K00252	0	82.474	0	19.6536	0.00313767	0.00910671	19.6536	0.00278617	0.00846782
1296	contig:18250	AGAP007911		0	82.474	0	19.6536	0.00313767	0.00910671	19.6536	0.00278617	0.00846782
1297	contig:4785	AGAP011581	K02935	288.828	83.429	0	19.6702	0.00313767	0.00910671	-1.79159	0.000931695	0.00605376
1298	contig:19906	AGAP008748	K10875	72.882	84.208	0	19.6836	0.00175756	0.00758473	0.208395	0.00104157	0.00622088
1299	contig:25471	AGAP001884	K01679	145.764	84.208	0	19.6836	0.00313767	0.00910671	-0.791605	0.00263103	0.00846782
1300	contig:8966	AGAP012857		73.053	84.406	0	19.687	0.00175756	0.00758473	0.208402	0.00104157	0.00622088
1301	contig:2574	AGAP003515		293.586	84.803	0	19.6938	0.00313767	0.00910671	-1.7916	0.000931695	0.00605376
1302	contig:12214	AGAP008814	K15603	0	84.803	0	19.6938	0.00313767	0.00910671	19.6938	0.00278617	0.00846782
1303	contig:8382	AAEL009160	K03094	294.974	85.204	0	19.7006	0.00313767	0.00910671	-1.79159	0.000931695	0.00605376
1304	contig:24805	AGAP005177		147.487	85.204	0	19.7006	0.00313767	0.00910671	-0.791595	0.00263103	0.00846782
1305	contig:5587	AGAP007206	K17711	369.153	85.305	0	19.7023	0.00175756	0.00758473	-2.11352	0.000120786	0.00158407
1306	contig:3781	AGAP004986		0	86.638	0	19.7246	0.00313767	0.00910671	19.7246	0.00278617	0.00846782
1307	contig:9352	AGAP007499	K05016	299.937	86.638	0	19.7246	0.00313767	0.00910671	-1.79159	0.000931695	0.00605376
1308	contig:14646	AGAP007970		150.33	86.846	0	19.7281	0.00313767	0.00910671	-0.791602	0.00263103	0.00846782
1309	contig:29120	AGAP002381	K06059	0	88.336	0	19.7526	0.00313767	0.00910671	19.7526	0.00278617	0.00846782
1310	contig:24162	AGAP003061	K16730	154.423	89.211	0	19.7669	0.00313767	0.00910671	-0.791594	0.00263103	0.00846782
1311	contig:12799	AGAP011334		928.838	89.432	0	19.7704	0.00313767	0.00910671	-3.37656	6.75275e-05	0.00106056
1312	contig:24421	AGAP007976		155.578	89.878	0	19.7776	0.00313767	0.00910671	-0.791598	0.00263103	0.00846782
1313	contig:1961	AGAP012796	K03027	233.951	90.103	0	19.7812	0.00175756	0.00758473	-1.37656	0.000387003	0.003712
1314	contig:10075	AGAP002161	K04456	0	90.103	0	19.7812	0.00175756	0.00758473	19.7812	0.00147066	0.00651049
1315	contig:15115	AGAP004000	K10360	0	90.329	0	19.7848	0.00313767	0.00910671	19.7848	0.00278617	0.00846782
1316	contig:22261	AAEL002885	K06069	0	90.556	0	19.7885	0.00313767	0.00910671	19.7885	0.00278617	0.00846782
1317	contig:17339	AGAP006935		0	90.784	0	19.7921	0.00313767	0.00910671	19.7921	0.00278617	0.00846782
1318	contig:3755	AGAP008371		0	91.013	0	19.7957	0.00313767	0.00910671	19.7957	0.00278617	0.00846782
1319	contig:8594	AGAP012229	K11308	0	91.244	0	19.7994	0.00313767	0.00910671	19.7994	0.00278617	0.00846782
1320	contig:16930	AGAP010405	K09037	0	91.708	0	19.8067	0.00313767	0.00910671	19.8067	0.00278617	0.00846782
1321	contig:10797	AGAP012367	K10317	0	91.942	0	19.8104	0.00313767	0.00910671	19.8104	0.00278617	0.00846782
1322	contig:17503	AGAP012096	K01889	79.575	91.942	0	19.8104	0.00175756	0.00758473	0.208409	0.00104157	0.00622088
1323	contig:2166	AGAP012186	K10105	159.557	92.177	0	19.814	0.00313767	0.00910671	-0.791593	0.00263103	0.00846782
1324	contig:7537	AGAP011331	K17338	0	92.651	0	19.8214	0.00313767	0.00910671	19.8214	0.00278617	0.00846782
1325	contig:25387	AGAP005710	K06532	481.133	92.651	0	19.8214	0.00313767	0.00910671	-2.37656	0.000782058	0.00533083
1326	contig:10531	AGAP009992	K11346	0	92.89	0	19.8252	0.00313767	0.00910671	19.8252	0.00278617	0.00846782
1327	contig:9763	AGAP005008		0	93.13	0	19.8289	0.00313767	0.00910671	19.8289	0.00278617	0.00846782
1328	contig:19209	AGAP013122		0	94.102	0	19.8439	0.00313767	0.00910671	19.8439	0.00278617	0.00846782
1329	contig:1220	AGAP001813	K11253	0	94.596	0	19.8514	0.00313767	0.00910671	19.8514	0.00278617	0.00846782
1330	contig:1737	AGAP004290	K03635	0	94.596	0	19.8514	0.00313767	0.00910671	19.8514	0.00278617	0.00846782
1331	contig:11949	AGAP007653	K15115	0	94.596	0	19.8514	0.00313767	0.00910671	19.8514	0.00278617	0.00846782
1332	contig:6130	AGAP007912	K06961	164.176	94.845	0	19.8552	0.00313767	0.00910671	-0.7916	0.00263103	0.00846782
1333	contig:20446	AGAP011946	K02876	0	94.845	0	19.8552	0.00313767	0.00910671	19.8552	0.00278617	0.00846782
1334	contig:22892	AGAP004086	K08658	164.176	94.845	0	19.8552	0.00313767	0.00910671	-0.7916	0.00263103	0.00846782
1335	contig:25318	AGAP002417	K15001	164.176	94.845	0	19.8552	0.00313767	0.00910671	-0.7916	0.00263103	0.00846782
1336	contig:28467	AGAP002683	K00902	0	94.845	0	19.8552	0.00313767	0.00910671	19.8552	0.00278617	0.00846782
1337	contig:7710	AGAP011634		329.219	95.096	0	19.859	0.00313767	0.00910671	-1.79159	0.000931695	0.00605376
1338	contig:15614	AGAP012048	K01647	0	95.6	0	19.8667	0.00313767	0.00910671	19.8667	0.00278617	0.00846782
1339	contig:15826	AGAP002307	K12817	0	96.11	0	19.8743	0.00313767	0.00910671	19.8743	0.00278617	0.00846782
1340	contig:22323	AGAP001897	K11502	0	96.885	0	19.8859	0.00313767	0.00910671	19.8859	0.00278617	0.00846782
1341	contig:3485	AGAP008931		1513.43	97.146	0	19.8898	0.00313767	0.00910671	-3.96152	1.32037e-05	0.000309251
1342	contig:30099	AGAP009305	K02564	0	97.146	0	19.8898	0.00313767	0.00910671	19.8898	0.00278617	0.00846782
1343	contig:7275	AGAP006039		0	97.409	0	19.8937	0.00313767	0.00910671	19.8937	0.00278617	0.00846782
1344	contig:22496	AGAP006421		1348.91	97.409	0	19.8937	0.00313767	0.00910671	-3.79159	1.69359e-05	0.000376941
1345	contig:24664	AGAP009867	K06916	337.227	97.409	0	19.8937	0.00313767	0.00910671	-1.79159	0.000931695	0.00605376
1346	contig:25516	AGAP000130		168.613	97.409	0	19.8937	0.00313767	0.00910671	-0.791589	0.00263103	0.00846782
1347	contig:848	AGAP004842		0	97.938	0	19.9015	0.00313767	0.00910671	19.9015	0.00278617	0.00846782
1348	contig:5919	AGAP012097	K15104	169.992	98.205	0	19.9054	0.00313767	0.00910671	-0.791598	0.00263103	0.00846782
1349	contig:2342	AGAP010769	K00621	511.368	98.473	0	19.9094	0.00313767	0.00910671	-2.37656	0.000782058	0.00533083
1350	contig:8230	AGAP005499		0	98.743	0	19.9133	0.00313767	0.00910671	19.9133	0.00278617	0.00846782
1351	contig:9227	AGAP001596		0	98.743	0	19.9133	0.00313767	0.00910671	19.9133	0.00278617	0.00846782
1352	contig:13876	AGAP002347	K01443	0	99.561	0	19.9252	0.00313767	0.00910671	19.9252	0.00278617	0.00846782
1353	contig:19321	AGAP003834		0	99.561	0	19.9252	0.00313767	0.00910671	19.9252	0.00278617	0.00846782
1354	contig:11899	AGAP001909		0	99.837	0	19.9292	0.00313767	0.00910671	19.9292	0.00278617	0.00846782
1355	contig:13228	AGAP009568		0	99.837	0	19.9292	0.00175756	0.00758473	19.9292	0.00147066	0.00651049
1356	contig:15566	AGAP001556		0	99.837	0	19.9292	0.00313767	0.00910671	19.9292	0.00278617	0.00846782
1357	contig:25073	AGAP012251		0	100.393	0	19.9372	0.00175756	0.00758473	19.9372	0.00147066	0.00651049
1358	contig:20764	AGAP008053	K12351	0	100.956	0	19.9453	0.00175756	0.00758473	19.9453	0.00147066	0.00651049
1359	contig:19623	AGAP012302	K14708	0	101.239	0	19.9493	0.00313767	0.00910671	19.9493	0.00278617	0.00846782
1360	contig:21715	AGAP001955	K03434	175.244	101.239	0	19.9493	0.00313767	0.00910671	-0.7916	0.00263103	0.00846782
1361	contig:5444	AGAP011582	K08343	0	101.525	0	19.9534	0.00313767	0.00910671	19.9534	0.00278617	0.00846782
1362	contig:16226	AGAP005511		0	101.525	0	19.9534	0.00313767	0.00910671	19.9534	0.00278617	0.00846782
1363	contig:20722	AGAP008000	K00072	0	101.525	0	19.9534	0.00313767	0.00910671	19.9534	0.00278617	0.00846782
1364	contig:11837	AGAP005188		0	101.955	0	19.9595	0.00175756	0.00758473	19.9595	0.00147066	0.00651049
1365	contig:10110	AGAP010026	K01530	177.994	102.828	0	19.9718	0.00175756	0.00758473	-0.791595	0.000655717	0.00514422
1366	contig:18819	AGAP005298	K09528	0	103.27	0	19.978	0.00313767	0.00910671	19.978	0.00278617	0.00846782
1367	contig:13178	AGAP005048	K03349	0	103.865	0	19.9863	0.00313767	0.00910671	19.9863	0.00278617	0.00846782
1368	contig:7499	AGAP008088	K03469	0	104.165	0	19.9904	0.00313767	0.00910671	19.9904	0.00278617	0.00846782
1369	contig:984	AGAP011211	K03679	181.357	104.771	0	19.9988	0.00313767	0.00910671	-0.791593	0.00263103	0.00846782
1370	contig:21687	AGAP008756	K08490	0	104.771	0	19.9988	0.00313767	0.00910671	19.9988	0.00278617	0.00846782
1371	contig:8928	AGAP004774	K14966	91.209	105.384	0	20.0072	0.00175756	0.00758473	0.208408	0.00104157	0.00622088
1372	contig:29318	AGAP008330		0	105.384	0	20.0072	0.00313767	0.00910671	20.0072	0.00278617	0.00846782
1373	contig:7622	AGAP011244	K14563	182.685	105.538	0	20.0093	0.00175756	0.00758473	-0.791596	0.000655717	0.00514422
1374	contig:29820	AGAP001404	K03509	0	105.693	0	20.0114	0.00313767	0.00910671	20.0114	0.00278617	0.00846782
1375	contig:29797	AGAP006249	K14428	0	106.004	0	20.0157	0.00313767	0.00910671	20.0157	0.00278617	0.00846782
1376	contig:793	AGAP004295		0	106.631	0	20.0242	0.00313767	0.00910671	20.0242	0.00278617	0.00846782
1377	contig:10294	AGAP008774	K07152	461.442	106.631	0	20.0242	0.00175756	0.00758473	-2.11352	0.000120786	0.00158407
1378	contig:15019	AGAP002127	K08471	0	106.631	0	20.0242	0.00313767	0.00910671	20.0242	0.00278617	0.00846782
1379	contig:15986	AGAP003882	K03125	0	106.631	0	20.0242	0.00313767	0.00910671	20.0242	0.00278617	0.00846782
1380	contig:24234	AGAP008349	K01102	0	106.631	0	20.0242	0.00313767	0.00910671	20.0242	0.00278617	0.00846782
1381	contig:25361	CPIJ017392		369.153	106.631	0	20.0242	0.00313767	0.00910671	-1.79159	0.000931695	0.00605376
1382	contig:11139	AGAP004376	K01785	0	106.947	0	20.0285	0.00313767	0.00910671	20.0285	0.00278617	0.00846782
1383	contig:13223	AGAP008584	K12311	0	106.947	0	20.0285	0.00313767	0.00910671	20.0285	0.00278617	0.00846782
1384	contig:7690	AGAP011733		0	108.232	0	20.0457	0.00313767	0.00910671	20.0457	0.00278617	0.00846782
1385	contig:6077	AGAP003869	K11142	187.912	108.558	0	20.05	0.00313767	0.00910671	-0.791591	0.00263103	0.00846782
1386	contig:7527	AGAP000804	K00432	0	108.558	0	20.05	0.00313767	0.00910671	20.05	0.00278617	0.00846782
1387	contig:22795	AGAP003043		188.48	108.886	0	20.0544	0.00313767	0.00910671	-0.791593	0.00263103	0.00846782
1388	contig:7143	AGAP007705	K06963	0	109.216	0	20.0588	0.00313767	0.00910671	20.0588	0.00278617	0.00846782
1389	contig:19028	AGAP004412	K00586	0	109.548	0	20.0631	0.00313767	0.00910671	20.0631	0.00278617	0.00846782
1390	contig:21620	AGAP000255	K12076	474.065	109.548	0	20.0631	0.00175756	0.00758473	-2.11352	0.000120786	0.00158407
1391	contig:1895	AGAP005838		190.204	109.882	0	20.0675	0.00313767	0.00910671	-0.791593	0.00263103	0.00846782
1392	contig:3134	AGAP001684	K01077	0	110.556	0	20.0763	0.00313767	0.00910671	20.0763	0.00278617	0.00846782
1393	contig:20276	AGAP011514		765.484	110.556	0	20.0763	0.00313767	0.00910671	-2.79159	0.000259632	0.0027414
1394	contig:20028	AGAP009650	K11341	0	110.896	0	20.0808	0.00313767	0.00910671	20.0808	0.00278617	0.00846782
1395	contig:4821	CPIJ015054	K12456	673.933	111.238	0	20.0852	0.00175756	0.00758473	-2.59896	3.46207e-05	0.000653253
1396	contig:25020	AGAP002997		386.297	111.583	0	20.0897	0.00313767	0.00910671	-1.79159	0.000931695	0.00605376
1397	contig:20717	AGAP003036	K14324	0	111.929	0	20.0942	0.00313767	0.00910671	20.0942	0.00278617	0.00846782
1398	contig:22816	AGAP002535	K15637	387.496	111.929	0	20.0942	0.00313767	0.00910671	-1.7916	0.000931695	0.00605376
1399	contig:17466	AGAP002874		0	112.278	0	20.0986	0.00313767	0.00910671	20.0986	0.00278617	0.00846782
1400	contig:23667	AGAP010656	K12811	65.258	113.1	0	20.1092	0.000984498	0.00585761	0.793372	0.000977398	0.00611405
1401	contig:19132	AGAP002567	K07188	0	113.159	0	20.1099	0.00175756	0.00758473	20.1099	0.00147066	0.00651049
1402	contig:6994	CPIJ014283	K03283	196.185	113.337	0	20.1122	0.00313767	0.00910671	-0.791596	0.00263103	0.00846782
1403	contig:28864	CPIJ801530		0	113.337	0	20.1122	0.00313767	0.00910671	20.1122	0.00278617	0.00846782
1404	contig:25327	AGAP009645		392.988	113.516	0	20.1145	0.00175756	0.00758473	-1.79159	0.000219272	0.0024102
1405	contig:23881	AGAP009080		590.413	113.695	0	20.1167	0.00313767	0.00910671	-2.37656	0.000782058	0.00533083
1406	contig:28402	AGAP004280	K04497	0	113.695	0	20.1167	0.00313767	0.00910671	20.1167	0.00278617	0.00846782
1407	contig:27879	AGAP009937	K10380	0	113.874	0	20.119	0.00175756	0.00758473	20.119	0.00147066	0.00651049
1408	contig:22321	AGAP004175	K13421	0	114.055	0	20.1213	0.00313767	0.00910671	20.1213	0.00278617	0.00846782
1409	contig:28639	AGAP007482		0	114.055	0	20.1213	0.00313767	0.00910671	20.1213	0.00278617	0.00846782
1410	contig:21793	AGAP004148		0	114.417	0	20.1259	0.00313767	0.00910671	20.1259	0.00278617	0.00846782
1411	contig:11855	AGAP006729		2185.53	114.781	0	20.1305	0.00313767	0.00910671	-4.25103	3.21113e-06	9.24003e-05
1412	contig:8238	AGAP004521	K06063	99.66	115.148	0	20.1351	0.00175756	0.00758473	0.208403	0.00104157	0.00622088
1413	contig:11910	AGAP002512	K13122	0	115.888	0	20.1443	0.00313767	0.00910671	20.1443	0.00278617	0.00846782
1414	contig:12181	AGAP008043	K16174	0	115.888	0	20.1443	0.00313767	0.00910671	20.1443	0.00278617	0.00846782
1415	contig:1021	AGAP009117		405.11	117.017	0	20.1583	0.00313767	0.00910671	-1.7916	0.000931695	0.00605376
1416	contig:29489	CPIJ013592		0	117.017	0	20.1583	0.00175756	0.00758473	20.1583	0.00147066	0.00651049
1417	contig:714	AGAP011488		406.429	117.398	0	20.163	0.00313767	0.00910671	-1.7916	0.000931695	0.00605376
1418	contig:15900	AGAP005282	K01487	407.758	117.782	0	20.1677	0.00313767	0.00910671	-1.79159	0.000931695	0.00605376
1419	contig:29189	AGAP008498		0	117.782	0	20.1677	0.00313767	0.00910671	20.1677	0.00278617	0.00846782
1420	contig:855	AGAP001780	K10593	0	118.168	0	20.1724	0.00313767	0.00910671	20.1724	0.00278617	0.00846782
1421	contig:11782	AGAP000033		0	118.168	0	20.1724	0.00313767	0.00910671	20.1724	0.00278617	0.00846782
1422	contig:22007	AGAP012287	K08869	0	118.557	0	20.1771	0.00313767	0.00910671	20.1771	0.00278617	0.00846782
1423	contig:24551	AGAP002504	K15335	309.357	119.145	0	20.1843	0.00175756	0.00758473	-1.37655	0.000387003	0.003712
1424	contig:557	AGAP011604		0	119.342	0	20.1867	0.00313767	0.00910671	20.1867	0.00278617	0.00846782
1425	contig:18125	AGAP000947	K00799	1239.47	119.342	0	20.1867	0.00313767	0.00910671	-3.37656	6.75275e-05	0.00106056
1426	contig:9361	AGAP000755		0	119.738	0	20.1914	0.00313767	0.00910671	20.1914	0.00278617	0.00846782
1427	contig:12013	AGAP004235	K15410	0	119.738	0	20.1914	0.00313767	0.00910671	20.1914	0.00278617	0.00846782
1428	contig:21480	AGAP001681	K10596	0	119.938	0	20.1939	0.00175756	0.00758473	20.1939	0.00147066	0.00651049
1429	contig:9045	AGAP007347	K13915	3535.26	120.137	0	20.1962	0.00313767	0.00910671	-4.87906	4.32732e-08	1.91567e-06
1430	contig:28730	AGAP002047		0	120.338	0	20.1987	0.00175756	0.00758473	20.1987	0.00147066	0.00651049
1431	contig:20882	AGAP003723		0	120.539	0	20.2011	0.00313767	0.00910671	20.2011	0.00278617	0.00846782
1432	contig:2281	AGAP001737	K11996	348.92	120.944	0	20.2059	0.000984498	0.00585761	-1.52856	0.000155443	0.00196302
1433	contig:28153	AGAP007796	K01415	0	121.147	0	20.2083	0.00175756	0.00758473	20.2083	0.00147066	0.00651049
1434	contig:24717	AGAP003273		0	121.351	0	20.2108	0.00175756	0.00758473	20.2108	0.00147066	0.00651049
1435	contig:23686	AGAP008003		105.206	121.556	0	20.2132	0.00175756	0.00758473	0.208404	0.00104157	0.00622088
1436	contig:3227	AGAP010461		0	121.761	0	20.2156	0.00313767	0.00910671	20.2156	0.00278617	0.00846782
1437	contig:18416	AGAP011756	K13758	0	121.761	0	20.2156	0.00313767	0.00910671	20.2156	0.00278617	0.00846782
1438	contig:11916	AGAP005832		0	122.174	0	20.2205	0.00313767	0.00910671	20.2205	0.00278617	0.00846782
1439	contig:22444	AGAP009609	K00451	0	122.589	0	20.2254	0.00313767	0.00910671	20.2254	0.00278617	0.00846782
1440	contig:21796	AGAP006966	K13524	0	123.008	0	20.2303	0.00313767	0.00910671	20.2303	0.00278617	0.00846782
1441	contig:30715	AGAP008764		0	123.429	0	20.2352	0.00313767	0.00910671	20.2352	0.00278617	0.00846782
1442	contig:14825	AGAP009791	K08635	0	123.853	0	20.2402	0.00313767	0.00910671	20.2402	0.00278617	0.00846782
1443	contig:3399	AGAP008296	K01312	430.255	124.28	0	20.2452	0.00313767	0.00910671	-1.7916	0.000931695	0.00605376
1444	contig:5796	AGAP000704		860.509	124.28	0	20.2452	0.00313767	0.00910671	-2.7916	0.000259632	0.0027414
1445	contig:14634	AGAP002968	K00949	0	124.28	0	20.2452	0.00313767	0.00910671	20.2452	0.00278617	0.00846782
1446	contig:27615	AGAP009971	K03596	0	124.71	0	20.2501	0.00313767	0.00910671	20.2501	0.00278617	0.00846782
1447	contig:22856	AGAP006817		0	125.143	0	20.2551	0.00313767	0.00910671	20.2551	0.00278617	0.00846782
1448	contig:29688	AGAP011474	K10589	0	125.143	0	20.2551	0.00313767	0.00910671	20.2551	0.00278617	0.00846782
1449	contig:9723	AGAP005865	K01555	0	125.579	0	20.2602	0.00313767	0.00910671	20.2602	0.00278617	0.00846782
1450	contig:25646	AGAP006617		0	125.579	0	20.2602	0.00313767	0.00910671	20.2602	0.00278617	0.00846782
1451	contig:12759	AGAP002167		0	125.798	0	20.2627	0.00175756	0.00758473	20.2627	0.00147066	0.00651049
1452	contig:22550	AGAP002061	K03037	1308.82	126.018	0	20.2652	0.00175756	0.00758473	-3.37656	1.26374e-06	4.12225e-05
1453	contig:10953	AGAP007818	K05330	0	126.239	0	20.2677	0.00175756	0.00758473	20.2677	0.00147066	0.00651049
1454	contig:16487	AGAP006806	K15108	218.901	126.46	0	20.2702	0.00313767	0.00910671	-0.791597	0.00263103	0.00846782
1455	contig:28593	AGAP012009	K11643	0	127.58	0	20.283	0.00175756	0.00758473	20.283	0.00147066	0.00651049
1456	contig:27694	AGAP005155		0	127.806	0	20.2855	0.00313767	0.00910671	20.2855	0.00278617	0.00846782
1457	contig:30025	AGAP007107	K09510	0	128.261	0	20.2907	0.00313767	0.00910671	20.2907	0.00278617	0.00846782
1458	contig:20257	AGAP007490	K17580	0	128.719	0	20.2958	0.00313767	0.00910671	20.2958	0.00278617	0.00846782
1459	contig:21688	AGAP009566		0	128.719	0	20.2958	0.00313767	0.00910671	20.2958	0.00278617	0.00846782
1460	contig:16159	AGAP003487		0	129.18	0	20.301	0.00313767	0.00910671	20.301	0.00278617	0.00846782
1461	contig:27430	AGAP009477	K02177	0	129.18	0	20.301	0.00313767	0.00910671	20.301	0.00278617	0.00846782
1462	contig:25432	AGAP001858		224.413	129.645	0	20.3061	0.00313767	0.00910671	-0.79159	0.00263103	0.00846782
1463	contig:9976	AGAP002809	K09458	674.453	129.878	0	20.3087	0.00175756	0.00758473	-2.37656	6.51773e-05	0.00103577
1464	contig:28747	AGAP005934	K12183	0	130.113	0	20.3113	0.00313767	0.00910671	20.3113	0.00278617	0.00846782
1465	contig:4885	AGAP004371	K01017	0	130.821	0	20.3192	0.00175756	0.00758473	20.3192	0.00147066	0.00651049
1466	contig:24046	AGAP005608		113.225	130.821	0	20.3192	0.00175756	0.00758473	0.208402	0.00104157	0.00622088
1467	contig:19053	AGAP004781		0	131.059	0	20.3218	0.00313767	0.00910671	20.3218	0.00278617	0.00846782
1468	contig:19966	AGAP011056		0	131.059	0	20.3218	0.00313767	0.00910671	20.3218	0.00278617	0.00846782
1469	contig:21450	AGAP001724	K01634	75.621	131.059	0	20.3218	0.000984498	0.00585761	0.793358	0.000977398	0.00611405
1470	contig:25509	AGAP009387		0	131.059	0	20.3218	0.00313767	0.00910671	20.3218	0.00278617	0.00846782
1471	contig:10199	AGAP002528		227.69	131.537	0	20.327	0.00313767	0.00910671	-0.791602	0.00263103	0.00846782
1472	contig:15509	AGAP011302	K01077	341.534	131.537	0	20.327	0.00175756	0.00758473	-1.37656	0.000387003	0.003712
1473	contig:11590	AGAP006547		0	132.019	0	20.3323	0.00313767	0.00910671	20.3323	0.00278617	0.00846782
1474	contig:18518	AGAP009374	K15003	0	132.019	0	20.3323	0.00313767	0.00910671	20.3323	0.00278617	0.00846782
1475	contig:19297	AGAP011752	K10761	0	132.019	0	20.3323	0.00313767	0.00910671	20.3323	0.00278617	0.00846782
1476	contig:4218	AGAP003094	K03133	0	132.505	0	20.3376	0.00313767	0.00910671	20.3376	0.00278617	0.00846782
1477	contig:22070	AGAP010267	K01886	229.364	132.505	0	20.3376	0.00313767	0.00910671	-0.791592	0.00263103	0.00846782
1478	contig:3499	AGAP007827	K01689	115.531	133.486	0	20.3483	0.00175756	0.00758473	0.208408	0.00104157	0.00622088
1479	contig:24511	AGAP007295	K14786	0	133.982	0	20.3536	0.00313767	0.00910671	20.3536	0.00278617	0.00846782
1480	contig:26792	AGAP002961	K14794	0	133.982	0	20.3536	0.00313767	0.00910671	20.3536	0.00278617	0.00846782
1481	contig:31218	AGAP001209	K11837	0	133.982	0	20.3536	0.00313767	0.00910671	20.3536	0.00278617	0.00846782
1482	contig:6409	AGAP006910		232.787	134.482	0	20.359	0.00313767	0.00910671	-0.791597	0.00263103	0.00846782
1483	contig:8125	AGAP000616	K03065	0	134.482	0	20.359	0.00175756	0.00758473	20.359	0.00147066	0.00651049
1484	contig:4323	AGAP010434	K05284	233.659	134.986	0	20.3644	0.00313767	0.00910671	-0.791595	0.00263103	0.00846782
1485	contig:13487	AGAP013291		233.659	134.986	0	20.3644	0.00175756	0.00758473	-0.791595	0.000655717	0.00514422
1486	contig:21501	AGAP011859	K01195	233.659	134.986	0	20.3644	0.00175756	0.00758473	-0.791595	0.000655717	0.00514422
1487	contig:24515	AGAP001506	K07972	234.097	135.239	0	20.3671	0.00175756	0.00758473	-0.791595	0.000655717	0.00514422
1488	contig:25969	AGAP001566		0	135.493	0	20.3698	0.00175756	0.00758473	20.3698	0.00147066	0.00651049
1489	contig:3839	AGAP004153		235.422	136.005	0	20.3752	0.00313767	0.00910671	-0.791589	0.00263103	0.00846782
1490	contig:8109	AGAP002330	K07565	353.134	136.005	0	20.3752	0.00175756	0.00758473	-1.37656	0.000387003	0.003712
1491	contig:23925	AGAP002328		0	136.005	0	20.3752	0.00313767	0.00910671	20.3752	0.00278617	0.00846782
1492	contig:26722	AGAP008532	K05760	0	136.005	0	20.3752	0.00313767	0.00910671	20.3752	0.00278617	0.00846782
1493	contig:13165	AGAP007724	K00750	0	136.52	0	20.3807	0.00313767	0.00910671	20.3807	0.00278617	0.00846782
1494	contig:24650	AGAP008721		0	137.039	0	20.3862	0.00313767	0.00910671	20.3862	0.00278617	0.00846782
1495	contig:25587	AGAP007518		0	137.039	0	20.3862	0.00313767	0.00910671	20.3862	0.00278617	0.00846782
1496	contig:27789	AGAP002474	K14402	0	137.039	0	20.3862	0.00175756	0.00758473	20.3862	0.00147066	0.00651049
1497	contig:4007	AGAP009202		476.236	137.562	0	20.3917	0.00175756	0.00758473	-1.79159	0.000219272	0.0024102
1498	contig:22379	AGAP009874		3095.53	137.562	0	20.3917	0.00313767	0.00910671	-4.49203	7.70934e-07	2.7243e-05
1499	contig:24682	AAEL003970	K14209	0	137.562	0	20.3917	0.00313767	0.00910671	20.3917	0.00278617	0.00846782
1500	contig:13517	AGAP011491		478.061	138.089	0	20.3972	0.00313767	0.00910671	-1.7916	0.000931695	0.00605376
1501	contig:5361	AGAP005381	K12373	119.975	138.62	0	20.4027	0.00175756	0.00758473	0.208402	0.00104157	0.00622088
1502	contig:16833	AGAP001474		0	138.62	0	20.4027	0.00313767	0.00910671	20.4027	0.00278617	0.00846782
1503	contig:18002	AGAP003729		959.799	138.62	0	20.4027	0.00313767	0.00910671	-2.7916	0.000259632	0.0027414
1504	contig:23438	AGAP005317	K14613	479.899	138.62	0	20.4027	0.00313767	0.00910671	-1.7916	0.000931695	0.00605376
1505	contig:7512	AGAP009187		240.876	139.155	0	20.4083	0.00313767	0.00910671	-0.791598	0.00263103	0.00846782
1506	contig:23176	AGAP010975		843.067	139.155	0	20.4083	0.00175756	0.00758473	-2.59895	3.46207e-05	0.000653253
1507	contig:3227	AGAP005265		0	139.695	0	20.4138	0.00313767	0.00910671	20.4138	0.00278617	0.00846782
1508	contig:24378	AGAP004469		0	139.695	0	20.4138	0.00313767	0.00910671	20.4138	0.00278617	0.00846782
1509	contig:16228	AGAP012101		0	140.238	0	20.4194	0.00313767	0.00910671	20.4194	0.00278617	0.00846782
1510	contig:111	AGAP006327		243.699	140.786	0	20.4251	0.00313767	0.00910671	-0.791596	0.00263103	0.00846782
1511	contig:27891	AGAP009538	K11824	0	140.786	0	20.4251	0.00175756	0.00758473	20.4251	0.00147066	0.00651049
1512	contig:1155	CPIJ039706		0	141.338	0	20.4307	0.00313767	0.00910671	20.4307	0.00278617	0.00846782
1513	contig:3616	AGAP004849	K09529	0	141.338	0	20.4307	0.00313767	0.00910671	20.4307	0.00278617	0.00846782
1514	contig:19569	AGAP003264	K11303	0	141.338	0	20.4307	0.00313767	0.00910671	20.4307	0.00278617	0.00846782
1515	contig:14359	AGAP003417		245.618	141.895	0	20.4364	0.00313767	0.00910671	-0.791593	0.00263103	0.00846782
1516	contig:16870	AGAP001791		491.236	141.895	0	20.4364	0.00175756	0.00758473	-1.79159	0.000219272	0.0024102
1517	contig:25453	AGAP005721		81.873	141.895	0	20.4364	0.000984498	0.00585761	0.793364	0.000977398	0.00611405
1518	contig:8689	AGAP007501		246.102	142.174	0	20.4392	0.00175756	0.00758473	-0.791599	0.000655717	0.00514422
1519	contig:21210	AGAP009649	K08193	0	142.174	0	20.4392	0.00175756	0.00758473	20.4392	0.00147066	0.00651049
1520	contig:16135	AGAP001382		739.766	142.455	0	20.4421	0.00313767	0.00910671	-2.37656	0.000782058	0.00533083
1521	contig:24857	AGAP003507	K12193	248.553	143.591	0	20.4535	0.00313767	0.00910671	-0.791588	0.00263103	0.00846782
1522	contig:30703	AGAP003692		0	143.591	0	20.4535	0.00313767	0.00910671	20.4535	0.00278617	0.00846782
1523	contig:20373	AGAP012377		503.12	145.328	0	20.4709	0.00313767	0.00910671	-1.79159	0.000931695	0.00605376
1524	contig:22551	AGAP013192		756.205	145.621	0	20.4738	0.00175756	0.00758473	-2.37656	6.51773e-05	0.00103577
1525	contig:26564	AGAP004212	K08057	0	145.916	0	20.4767	0.00313767	0.00910671	20.4767	0.00278617	0.00846782
1526	contig:28841	AGAP008381	K12847	0	146.509	0	20.4826	0.00175756	0.00758473	20.4826	0.00147066	0.00651049
1527	contig:30006	AGAP012989		0	146.807	0	20.4855	0.00175756	0.00758473	20.4855	0.00147066	0.00651049
1528	contig:2927	AGAP007975	K00627	0	147.107	0	20.4884	0.00313767	0.00910671	20.4884	0.00278617	0.00846782
1529	contig:7442	AGAP009852		254.641	147.107	0	20.4884	0.00313767	0.00910671	-0.791599	0.00263103	0.00846782
1530	contig:16837	AGAP008092	K02377	0	147.107	0	20.4884	0.00313767	0.00910671	20.4884	0.00278617	0.00846782
1531	contig:27830	AGAP000339	K15685	0	147.107	0	20.4884	0.00313767	0.00910671	20.4884	0.00278617	0.00846782
1532	contig:30646	AGAP000996		0	147.107	0	20.4884	0.00313767	0.00910671	20.4884	0.00278617	0.00846782
1533	contig:27910	AGAP009200	K06237	0	148.013	0	20.4973	0.00175756	0.00758473	20.4973	0.00147066	0.00651049
1534	contig:7040	AGAP009613	K02992	385.104	148.318	0	20.5003	0.00175756	0.00758473	-1.37655	0.000387003	0.003712
1535	contig:11218	AGAP005935		0	148.318	0	20.5003	0.00313767	0.00910671	20.5003	0.00278617	0.00846782
1536	contig:12316	AGAP000855		0	148.318	0	20.5003	0.00313767	0.00910671	20.5003	0.00278617	0.00846782
1537	contig:28214	AGAP012406		0	148.624	0	20.5032	0.00175756	0.00758473	20.5032	0.00147066	0.00651049
1538	contig:16064	AGAP002058	K12309	0	148.931	0	20.5062	0.00313767	0.00910671	20.5062	0.00278617	0.00846782
1539	contig:22267	AGAP013073		0	148.931	0	20.5062	0.00313767	0.00910671	20.5062	0.00278617	0.00846782
1540	contig:27210	AGAP006593	K04459	0	148.931	0	20.5062	0.00313767	0.00910671	20.5062	0.00278617	0.00846782
1541	contig:29384	AGAP001726		0	148.931	0	20.5062	0.00313767	0.00910671	20.5062	0.00278617	0.00846782
1542	contig:8557	AGAP009259	K13516	0	149.86	0	20.5152	0.00175756	0.00758473	20.5152	0.00147066	0.00651049
1543	contig:25207	AGAP005319		779.837	150.172	0	20.5182	0.00313767	0.00910671	-2.37656	0.000782058	0.00533083
1544	contig:29059	AGAP007849	K05637	0	150.172	0	20.5182	0.00313767	0.00910671	20.5182	0.00278617	0.00846782
1545	contig:12561	AGAP002176	K01360	0	150.8	0	20.5242	0.00313767	0.00910671	20.5242	0.00278617	0.00846782
1546	contig:27663	AGAP003438		0	150.8	0	20.5242	0.00313767	0.00910671	20.5242	0.00278617	0.00846782
1547	contig:8382	AGAP008719	K03094	130.79	151.116	0	20.5272	0.00175756	0.00758473	0.208404	0.00104157	0.00622088
1548	contig:27227	AGAP005347	K00726	0	151.434	0	20.5303	0.00175756	0.00758473	20.5303	0.00147066	0.00651049
1549	contig:29366	AGAP001965		0	151.753	0	20.5333	0.00175756	0.00758473	20.5333	0.00147066	0.00651049
1550	contig:1949	AGAP011061	K07048	131.757	152.233	0	20.5378	0.000551466	0.00428877	0.208402	0.000274041	0.00279487
1551	contig:28385	AGAP003596		0	152.394	0	20.5394	0.00175756	0.00758473	20.5394	0.00147066	0.00651049
1552	contig:11420	AGAP012800		264.351	152.717	0	20.5424	0.00313767	0.00910671	-0.791594	0.00263103	0.00846782
1553	contig:16445	AGAP001787	K00597	0	152.717	0	20.5424	0.00175756	0.00758473	20.5424	0.00147066	0.00651049
1554	contig:29331	AGAP009285		0	152.717	0	20.5424	0.00313767	0.00910671	20.5424	0.00278617	0.00846782
1555	contig:27434	AGAP001324		0	153.367	0	20.5486	0.00175756	0.00758473	20.5486	0.00147066	0.00651049
1556	contig:7573	AGAP012404	K00827	0	154.352	0	20.5578	0.00175756	0.00758473	20.5578	0.00147066	0.00651049
1557	contig:2060	AGAP008491	K12668	803.265	154.683	0	20.5609	0.00313767	0.00910671	-2.37656	0.000782058	0.00533083
1558	contig:10285	AGAP012272	K08504	0	154.683	0	20.5609	0.00313767	0.00910671	20.5609	0.00278617	0.00846782
1559	contig:26998	AGAP005111	K16675	0	154.905	0	20.563	0.000984498	0.00585761	20.563	0.000776275	0.00533083
1560	contig:23601	AGAP008516	K00763	134.165	155.016	0	20.564	0.00175756	0.00758473	0.208409	0.00104157	0.00622088
1561	contig:25993	AGAP009675	K04716	0	155.016	0	20.564	0.00175756	0.00758473	20.564	0.00147066	0.00651049
1562	contig:22	AGAP011840	K04345	0	155.35	0	20.5671	0.00313767	0.00910671	20.5671	0.00278617	0.00846782
1563	contig:14125	AGAP012635	K01322	0	155.35	0	20.5671	0.00313767	0.00910671	20.5671	0.00278617	0.00846782
1564	contig:21160	AGAP009612		268.909	155.35	0	20.5671	0.00313767	0.00910671	-0.791596	0.00263103	0.00846782
1565	contig:29339	AGAP002017		0	155.35	0	20.5671	0.00313767	0.00910671	20.5671	0.00278617	0.00846782
1566	contig:29340	AGAP009307	K11723	0	156.023	0	20.5733	0.00175756	0.00758473	20.5733	0.00147066	0.00651049
1567	contig:2838	AGAP001285	K12191	0	156.361	0	20.5764	0.00175756	0.00758473	20.5764	0.00147066	0.00651049
1568	contig:1162	AGAP012953		67.886	156.872	0	20.5812	0.000551466	0.00428877	1.2084	0.000362751	0.00357296
1569	contig:14299	AGAP002421		0	157.042	0	20.5827	0.00175756	0.00758473	20.5827	0.00147066	0.00651049
1570	contig:20278	AGAP008528	K12815	0	157.042	0	20.5827	0.00175756	0.00758473	20.5827	0.00147066	0.00651049
1571	contig:10185	AGAP005456		0	157.385	0	20.5859	0.00313767	0.00910671	20.5859	0.00278617	0.00846782
1572	contig:13516	CPIJ019325	K03242	273.627	158.076	0	20.5922	0.00313767	0.00910671	-0.791592	0.00263103	0.00846782
1573	contig:625	AGAP004607		0	158.772	0	20.5985	0.00313767	0.00910671	20.5985	0.00278617	0.00846782
1574	contig:27726	AGAP009130		0	158.772	0	20.5985	0.00313767	0.00910671	20.5985	0.00278617	0.00846782
1575	contig:24826	AGAP006541		137.719	159.122	0	20.6017	0.00175756	0.00758473	0.208406	0.00104157	0.00622088
1576	contig:14202	AGAP005318		0	159.474	0	20.6049	0.00313767	0.00910671	20.6049	0.00278617	0.00846782
1577	contig:27673	AGAP007299		0	159.474	0	20.6049	0.00313767	0.00910671	20.6049	0.00278617	0.00846782
1578	contig:2973	AGAP001603		0	159.828	0	20.6081	0.00175756	0.00758473	20.6081	0.00147066	0.00651049
1579	contig:27335	AGAP008417	K06634	0	159.828	0	20.6081	0.00175756	0.00758473	20.6081	0.00147066	0.00651049
1580	contig:8248	AGAP003398	K11726	277.275	160.183	0	20.6113	0.00313767	0.00910671	-0.791596	0.00263103	0.00846782
1581	contig:24980	AGAP008106		0	160.183	0	20.6113	0.00313767	0.00910671	20.6113	0.00278617	0.00846782
1582	contig:25120	AGAP001363	K11266	92.425	160.183	0	20.6113	0.000984498	0.00585761	0.793366	0.000977398	0.00611405
1583	contig:30945	AGAP006012		0	160.183	0	20.6113	0.00313767	0.00910671	20.6113	0.00278617	0.00846782
1584	contig:15779	AGAP010788		0	160.54	0	20.6145	0.00175756	0.00758473	20.6145	0.00147066	0.00651049
1585	contig:17291	AGAP013255		0	160.898	0	20.6177	0.00313767	0.00910671	20.6177	0.00278617	0.00846782
1586	contig:26159	AGAP012516	K11430	0	160.898	0	20.6177	0.00313767	0.00910671	20.6177	0.00278617	0.00846782
1587	contig:26272	AGAP001856	K02633	0	160.898	0	20.6177	0.00313767	0.00910671	20.6177	0.00278617	0.00846782
1588	contig:27310	AGAP008509	K11447	0	160.898	0	20.6177	0.00175756	0.00758473	20.6177	0.00147066	0.00651049
1589	contig:1017	AGAP006533	K14998	0	161.62	0	20.6242	0.00175756	0.00758473	20.6242	0.00147066	0.00651049
1590	contig:7116	AGAP007452	K07525	0	161.62	0	20.6242	0.000984498	0.00585761	20.6242	0.000776275	0.00533083
1591	contig:24523	AGAP008636		0	161.62	0	20.6242	0.00313767	0.00910671	20.6242	0.00278617	0.00846782
1592	contig:3818	AGAP005581	K00020	0	161.983	0	20.6274	0.00175756	0.00758473	20.6274	0.00147066	0.00651049
1593	contig:17903	AGAP004513	K06125	140.828	162.714	0	20.6339	0.00175756	0.00758473	0.208404	0.00104157	0.00622088
1594	contig:987	AGAP006009		564.588	163.082	0	20.6372	0.00313767	0.00910671	-1.7916	0.000931695	0.00605376
1595	contig:3687	CPIJ002042	K04571	0	163.082	0	20.6372	0.00313767	0.00910671	20.6372	0.00278617	0.00846782
1596	contig:18035	AGAP010610		0	163.452	0	20.6404	0.00175756	0.00758473	20.6404	0.00147066	0.00651049
1597	contig:9575	AGAP005332		0	164.572	0	20.6503	0.00313767	0.00910671	20.6503	0.00278617	0.00846782
1598	contig:27657	AGAP003986	K05728	0	164.572	0	20.6503	0.00313767	0.00910671	20.6503	0.00278617	0.00846782
1599	contig:23803	AGAP001200	K01196	142.599	164.76	0	20.6519	0.000551466	0.00428877	0.208402	0.000274041	0.00279487
1600	contig:1255	CPIJ018192	K05863	0	165.327	0	20.6569	0.00313767	0.00910671	20.6569	0.00278617	0.00846782
1601	contig:8974	AGAP002357		143.089	165.327	0	20.6569	0.00175756	0.00758473	0.20841	0.00104157	0.00622088
1602	contig:20083	AGAP001341	K01372	0	165.327	0	20.6569	0.00313767	0.00910671	20.6569	0.00278617	0.00846782
1603	contig:23850	AGAP001477		0	165.327	0	20.6569	0.00313767	0.00910671	20.6569	0.00278617	0.00846782
1604	contig:26689	AGAP003795		0	165.327	0	20.6569	0.00313767	0.00910671	20.6569	0.00278617	0.00846782
1605	contig:11232	AGAP009700	K14962	0	167.634	0	20.6769	0.00175756	0.00758473	20.6769	0.00147066	0.00651049
1606	contig:12447	AGAP005120		0	168.417	0	20.6836	0.00313767	0.00910671	20.6836	0.00278617	0.00846782
1607	contig:20547	AGAP005641		0	168.417	0	20.6836	0.00313767	0.00910671	20.6836	0.00278617	0.00846782
1608	contig:23202	CPIJ017952		583.055	168.417	0	20.6836	0.00313767	0.00910671	-1.79159	0.000931695	0.00605376
1609	contig:25594	AGAP011152	K01116	0	169.208	0	20.6904	0.00313767	0.00910671	20.6904	0.00278617	0.00846782
1610	contig:5166	AGAP001214		0	169.606	0	20.6938	0.00175756	0.00758473	20.6938	0.00147066	0.00651049
1611	contig:22199	AGAP000994	K01285	0	169.606	0	20.6938	0.00175756	0.00758473	20.6938	0.00147066	0.00651049
1612	contig:27565	AGAP010596	K01077	0	169.606	0	20.6938	0.00175756	0.00758473	20.6938	0.00147066	0.00651049
1613	contig:29109	AGAP002597	K06699	0	169.606	0	20.6938	0.00175756	0.00758473	20.6938	0.00147066	0.00651049
1614	contig:28924	AGAP010516		0	170.006	0	20.6972	0.00313767	0.00910671	20.6972	0.00278617	0.00846782
1615	contig:29263	AGAP006133	K11728	0	170.006	0	20.6972	0.00175756	0.00758473	20.6972	0.00147066	0.00651049
1616	contig:14105	AGAP005851	K02449	0	170.408	0	20.7006	0.00175756	0.00758473	20.7006	0.00147066	0.00651049
1617	contig:21152	AGAP011114	K12613	0	170.408	0	20.7006	0.00175756	0.00758473	20.7006	0.00147066	0.00651049
1618	contig:27754	AGAP011099	K08834	0	171.014	0	20.7057	0.000551466	0.00428877	20.7057	0.00040975	0.00372614
1619	contig:11047	AGAP002876	K10800	0	171.217	0	20.7074	0.00175756	0.00758473	20.7074	0.00147066	0.00651049
1620	contig:27879	CPIJ010503	K10380	0	171.217	0	20.7074	0.00175756	0.00758473	20.7074	0.00147066	0.00651049
1621	contig:2769	AGAP004112		0	171.625	0	20.7108	0.00313767	0.00910671	20.7108	0.00278617	0.00846782
1622	contig:12045	AGAP002693	K06185	0	171.625	0	20.7108	0.000173032	0.00202339	20.7108	0.000114163	0.00158043
1623	contig:21510	AGAP002466		0	171.829	0	20.7125	0.000551466	0.00428877	20.7125	0.00040975	0.00372614
1624	contig:17480	AGAP009222	K10747	0	172.446	0	20.7177	0.00313767	0.00910671	20.7177	0.00278617	0.00846782
1625	contig:19008	AGAP001864		0	172.446	0	20.7177	0.00175756	0.00758473	20.7177	0.00147066	0.00651049
1626	contig:6179	AAEL008629		0	172.86	0	20.7212	0.00175756	0.00758473	20.7212	0.00147066	0.00651049
1627	contig:28596	AGAP009702	K03979	0	172.86	0	20.7212	0.00175756	0.00758473	20.7212	0.00147066	0.00651049
1628	contig:9612	AGAP004395	K11278	0	173.275	0	20.7246	0.00313767	0.00910671	20.7246	0.00278617	0.00846782
1629	contig:24761	AGAP009670	K03911	0	173.275	0	20.7246	0.00313767	0.00910671	20.7246	0.00278617	0.00846782
1630	contig:1482	AGAP011765		0	173.693	0	20.7281	0.00175756	0.00758473	20.7281	0.00147066	0.00651049
1631	contig:9727	AGAP003770	K17432	751.65	173.693	0	20.7281	0.00175756	0.00758473	-2.11352	0.000120786	0.00158407
1632	contig:12695	AGAP001189		301.386	174.112	0	20.7316	0.00313767	0.00910671	-0.791597	0.00263103	0.00846782
1633	contig:13536	AGAP008148		0	174.112	0	20.7316	0.00175756	0.00758473	20.7316	0.00147066	0.00651049
1634	contig:22322	AGAP006783	K01711	0	174.112	0	20.7316	0.00175756	0.00758473	20.7316	0.00147066	0.00651049
1635	contig:29551	AGAP006360	K00264	0	174.112	0	20.7316	0.00175756	0.00758473	20.7316	0.00147066	0.00651049
1636	contig:21177	AGAP006921		0	174.534	0	20.7351	0.00175756	0.00758473	20.7351	0.00147066	0.00651049
1637	contig:29097	AGAP005227		0	174.534	0	20.7351	0.00175756	0.00758473	20.7351	0.00147066	0.00651049
1638	contig:25418	AGAP003977		0	174.957	0	20.7386	0.00313767	0.00910671	20.7386	0.00278617	0.00846782
1639	contig:3549	AGAP004192	K09490	0	175.298	0	20.7414	0.000308903	0.00308788	20.7414	0.000216283	0.0024102
1640	contig:27035	AGAP011347	K01135	0	175.383	0	20.7421	0.00175756	0.00758473	20.7421	0.00147066	0.00651049
1641	contig:11838	AGAP003146	K08773	0	175.811	0	20.7456	0.00313767	0.00910671	20.7456	0.00278617	0.00846782
1642	contig:29890	AGAP007333	K04688	0	176.241	0	20.7491	0.00175756	0.00758473	20.7491	0.00147066	0.00651049
1643	contig:14541	AGAP010080	K11854	152.909	176.673	0	20.7527	0.00175756	0.00758473	0.208408	0.00104157	0.00622088
1644	contig:29925	AGAP000331	K06233	0	177.107	0	20.7562	0.00175756	0.00758473	20.7562	0.00147066	0.00651049
1645	contig:8563	AGAP008325	K14773	0	177.543	0	20.7597	0.00313767	0.00910671	20.7597	0.00278617	0.00846782
1646	contig:10850	AGAP008131	K01001	0	177.543	0	20.7597	0.00175756	0.00758473	20.7597	0.00147066	0.00651049
1647	contig:11674	AGAP001998	K02946	0	177.543	0	20.7597	0.00313767	0.00910671	20.7597	0.00278617	0.00846782
1648	contig:15060	AGAP007383		0	177.981	0	20.7633	0.00175756	0.00758473	20.7633	0.00147066	0.00651049
1649	contig:28246	AGAP002748	K06068	0	177.981	0	20.7633	0.00175756	0.00758473	20.7633	0.00147066	0.00651049
1650	contig:12020	AGAP002496	K03871	0	178.422	0	20.7669	0.00313767	0.00910671	20.7669	0.00278617	0.00846782
1651	contig:1743	AGAP009792	K15043	0	178.865	0	20.7704	0.00175756	0.00758473	20.7704	0.00147066	0.00651049
1652	contig:1499	AGAP002320		0	179.31	0	20.774	0.00313767	0.00910671	20.774	0.00278617	0.00846782
1653	contig:25095	AGAP008359		0	179.31	0	20.774	0.00175756	0.00758473	20.774	0.00147066	0.00651049
1654	contig:31029	AGAP002337	K03251	0	179.31	0	20.774	0.00175756	0.00758473	20.774	0.00147066	0.00651049
1655	contig:30546	CPIJ010084	K16506	0	179.757	0	20.7776	0.00175756	0.00758473	20.7776	0.00147066	0.00651049
1656	contig:1155	CPIJ039659		0	180.206	0	20.7812	0.00313767	0.00910671	20.7812	0.00278617	0.00846782
1657	contig:19001	AGAP004215		0	180.206	0	20.7812	0.00313767	0.00910671	20.7812	0.00278617	0.00846782
1658	contig:26289	AGAP005616		0	180.206	0	20.7812	0.00313767	0.00910671	20.7812	0.00278617	0.00846782
1659	contig:14553	AGAP010496	K12890	0	181.112	0	20.7885	0.00313767	0.00910671	20.7885	0.00278617	0.00846782
1660	contig:21296	AGAP003445	K07206	0	181.112	0	20.7885	0.00175756	0.00758473	20.7885	0.00147066	0.00651049
1661	contig:26829	AGAP007422		0	181.112	0	20.7885	0.00313767	0.00910671	20.7885	0.00278617	0.00846782
1662	contig:28099	AGAP004239	K06631	0	181.112	0	20.7885	0.000551466	0.00428877	20.7885	0.00040975	0.00372614
1663	contig:5802	AGAP003051	K00507	0	181.416	0	20.7909	0.000984498	0.00585761	20.7909	0.000776275	0.00533083
1664	contig:5755	AGAP010398		0	181.568	0	20.7921	0.00175756	0.00758473	20.7921	0.00147066	0.00651049
1665	contig:9596	AGAP010577	K10862	0	181.568	0	20.7921	0.00175756	0.00758473	20.7921	0.00147066	0.00651049
1666	contig:24131	AGAP009436		0	183.884	0	20.8104	0.00313767	0.00910671	20.8104	0.00278617	0.00846782
1667	contig:30174	AGAP005021	K15172	0	184.827	0	20.8177	0.00175756	0.00758473	20.8177	0.00147066	0.00651049
1668	contig:11917	AGAP004937		481.133	185.302	0	20.8214	0.00175756	0.00758473	-1.37656	0.000387003	0.003712
1669	contig:9434	AGAP003257	K00799	0	186.742	0	20.8326	0.00313767	0.00910671	20.8326	0.00278617	0.00846782
1670	contig:27570	AGAP012663		0	186.742	0	20.8326	0.00313767	0.00910671	20.8326	0.00278617	0.00846782
1671	contig:28394	AGAP005609	K12493	0	186.742	0	20.8326	0.00175756	0.00758473	20.8326	0.00147066	0.00651049
1672	contig:29274	AGAP000348	K05328	0	186.742	0	20.8326	0.00175756	0.00758473	20.8326	0.00147066	0.00651049
1673	contig:30800	AGAP004670	K17599	0	188.205	0	20.8439	0.00175756	0.00758473	20.8439	0.00147066	0.00651049
1674	contig:843	AGAP002455		0	188.698	0	20.8476	0.00313767	0.00910671	20.8476	0.00278617	0.00846782
1675	contig:24429	AGAP007604		0	188.698	0	20.8476	0.00313767	0.00910671	20.8476	0.00278617	0.00846782
1676	contig:26765	AGAP007085		0	189.358	0	20.8527	0.000984498	0.00585761	20.8527	0.000776275	0.00533083
1677	contig:4842	AGAP005121		985.057	189.691	0	20.8552	0.000984498	0.00585761	-2.37656	1.47151e-05	0.000343651
1678	contig:8147	AGAP002331	K14708	660.179	190.694	0	20.8628	0.00313767	0.00910671	-1.7916	0.000931695	0.00605376
1679	contig:16877	AGAP009521	K08471	0	190.694	0	20.8628	0.00175756	0.00758473	20.8628	0.00147066	0.00651049
1680	contig:1982	AGAP001878	K00670	330.965	191.2	0	20.8667	0.00175756	0.00758473	-0.791596	0.000655717	0.00514422
1681	contig:7971	AGAP006340	K04413	0	191.2	0	20.8667	0.00175756	0.00758473	20.8667	0.00147066	0.00651049
1682	contig:23740	AGAP003891	K12880	165.483	191.2	0	20.8667	0.00175756	0.00758473	0.2084	0.00104157	0.00622088
1683	contig:19165	AGAP009213		0	191.709	0	20.8705	0.00313767	0.00910671	20.8705	0.00278617	0.00846782
1684	contig:29605	AGAP010700	K11654	0	191.709	0	20.8705	0.00175756	0.00758473	20.8705	0.00147066	0.00651049
1685	contig:30779	AGAP003033	K13139	0	191.709	0	20.8705	0.00313767	0.00910671	20.8705	0.00278617	0.00846782
1686	contig:17045	AGAP008195	K07199	0	192.391	0	20.8756	0.000984498	0.00585761	20.8756	0.000776275	0.00533083
1687	contig:7913	AGAP002085		166.81	192.734	0	20.8782	0.00175756	0.00758473	0.208405	0.00104157	0.00622088
1688	contig:21940	CPIJ014338	K00871	0	192.734	0	20.8782	0.00313767	0.00910671	20.8782	0.00278617	0.00846782
1689	contig:2505	AAEL000494	K11251	0	194.292	0	20.8898	0.00175756	0.00758473	20.8898	0.00147066	0.00651049
1690	contig:928	AGAP009077	K02954	0	194.817	0	20.8937	0.00313767	0.00910671	20.8937	0.00278617	0.00846782
1691	contig:4425	AGAP002657	K17607	252.92	194.817	0	20.8937	0.000551466	0.00428877	-0.376562	0.000188695	0.00228619
1692	contig:11581	AGAP012523	K12835	0	194.817	0	20.8937	0.00313767	0.00910671	20.8937	0.00278617	0.00846782
1693	contig:5580	AGAP003185		0	195.345	0	20.8976	0.00175756	0.00758473	20.8976	0.00147066	0.00651049
1694	contig:15489	AGAP009115	K05858	0	195.876	0	20.9015	0.00313767	0.00910671	20.9015	0.00278617	0.00846782
1695	contig:27178	AGAP001568		0	195.876	0	20.9015	0.00175756	0.00758473	20.9015	0.00147066	0.00651049
1696	contig:29927	AGAP007092		0	195.876	0	20.9015	0.00175756	0.00758473	20.9015	0.00147066	0.00651049
1697	contig:16476	AGAP001941		679.966	196.41	0	20.9054	0.00175756	0.00758473	-1.79159	0.000219272	0.0024102
1698	contig:27913	AGAP012148	K04441	0	196.589	0	20.9068	0.000984498	0.00585761	20.9068	0.000776275	0.00533083
1699	contig:28225	AGAP003576	K15436	0	197.486	0	20.9133	0.00175756	0.00758473	20.9133	0.00147066	0.00651049
1700	contig:29895	AGAP010217	K01829	0	197.486	0	20.9133	0.00175756	0.00758473	20.9133	0.00147066	0.00651049
1701	contig:28014	AAEL011841	K00993	0	198.029	0	20.9173	0.00175756	0.00758473	20.9173	0.00147066	0.00651049
1702	contig:29458	AGAP006356	K13105	0	198.029	0	20.9173	0.00313767	0.00910671	20.9173	0.00278617	0.00846782
1703	contig:20361	AGAP008804	K13337	0	199.123	0	20.9252	0.00175756	0.00758473	20.9252	0.00147066	0.00651049
1704	contig:16178	AGAP009944	K00128	0	199.674	0	20.9292	0.00175756	0.00758473	20.9292	0.00147066	0.00651049
1705	contig:8786	AGAP009991	K01802	0	199.859	0	20.9306	0.000984498	0.00585761	20.9306	0.000776275	0.00533083
1706	contig:28965	AGAP003371		0	199.859	0	20.9306	0.000984498	0.00585761	20.9306	0.000776275	0.00533083
1707	contig:15091	AGAP010135	K07365	0	200.229	0	20.9332	0.00175756	0.00758473	20.9332	0.00147066	0.00651049
1708	contig:21721	AGAP006032		0	200.229	0	20.9332	0.00313767	0.00910671	20.9332	0.00278617	0.00846782
1709	contig:25570	AGAP004795	K15183	0	200.229	0	20.9332	0.00313767	0.00910671	20.9332	0.00278617	0.00846782
1710	contig:28689	AGAP008941	K06689	0	200.229	0	20.9332	0.00175756	0.00758473	20.9332	0.00147066	0.00651049
1711	contig:8543	AGAP001253		0	201.348	0	20.9413	0.00313767	0.00910671	20.9413	0.00278617	0.00846782
1712	contig:19022	AGAP008622	K07375	0	201.348	0	20.9413	0.00175756	0.00758473	20.9413	0.00147066	0.00651049
1713	contig:25425	AGAP010356		0	201.348	0	20.9413	0.00313767	0.00910671	20.9413	0.00278617	0.00846782
1714	contig:28567	AGAP007815	K10395	0	201.348	0	20.9413	0.00313767	0.00910671	20.9413	0.00278617	0.00846782
1715	contig:29608	AGAP001333		0	202.479	0	20.9493	0.00175756	0.00758473	20.9493	0.00147066	0.00651049
1716	contig:28422	AGAP004039	K05702	0	203.049	0	20.9534	0.00175756	0.00758473	20.9534	0.00147066	0.00651049
1717	contig:22125	AGAP012077	K16576	0	203.623	0	20.9575	0.00313767	0.00910671	20.9575	0.00278617	0.00846782
1718	contig:31085	AGAP011395	K06225	0	203.623	0	20.9575	0.00313767	0.00910671	20.9575	0.00278617	0.00846782
1719	contig:26215	AGAP003717	K08870	0	204.2	0	20.9616	0.00175756	0.00758473	20.9616	0.00147066	0.00651049
1720	contig:6667	AGAP011383		0	204.78	0	20.9656	0.00175756	0.00758473	20.9656	0.00147066	0.00651049
1721	contig:27748	AGAP009176	K00665	0	205.363	0	20.9697	0.00175756	0.00758473	20.9697	0.00147066	0.00651049
1722	contig:30872	AGAP000930		0	205.95	0	20.9739	0.00175756	0.00758473	20.9739	0.00147066	0.00651049
1723	contig:2393	AGAP006953	K17412	0	206.343	0	20.9766	0.000984498	0.00585761	20.9766	0.000776275	0.00533083
1724	contig:5779	AGAP004904	K03781	0	207.134	0	20.9821	0.00175756	0.00758473	20.9821	0.00147066	0.00651049
1725	contig:3910	AGAP009546	K14008	119.745	207.531	0	20.9849	0.000984498	0.00585761	0.793361	0.000977398	0.00611405
1726	contig:25855	AGAP013386	K02350	0	207.73	0	20.9863	0.00175756	0.00758473	20.9863	0.00147066	0.00651049
1727	contig:10883	AGAP002764		0	208.331	0	20.9904	0.00313767	0.00910671	20.9904	0.00278617	0.00846782
1728	contig:12055	AGAP001004		0	208.331	0	20.9904	0.00313767	0.00910671	20.9904	0.00278617	0.00846782
1729	contig:20931	AGAP000308	K06698	0	208.331	0	20.9904	0.00175756	0.00758473	20.9904	0.00147066	0.00651049
1730	contig:23212	AGAP001312	K01899	0	208.331	0	20.9904	0.00313767	0.00910671	20.9904	0.00278617	0.00846782
1731	contig:25581	AGAP007860		360.618	208.331	0	20.9904	0.00313767	0.00910671	-0.791594	0.00263103	0.00846782
1732	contig:3885	AGAP008604	K01880	240.876	208.733	0	20.9932	0.000984498	0.00585761	-0.206632	0.000432644	0.00379584
1733	contig:7962	AGAP012366	K10587	0	208.935	0	20.9946	0.00175756	0.00758473	20.9946	0.00147066	0.00651049
1734	contig:21395	AGAP007714	K17662	181.357	209.542	0	20.9988	0.00175756	0.00758473	0.208407	0.00104157	0.00622088
1735	contig:31123	AGAP009291	K17267	0	209.542	0	20.9988	0.00313767	0.00910671	20.9988	0.00278617	0.00846782
1736	contig:22631	AGAP009603	K15112	364.126	210.357	0	21.0044	0.000984498	0.00585761	-0.791598	0.000435789	0.00379584
1737	contig:19398	AGAP002666	K07252	0	211.386	0	21.0114	0.00175756	0.00758473	21.0114	0.00147066	0.00651049
1738	contig:30243	AAEL004739	K09479	0	211.386	0	21.0114	0.00175756	0.00758473	21.0114	0.00147066	0.00651049
1739	contig:7376	AGAP010909		0	212.007	0	21.0157	0.00313767	0.00910671	21.0157	0.00278617	0.00846782
1740	contig:28061	AGAP004701		0	212.007	0	21.0157	0.00175756	0.00758473	21.0157	0.00147066	0.00651049
1741	contig:20876	AGAP006085	K13988	0	212.633	0	21.0199	0.00175756	0.00758473	21.0199	0.00147066	0.00651049
1742	contig:11637	AGAP008251	K12391	0	213.262	0	21.0242	0.00175756	0.00758473	21.0242	0.00147066	0.00651049
1743	contig:15206	AGAP011692		0	214.531	0	21.0328	0.00313767	0.00910671	21.0328	0.00278617	0.00846782
1744	contig:22247	AGAP012873	K02296	1485.4	214.531	0	21.0328	0.00313767	0.00910671	-2.7916	0.000259632	0.0027414
1745	contig:29543	AGAP001959	K14358	0	214.531	0	21.0328	0.00175756	0.00758473	21.0328	0.00147066	0.00651049
1746	contig:13933	AGAP004396		0	215.816	0	21.0414	0.000984498	0.00585761	21.0414	0.000776275	0.00533083
1747	contig:2995	AGAP009777	K04500	0	217.116	0	21.05	0.00313767	0.00910671	21.05	0.00278617	0.00846782
1748	contig:14484	AGAP002742	K10425	125.275	217.116	0	21.05	0.000984498	0.00585761	0.793368	0.000977398	0.00611405
1749	contig:26002	AGAP002296		0	217.116	0	21.05	0.00175756	0.00758473	21.05	0.00147066	0.00651049
1750	contig:29934	AGAP006388	K06669	0	217.116	0	21.05	0.00175756	0.00758473	21.05	0.00147066	0.00651049
1751	contig:13329	AGAP002354		0	219.096	0	21.0631	0.00175756	0.00758473	21.0631	0.00147066	0.00651049
1752	contig:4439	AGAP011145	K14810	0	219.764	0	21.0675	0.00313767	0.00910671	21.0675	0.00278617	0.00846782
1753	contig:27428	AGAP010395		0	220.436	0	21.0719	0.00175756	0.00758473	21.0719	0.00147066	0.00651049
1754	contig:28864	AAEL005345		0	220.436	0	21.0719	0.00175756	0.00758473	21.0719	0.00147066	0.00651049
1755	contig:27809	AGAP008090	K14310	0	220.661	0	21.0734	0.000984498	0.00585761	21.0734	0.000776275	0.00533083
1756	contig:7904	AGAP010959		127.581	221.112	0	21.0763	0.000984498	0.00585761	0.793364	0.000977398	0.00611405
1757	contig:17512	AGAP004145	K11884	0	221.112	0	21.0763	0.00313767	0.00910671	21.0763	0.00278617	0.00846782
1758	contig:12187	AGAP002418	K15001	256.209	222.02	0	21.0823	0.000984498	0.00585761	-0.206632	0.000432644	0.00379584
1759	contig:27074	AGAP001452	K10582	0	222.134	0	21.083	0.000551466	0.00428877	21.083	0.00040975	0.00372614
1760	contig:625	AGAP004606		0	222.477	0	21.0852	0.00313767	0.00910671	21.0852	0.00278617	0.00846782
1761	contig:6443	AGAP005545		385.104	222.477	0	21.0852	0.00313767	0.00910671	-0.791592	0.00263103	0.00846782
1762	contig:27656	AGAP007128	K14824	0	223.166	0	21.0897	0.00175756	0.00758473	21.0897	0.00147066	0.00651049
1763	contig:30795	AGAP002032		0	223.166	0	21.0897	0.00175756	0.00758473	21.0897	0.00147066	0.00651049
1764	contig:213	AGAP006630	K03945	1162.49	223.859	0	21.0942	0.00313767	0.00910671	-2.37655	0.000782058	0.00533083
1765	contig:4707	AGAP003942	K09228	0	224.556	0	21.0986	0.00175756	0.00758473	21.0986	0.00147066	0.00651049
1766	contig:10246	AGAP010338	K02892	389.918	225.258	0	21.1031	0.00313767	0.00910671	-0.791592	0.00263103	0.00846782
1767	contig:29382	AGAP010877	K00387	0	225.258	0	21.1031	0.00175756	0.00758473	21.1031	0.00147066	0.00651049
1768	contig:11145	AGAP000564		0	225.728	0	21.1062	0.000984498	0.00585761	21.1062	0.000776275	0.00533083
1769	contig:6229	AGAP010509		0	226.2	0	21.1092	0.000984498	0.00585761	21.1092	0.000776275	0.00533083
1770	contig:29611	AGAP000810		0	226.674	0	21.1122	0.00175756	0.00758473	21.1122	0.00147066	0.00651049
1771	contig:23856	AGAP010235		0	227.389	0	21.1167	0.00175756	0.00758473	21.1167	0.00147066	0.00651049
1772	contig:26361	AGAP011396		0	227.389	0	21.1167	0.00175756	0.00758473	21.1167	0.00147066	0.00651049
1773	contig:26923	AGAP010041	K10263	0	227.389	0	21.1167	0.00175756	0.00758473	21.1167	0.00147066	0.00651049
1774	contig:28392	AGAP012029	K16482	0	227.389	0	21.1167	0.00175756	0.00758473	21.1167	0.00147066	0.00651049
1775	contig:7305	AGAP000794	K03935	394.854	228.109	0	21.1213	0.00313767	0.00910671	-0.791596	0.00263103	0.00846782
1776	contig:13815	AGAP007722	K00939	0	228.109	0	21.1213	0.000984498	0.00585761	21.1213	0.000776275	0.00533083
1777	contig:16506	AGAP003414	K08683	131.896	228.591	0	21.1243	0.000984498	0.00585761	0.793368	0.000977398	0.00611405
1778	contig:25948	AGAP005752		0	228.591	0	21.1243	0.000984498	0.00585761	21.1243	0.000776275	0.00533083
1779	contig:1668	AGAP003003	K01866	0	230.05	0	21.1335	0.000984498	0.00585761	21.1335	0.000776275	0.00533083
1780	contig:18763	AGAP007631	K05635	0	231.034	0	21.1397	0.00313767	0.00910671	21.1397	0.00278617	0.00846782
1781	contig:20154	AGAP002680		0	231.034	0	21.1397	0.00313767	0.00910671	21.1397	0.00278617	0.00846782
1782	contig:22525	AGAP005799	K02306	399.916	231.034	0	21.1397	0.00313767	0.00910671	-0.791592	0.00263103	0.00846782
1783	contig:33363	AGAP001654		0	231.034	0	21.1397	0.00313767	0.00910671	21.1397	0.00278617	0.00846782
1784	contig:2804	AGAP009134		601.803	231.776	0	21.1443	0.00175756	0.00758473	-1.37656	0.000387003	0.003712
1785	contig:20510	AGAP001441		0	231.776	0	21.1443	0.00175756	0.00758473	21.1443	0.00147066	0.00651049
1786	contig:26815	AGAP008542	K13697	0	231.776	0	21.1443	0.00175756	0.00758473	21.1443	0.00147066	0.00651049
1787	contig:3297	AGAP009492		0	232.524	0	21.1489	0.00313767	0.00910671	21.1489	0.00278617	0.00846782
1788	contig:22492	CPIJ004193		0	232.524	0	21.1489	0.00313767	0.00910671	21.1489	0.00278617	0.00846782
1789	contig:29802	AGAP010351	K01408	0	232.524	0	21.1489	0.00313767	0.00910671	21.1489	0.00278617	0.00846782
1790	contig:7625	AGAP012053	K01194	403.147	232.9	0	21.1513	0.000551466	0.00428877	-0.791595	0.000122186	0.00158407
1791	contig:10172	AGAP008502	K03331	0	234.034	0	21.1583	0.00175756	0.00758473	21.1583	0.00147066	0.00651049
1792	contig:22084	AGAP001325	K11187	1620.44	234.034	0	21.1583	0.00175756	0.00758473	-2.7916	1.81627e-05	0.000392324
1793	contig:28303	AGAP001505		0	234.034	0	21.1583	0.00175756	0.00758473	21.1583	0.00147066	0.00651049
1794	contig:16059	AGAP000572		0	235.564	0	21.1677	0.00313767	0.00910671	21.1677	0.00278617	0.00846782
1795	contig:26044	AGAP008708	K01104	0	236.336	0	21.1724	0.00175756	0.00758473	21.1724	0.00147066	0.00651049
1796	contig:63	AAEL005401		0	237.113	0	21.1771	0.00313767	0.00910671	21.1771	0.00278617	0.00846782
1797	contig:28671	AGAP003863		0	237.896	0	21.1819	0.00175756	0.00758473	21.1819	0.00147066	0.00651049
1798	contig:30813	AGAP004189		0	237.896	0	21.1819	0.00175756	0.00758473	21.1819	0.00147066	0.00651049
1799	contig:8292	AGAP006236		0	239.212	0	21.1899	0.000984498	0.00585761	21.1899	0.000776275	0.00533083
1800	contig:27985	AGAP003182	K12599	0	239.477	0	21.1915	0.00175756	0.00758473	21.1915	0.00147066	0.00651049
1801	contig:30494	AGAP009236	K12366	0	241.348	0	21.2027	0.000984498	0.00585761	21.2027	0.000776275	0.00533083
1802	contig:30677	AGAP001519	K12854	0	241.887	0	21.2059	0.00175756	0.00758473	21.2059	0.00147066	0.00651049
1803	contig:2949	AGAP003057		209.587	242.158	0	21.2075	0.000173032	0.00202339	0.208399	7.88604e-05	0.00119432
1804	contig:5449	AGAP006184		0	242.702	0	21.2108	0.00175756	0.00758473	21.2108	0.00147066	0.00651049
1805	contig:11957	AGAP011051	K00011	0	242.702	0	21.2108	0.00175756	0.00758473	21.2108	0.00147066	0.00651049
1806	contig:16822	AGAP006426		0	242.702	0	21.2108	0.00175756	0.00758473	21.2108	0.00147066	0.00651049
1807	contig:7495	AGAP004885		0	243.522	0	21.2156	0.00175756	0.00758473	21.2156	0.00147066	0.00651049
1808	contig:25992	AGAP002924		0	243.522	0	21.2156	0.00175756	0.00758473	21.2156	0.00147066	0.00651049
1809	contig:15010	AGAP003966	K07442	0	243.796	0	21.2172	0.000173032	0.00202339	21.2172	0.000114163	0.00158043
1810	contig:29495	AGAP007513	K09228	0	244.347	0	21.2205	0.00175756	0.00758473	21.2205	0.00147066	0.00651049
1811	contig:11950	AGAP002516		0	245.178	0	21.2254	0.00313767	0.00910671	21.2254	0.00278617	0.00846782
1812	contig:26644	AAEL009508		0	245.178	0	21.2254	0.00313767	0.00910671	21.2254	0.00278617	0.00846782
1813	contig:27404	AGAP003350	K01596	0	246.015	0	21.2303	0.00175756	0.00758473	21.2303	0.00147066	0.00651049
1814	contig:15890	AGAP010574	K14827	214.388	247.706	0	21.2402	0.00175756	0.00758473	0.208405	0.00104157	0.00622088
1815	contig:20170	AGAP005742	K06842	0	247.706	0	21.2402	0.00175756	0.00758473	21.2402	0.00147066	0.00651049
1816	contig:24443	AGAP005818		215.872	249.42	0	21.2501	0.00175756	0.00758473	0.208401	0.00104157	0.00622088
1817	contig:15478	AGAP000889		0	249.708	0	21.2518	0.000984498	0.00585761	21.2518	0.000776275	0.00533083
1818	contig:25480	AGAP003789	K17095	0	250.286	0	21.2551	0.00313767	0.00910671	21.2551	0.00278617	0.00846782
1819	contig:27151	AGAP003090	K10581	0	250.286	0	21.2551	0.00175756	0.00758473	21.2551	0.00147066	0.00651049
1820	contig:28678	AGAP005523	K11086	0	250.286	0	21.2551	0.000984498	0.00585761	21.2551	0.000776275	0.00533083
1821	contig:28976	AGAP009143		0	250.867	0	21.2585	0.000984498	0.00585761	21.2585	0.000776275	0.00533083
1822	contig:9915	AGAP004262		869.504	251.158	0	21.2602	0.000551466	0.00428877	-1.7916	1.51813e-05	0.000348478
1823	contig:21310	AGAP008074	K05293	108.878	251.597	0	21.2627	0.000551466	0.00428877	1.2084	0.000362751	0.00357296
1824	contig:16145	AGAP007780	K03966	0	252.037	0	21.2652	0.00313767	0.00910671	21.2652	0.00278617	0.00846782
1825	contig:25790	CPIJ000407	K07375	0	252.037	0	21.2652	0.00313767	0.00910671	21.2652	0.00278617	0.00846782
1826	contig:28117	AGAP013301	K09115	0	252.037	0	21.2652	0.00313767	0.00910671	21.2652	0.00278617	0.00846782
1827	contig:30018	AGAP003595	K14792	0	252.921	0	21.2703	0.00175756	0.00758473	21.2703	0.00147066	0.00651049
1828	contig:17856	AGAP002364	K17785	767.502	253.365	0	21.2728	0.000551466	0.00428877	-1.59895	2.65263e-05	0.000549415
1829	contig:17499	AGAP006176		0	253.811	0	21.2753	0.00313767	0.00910671	21.2753	0.00278617	0.00846782
1830	contig:22643	AGAP011308	K15084	0	253.811	0	21.2753	0.00175756	0.00758473	21.2753	0.00147066	0.00651049
1831	contig:27707	AGAP001208		0	253.811	0	21.2753	0.00175756	0.00758473	21.2753	0.00147066	0.00651049
1832	contig:30338	AGAP003296	K17800	0	254.409	0	21.2787	0.000984498	0.00585761	21.2787	0.000776275	0.00533083
1833	contig:7312	AGAP004745	K12824	0	254.708	0	21.2804	0.00175756	0.00758473	21.2804	0.00147066	0.00651049
1834	contig:21778	AGAP002059		0	254.708	0	21.2804	0.00175756	0.00758473	21.2804	0.00147066	0.00651049
1835	contig:3494	AGAP005937	K03680	294.278	255.009	0	21.2821	0.000984498	0.00585761	-0.206632	0.000432644	0.00379584
1836	contig:14786	AGAP006175	K11666	0	255.009	0	21.2821	0.000984498	0.00585761	21.2821	0.000776275	0.00533083
1837	contig:13474	AGAP011797		0	255.612	0	21.2855	0.00313767	0.00910671	21.2855	0.00278617	0.00846782
1838	contig:28617	AGAP001587	K02154	0	255.612	0	21.2855	0.000984498	0.00585761	21.2855	0.000776275	0.00533083
1839	contig:29233	CPIJ010356	K10598	0	256.521	0	21.2906	0.00175756	0.00758473	21.2906	0.00147066	0.00651049
1840	contig:4705	AGAP003713		891.242	257.437	0	21.2958	0.00313767	0.00910671	-1.7916	0.000931695	0.00605376
1841	contig:25099	AGAP011139		0	258.36	0	21.301	0.00175756	0.00758473	21.301	0.00147066	0.00651049
1842	contig:27400	AGAP002052		0	259.289	0	21.3061	0.00175756	0.00758473	21.3061	0.00147066	0.00651049
1843	contig:26979	AGAP001870	K13868	0	260.225	0	21.3113	0.00175756	0.00758473	21.3113	0.00147066	0.00651049
1844	contig:30719	AGAP004443	K03083	0	260.225	0	21.3113	0.00175756	0.00758473	21.3113	0.00147066	0.00651049
1845	contig:27849	AGAP003042		0	260.696	0	21.3139	0.000551466	0.00428877	21.3139	0.00040975	0.00372614
1846	contig:5386	AGAP007380	K11351	452.079	261.168	0	21.3165	0.00175756	0.00758473	-0.791597	0.000655717	0.00514422
1847	contig:5920	AGAP008487		0	261.168	0	21.3165	0.000984498	0.00585761	21.3165	0.000776275	0.00533083
1848	contig:25936	AGAP010292	K05730	0	261.168	0	21.3165	0.00313767	0.00910671	21.3165	0.00278617	0.00846782
1849	contig:30019	AGAP002033	K00933	0	261.168	0	21.3165	0.00313767	0.00910671	21.3165	0.00278617	0.00846782
1850	contig:10732	AGAP000513	K05995	226.862	262.118	0	21.3218	0.00175756	0.00758473	0.208401	0.00104157	0.00622088
1851	contig:23090	AGAP000717		152.163	263.716	0	21.3306	0.000984498	0.00585761	0.793368	0.000977398	0.00611405
1852	contig:29959	AGAP011122	K00858	0	264.038	0	21.3323	0.000551466	0.00428877	21.3323	0.00040975	0.00372614
1853	contig:21235	AGAP004557	K14554	0	265.009	0	21.3376	0.00175756	0.00758473	21.3376	0.00147066	0.00651049
1854	contig:27987	AGAP004419	K06316	0	265.009	0	21.3376	0.00175756	0.00758473	21.3376	0.00147066	0.00651049
1855	contig:22120	CPIJ018461		0	265.987	0	21.3429	0.00175756	0.00758473	21.3429	0.00147066	0.00651049
1856	contig:7744	AGAP010113		0	266.972	0	21.3483	0.00313767	0.00910671	21.3483	0.00278617	0.00846782
1857	contig:4923	AGAP001419		0	268.297	0	21.3554	0.000984498	0.00585761	21.3554	0.000776275	0.00533083
1858	contig:7492	AGAP001215		0	268.964	0	21.359	0.00175756	0.00758473	21.359	0.00147066	0.00651049
1859	contig:20706	AGAP004273		0	268.964	0	21.359	0.00313767	0.00910671	21.359	0.00278617	0.00846782
1860	contig:1217	AGAP002144	K12662	0	269.635	0	21.3626	0.000984498	0.00585761	21.3626	0.000776275	0.00533083
1861	contig:3596	AGAP005856		0	269.972	0	21.3644	0.00175756	0.00758473	21.3644	0.00147066	0.00651049
1862	contig:58	AGAP005365	K14820	0	270.174	0	21.3655	0.000308903	0.00308788	21.3655	0.000216283	0.0024102
1863	contig:2836	AGAP006038	K13172	0	270.987	0	21.3698	0.000984498	0.00585761	21.3698	0.000776275	0.00533083
1864	contig:11943	AGAP007731	K17601	0	270.987	0	21.3698	0.00175756	0.00758473	21.3698	0.00147066	0.00651049
1865	contig:19495	AGAP005870		234.537	270.987	0	21.3698	0.00175756	0.00758473	0.208408	0.00104157	0.00622088
1866	contig:4439	AGAP011148	K02874	472.628	273.04	0	21.3807	0.000984498	0.00585761	-0.791593	0.000435789	0.00379584
1867	contig:28309	AGAP000891		0	273.04	0	21.3807	0.00175756	0.00758473	21.3807	0.00147066	0.00651049
1868	contig:28653	AGAP011495		0	273.04	0	21.3807	0.00313767	0.00910671	21.3807	0.00278617	0.00846782
1869	contig:24057	AGAP008147	K14415	135.476	273.929	0	21.3854	9.69236e-05	0.00138215	1.01576	6.04531e-05	0.000968331
1870	contig:12253	AGAP001792	K17681	0	275.124	0	21.3917	0.00175756	0.00758473	21.3917	0.00147066	0.00651049
1871	contig:31188	AGAP005399		0	275.124	0	21.3917	0.00313767	0.00910671	21.3917	0.00278617	0.00846782
1872	contig:24060	AGAP002079		0	276.178	0	21.3972	0.00175756	0.00758473	21.3972	0.00147066	0.00651049
1873	contig:28105	AGAP001586		0	277.24	0	21.4027	0.000984498	0.00585761	21.4027	0.000776275	0.00533083
1874	contig:17884	AGAP005075		0	277.953	0	21.4064	0.000984498	0.00585761	21.4064	0.000776275	0.00533083
1875	contig:24481	AGAP010170		160.791	278.669	0	21.4101	0.000984498	0.00585761	0.793366	0.000977398	0.00611405
1876	contig:30490	AGAP002982	K12172	0	279.389	0	21.4138	0.000984498	0.00585761	21.4138	0.000776275	0.00533083
1877	contig:4053	AGAP003597	K11419	0	280.477	0	21.4195	0.00175756	0.00758473	21.4195	0.00147066	0.00651049
1878	contig:9413	AGAP003815	K10703	0	281.572	0	21.4251	0.00313767	0.00910671	21.4251	0.00278617	0.00846782
1879	contig:23579	AGAP006063		974.796	281.572	0	21.4251	0.00313767	0.00910671	-1.7916	0.000931695	0.00605376
1880	contig:15821	AGAP010723		0	282.307	0	21.4288	0.000984498	0.00585761	21.4288	0.000776275	0.00533083
1881	contig:4046	AGAP012167	K01810	163.317	283.046	0	21.4326	0.000984498	0.00585761	0.793362	0.000977398	0.00611405
1882	contig:18557	AGAP002145	K13804	245.618	283.789	0	21.4364	0.00175756	0.00758473	0.208402	0.00104157	0.00622088
1883	contig:30492	AGAP009780		0	283.789	0	21.4364	0.00175756	0.00758473	21.4364	0.00147066	0.00651049
1884	contig:24400	AGAP007692		0	284.162	0	21.4383	0.000173032	0.00202339	21.4383	0.000114163	0.00158043
1885	contig:7933	AGAP011046		0	284.911	0	21.4421	0.000551466	0.00428877	21.4421	0.00040975	0.00372614
1886	contig:21429	AGAP008006		246.589	284.911	0	21.4421	0.00175756	0.00758473	0.208403	0.00104157	0.00622088
1887	contig:23710	AGAP001283	K05330	165.045	286.042	0	21.4478	0.000984498	0.00585761	0.793368	0.000977398	0.00611405
1888	contig:22526	AGAP013755		0	287.181	0	21.4535	0.00175756	0.00758473	21.4535	0.00147066	0.00651049
1889	contig:28183	AGAP006974		0	287.181	0	21.4535	0.00175756	0.00758473	21.4535	0.00147066	0.00651049
1890	contig:13353	AGAP011338	K03691	0	287.563	0	21.4554	0.000984498	0.00585761	21.4554	0.000776275	0.00533083
1891	contig:7413	AGAP003002	K14857	500.43	289.101	0	21.4631	0.000984498	0.00585761	-0.791595	0.000435789	0.00379584
1892	contig:19066	AGAP008674	K15198	0	293.018	0	21.4826	0.00175756	0.00758473	21.4826	0.00147066	0.00651049
1893	contig:29607	AGAP003526	K16716	0	293.018	0	21.4826	0.00175756	0.00758473	21.4826	0.00147066	0.00651049
1894	contig:21947	AGAP012271		0	295.42	0	21.4943	0.00313767	0.00910671	21.4943	0.00278617	0.00846782
1895	contig:27911	AGAP005567	K04671	0	296.229	0	21.4983	0.000984498	0.00585761	21.4983	0.000776275	0.00533083
1896	contig:6928	AGAP003492		515.594	297.861	0	21.5062	0.00313767	0.00910671	-0.791596	0.00263103	0.00846782
1897	contig:15700	AGAP011816		0	297.861	0	21.5062	0.00313767	0.00910671	21.5062	0.00278617	0.00846782
1898	contig:21448	AGAP009954		86.408	299.512	0	21.5142	0.000173032	0.00202339	1.79338	0.000117913	0.00158407
1899	contig:25710	AGAP002095	K14030	0	300.344	0	21.5182	0.00175756	0.00758473	21.5182	0.00147066	0.00651049
1900	contig:25869	AGAP001608		0	300.344	0	21.5182	0.00175756	0.00758473	21.5182	0.00147066	0.00651049
1901	contig:18312	AGAP004928		347.559	301.18	0	21.5222	0.000984498	0.00585761	-0.206632	0.000432644	0.00379584
1902	contig:3166	AGAP008620	K14018	261.033	301.6	0	21.5242	0.00175756	0.00758473	0.208404	0.00104157	0.00622088
1903	contig:1126	AGAP009506	K12857	65.67	303.505	0	21.5333	5.42917e-05	0.000895584	2.20841	3.69592e-05	0.000669522
1904	contig:9975	CPIJ019824	K12948	0	303.505	0	21.5333	0.000551466	0.00428877	21.5333	0.00040975	0.00372614
1905	contig:29557	AGAP012460	K10319	0	304.145	0	21.5363	0.000551466	0.00428877	21.5363	0.00040975	0.00372614
1906	contig:1102	AGAP011363	K07893	0	304.574	0	21.5384	0.000984498	0.00585761	21.5384	0.000776275	0.00533083
1907	contig:4130	AGAP001321		702.951	304.574	0	21.5384	0.000984498	0.00585761	-1.20663	0.000168789	0.00206991
1908	contig:20354	AGAP007125	K14848	175.738	304.574	0	21.5384	0.000984498	0.00585761	0.793367	0.000977398	0.00611405
1909	contig:17940	AGAP006088		0	305.434	0	21.5424	0.000984498	0.00585761	21.5424	0.000776275	0.00533083
1910	contig:23869	AGAP005378		528.703	305.434	0	21.5424	0.00175756	0.00758473	-0.791597	0.000655717	0.00514422
1911	contig:28800	AGAP007027		0	305.434	0	21.5424	0.000984498	0.00585761	21.5424	0.000776275	0.00533083
1912	contig:11524	AGAP011578		0	306.734	0	21.5486	0.00175756	0.00758473	21.5486	0.00147066	0.00651049
1913	contig:28102	AGAP007873	K07203	0	306.734	0	21.5486	0.00175756	0.00758473	21.5486	0.00147066	0.00651049
1914	contig:29414	AGAP008633		0	310.7	0	21.5671	0.00313767	0.00910671	21.5671	0.00278617	0.00846782
1915	contig:2222	AGAP007625		179.789	311.596	0	21.5712	0.000984498	0.00585761	0.793372	0.000977398	0.00611405
1916	contig:2656	AGAP004626		0	312.045	0	21.5733	0.00175756	0.00758473	21.5733	0.00147066	0.00651049
1917	contig:7826	AGAP005539	K08366	0	312.496	0	21.5754	0.000984498	0.00585761	21.5754	0.000776275	0.00533083
1918	contig:9187	AGAP009047	K10756	0	312.948	0	21.5775	0.000173032	0.00202339	21.5775	0.000114163	0.00158043
1919	contig:4724	AGAP007201	K03671	542.495	313.402	0	21.5796	0.000984498	0.00585761	-0.791595	0.000435789	0.00379584
1920	contig:6192	AGAP003016		180.832	313.402	0	21.5796	0.000984498	0.00585761	0.793364	0.000977398	0.00611405
1921	contig:26405	AGAP003603		0	314.771	0	21.5859	0.00175756	0.00758473	21.5859	0.00147066	0.00651049
1922	contig:17485	AGAP001133	K14326	0	315.459	0	21.589	0.000551466	0.00428877	21.589	0.00040975	0.00372614
1923	contig:12453	AGAP008141	K01755	0	316.151	0	21.5922	0.00313767	0.00910671	21.5922	0.00278617	0.00846782
1924	contig:1033	AGAP012453	K12373	0	317.544	0	21.5985	0.00175756	0.00758473	21.5985	0.00147066	0.00651049
1925	contig:27462	AGAP008912	K16733	0	317.544	0	21.5985	0.00175756	0.00758473	21.5985	0.00147066	0.00651049
1926	contig:9522	AGAP010842		0	318.949	0	21.6049	0.00175756	0.00758473	21.6049	0.00147066	0.00651049
1927	contig:20547	AGAP004400		1104.19	318.949	0	21.6049	0.00313767	0.00910671	-1.79159	0.000931695	0.00605376
1928	contig:21763	AGAP000877	K15001	184.577	319.893	0	21.6092	0.000984498	0.00585761	0.793367	0.000977398	0.00611405
1929	contig:29101	AGAP002128	K10632	0	321.08	0	21.6145	0.000551466	0.00428877	21.6145	0.00040975	0.00372614
1930	contig:8372	AGAP000950	K02939	0	321.797	0	21.6177	0.00175756	0.00758473	21.6177	0.00147066	0.00651049
1931	contig:25578	AGAP011892		0	321.797	0	21.6177	0.000984498	0.00585761	21.6177	0.000776275	0.00533083
1932	contig:28273	AGAP005042		0	321.797	0	21.6177	0.000984498	0.00585761	21.6177	0.000776275	0.00533083
1933	contig:118	AGAP002350	K12046	2313.22	323.966	0	21.6274	5.42917e-05	0.000895584	-2.83599	3.01444e-12	2.11388e-10
1934	contig:29665	AGAP010973		0	324.696	0	21.6307	0.00313767	0.00910671	21.6307	0.00278617	0.00846782
1935	contig:8889	AGAP001976		844.97	325.429	0	21.6339	0.000551466	0.00428877	-1.37656	4.53988e-05	0.000805679
1936	contig:3166	AGAP008619	K14313	0	327.648	0	21.6437	0.00175756	0.00758473	21.6437	0.00147066	0.00651049
1937	contig:2734	AGAP003344	K07575	284.872	329.144	0	21.6503	0.000551466	0.00428877	0.208405	0.000274041	0.00279487
1938	contig:609	AGAP012184	K09568	190.204	329.645	0	21.6525	0.000984498	0.00585761	0.793366	0.000977398	0.00611405
1939	contig:898	AGAP012798	K02949	0	330.653	0	21.6569	0.00313767	0.00910671	21.6569	0.00278617	0.00846782
1940	contig:12439	AGAP004244		0	330.653	0	21.6569	0.00175756	0.00758473	21.6569	0.00147066	0.00651049
1941	contig:30737	AGAP009667		0	332.688	0	21.6657	0.000984498	0.00585761	21.6657	0.000776275	0.00533083
1942	contig:8190	AAEL003521	K01537	385.104	333.715	0	21.6702	0.000984498	0.00585761	-0.206632	0.000432644	0.00379584
1943	contig:18468	AGAP008783	K01476	0	333.715	0	21.6702	0.000551466	0.00428877	21.6702	0.00040975	0.00372614
1944	contig:10678	AGAP001712	K05756	116.177	335.579	0	21.6782	0.000308903	0.00308788	1.53033	0.000326784	0.00327475
1945	contig:11	CPIJ039599		1749.17	336.834	0	21.6836	0.00313767	0.00910671	-2.37656	0.000782058	0.00533083
1946	contig:4900	AGAP008122	K12626	777.407	336.834	0	21.6836	0.000984498	0.00585761	-1.20663	0.000168789	0.00206991
1947	contig:7015	AGAP008408		0	336.834	0	21.6836	0.00313767	0.00910671	21.6836	0.00278617	0.00846782
1948	contig:12168	AGAP003242	K15177	0	339.212	0	21.6938	0.000551466	0.00428877	21.6938	0.00040975	0.00372614
1949	contig:8895	AGAP009163		196.185	340.012	0	21.6972	0.000984498	0.00585761	0.793371	0.000977398	0.00611405
1950	contig:27414	AGAP011757	K12865	0	340.012	0	21.6972	0.00175756	0.00758473	21.6972	0.00147066	0.00651049
1951	contig:23672	AGAP007531	K00167	294.974	340.815	0	21.7006	0.000551466	0.00428877	0.208401	0.000274041	0.00279487
1952	contig:25379	AGAP004792		197.427	342.164	0	21.7063	0.000984498	0.00585761	0.793369	0.000977398	0.00611405
1953	contig:25263	AGAP006686	K06114	0	344.343	0	21.7154	0.000984498	0.00585761	21.7154	0.000776275	0.00533083
1954	contig:20462	AGAP005352	K05696	0	346.55	0	21.7246	0.00313767	0.00910671	21.7246	0.00278617	0.00846782
1955	contig:27189	AGAP007145		0	348.224	0	21.7316	0.00175756	0.00758473	21.7316	0.00147066	0.00651049
1956	contig:85	AAEL017703		0	353.345	0	21.7526	0.00313767	0.00910671	21.7526	0.00278617	0.00846782
1957	contig:26613	AGAP006659		0	353.345	0	21.7526	0.00313767	0.00910671	21.7526	0.00278617	0.00846782
1958	contig:30821	AGAP007760		0	353.345	0	21.7526	0.00313767	0.00910671	21.7526	0.00278617	0.00846782
1959	contig:8231	AGAP009976		102.61	355.67	0	21.7621	0.000173032	0.00202339	1.79337	0.000117913	0.00158407
1960	contig:27317	AGAP006941	K14807	0	358.619	0	21.774	0.00175756	0.00758473	21.774	0.00147066	0.00651049
1961	contig:896	AGAP007208	K03956	375.072	361.135	0	21.7841	0.000308903	0.00308788	-0.0546293	0.000194269	0.00233268
1962	contig:7926	AGAP000997	K04370	0	361.618	0	21.786	0.000984498	0.00585761	21.786	0.000776275	0.00533083
1963	contig:4176	AGAP007987	K04662	0	366.273	0	21.8045	0.000308903	0.00308788	21.8045	0.000216283	0.0024102
1964	contig:16884	AGAP013773		0	366.521	0	21.8055	0.000984498	0.00585761	21.8055	0.000776275	0.00533083
1965	contig:5960	AGAP009074	K05633	317.491	366.832	0	21.8067	0.000551466	0.00428877	0.208404	0.000274041	0.00279487
1966	contig:16908	AGAP000325	K04567	0	367.768	0	21.8104	0.000551466	0.00428877	21.8104	0.00040975	0.00372614
1967	contig:1155	AAEL017590		0	369.023	0	21.8153	0.000984498	0.00585761	21.8153	0.000776275	0.00533083
1968	contig:17121	AGAP005322	K15409	0	369.654	0	21.8177	0.00175756	0.00758473	21.8177	0.00147066	0.00651049
1969	contig:30251	AGAP012336		0	369.654	0	21.8177	0.00175756	0.00758473	21.8177	0.00147066	0.00651049
1970	contig:1490	AGAP010379	K10306	430.255	372.84	0	21.8301	0.000984498	0.00585761	-0.206635	0.000432644	0.00379584
1971	contig:17230	AGAP013001		0	374.454	0	21.8364	0.000551466	0.00428877	21.8364	0.00040975	0.00372614
1972	contig:5826	AGAP012057	K15178	0	375.429	0	21.8401	0.00175756	0.00758473	21.8401	0.00147066	0.00651049
1973	contig:12933	AGAP002685	K08341	0	375.429	0	21.8401	0.00313767	0.00910671	21.8401	0.00278617	0.00846782
1974	contig:25383	AGAP005750		324.932	375.429	0	21.8401	0.00175756	0.00758473	0.208402	0.00104157	0.00622088
1975	contig:9975	CPIJ016903	K12948	131.065	378.584	0	21.8522	0.000308903	0.00308788	1.53033	0.000326784	0.00327475
1976	contig:30900	AGAP006601		0	379.381	0	21.8552	0.00175756	0.00758473	21.8552	0.00147066	0.00651049
1977	contig:10223	AGAP007662		0	383.417	0	21.8705	0.000308903	0.00308788	21.8705	0.000216283	0.0024102
1978	contig:6695	AGAP008843	K09884	110.812	384.098	0	21.873	0.000173032	0.00202339	1.79336	0.000117913	0.00158407
1979	contig:9445	AGAP009621	K01204	0	384.44	0	21.8743	0.000551466	0.00428877	21.8743	0.00040975	0.00372614
1980	contig:3455	AGAP012005	K06158	666.053	384.782	0	21.8756	0.000173032	0.00202339	-0.791596	2.52977e-05	0.000529412
1981	contig:10494	AGAP011247		167.257	386.501	0	21.882	0.000551466	0.00428877	1.20841	0.000362751	0.00357296
1982	contig:3001	AGAP001630	K01803	586.186	387.02	0	21.884	5.42917e-05	0.000895584	-0.59895	8.36538e-06	0.000215335
1983	contig:19573	AGAP007546	K06133	0	387.54	0	21.8859	0.000984498	0.00585761	21.8859	0.000776275	0.00533083
1984	contig:15166	AGAP000514	K14831	168.159	388.585	0	21.8898	0.000551466	0.00428877	1.2084	0.000362751	0.00357296
1985	contig:29502	AGAP004940	K04739	0	390.338	0	21.8963	0.000984498	0.00585761	21.8963	0.000776275	0.00533083
1986	contig:9302	AGAP011842	K12947	0	395.333	0	21.9146	0.000173032	0.00202339	21.9146	0.000114163	0.00158043
1987	contig:8570	AGAP004533	K01363	0	397.305	0	21.9218	9.69236e-05	0.00138215	21.9218	6.02603e-05	0.000968331
1988	contig:7294	AGAP013488		517.019	398.246	0	21.9252	0.000551466	0.00428877	-0.376557	0.000188695	0.00228619
1989	contig:3649	AGAP010229	K01431	518.451	399.349	0	21.9292	5.42917e-05	0.000895584	-0.376558	1.23347e-05	0.000292296
1990	contig:15467	AGAP000162	K01697	0	402.695	0	21.9413	0.00175756	0.00758473	21.9413	0.00147066	0.00651049
1991	contig:19253	AGAP007791	K01540	0	404.958	0	21.9493	0.000984498	0.00585761	21.9493	0.000776275	0.00533083
1992	contig:2426	AGAP006206		265.853	409.559	0	21.9656	5.42917e-05	0.000895584	0.623443	3.02113e-05	0.000608531
1993	contig:12120	AGAP011530		0	409.559	0	21.9656	0.00175756	0.00758473	21.9656	0.00147066	0.00651049
1994	contig:22719	AGAP001775	K05673	237.213	411.117	0	21.9711	0.000984498	0.00585761	0.793366	0.000977398	0.00611405
1995	contig:14491	AGAP012194	K09512	0	414.267	0	21.9821	0.00175756	0.00758473	21.9821	0.00147066	0.00651049
1996	contig:2256	AGAP005492	K00026	721.236	416.662	0	21.9904	0.00175756	0.00758473	-0.791594	0.000655717	0.00514422
1997	contig:2362	AGAP013542		725.429	419.084	0	21.9988	0.000984498	0.00585761	-0.791595	0.000435789	0.00379584
1998	contig:19542	AGAP010929	K07375	0	432.495	0	22.0443	0.000984498	0.00585761	22.0443	0.000776275	0.00533083
1999	contig:20669	AGAP007607		0	434.232	0	22.05	0.00313767	0.00910671	22.05	0.00278617	0.00846782
[truncated: 916 more rows]
[truncated: 2 more columns]
